# Supplementary material for: Injectable hydrogel electrodes as conduction highways to restore native pacing
Source: Nat Commun. 2024 Jan 2;15:64. doi: 10.1038/s41467-023-44419-0 (PMC10762156; doi:10.1038/s41467-023-44419-0)
Supplement: Supplementary file 8 — Source data [file 41467_2023_44419_MOESM8_ESM.zip]

Archive with 3 entries (3 files):
- NEW_supportingdata/NMR data.unk
- NEW_supportingdata/NMR data.xlsx
- NEW_supportingdata/sourcedatafile.xlsx
