# Supplementary material for: Injectable hydrogel electrodes as conduction highways to restore native pacing
Source: Nat Commun. 2024 Jan 2;15:64. doi: 10.1038/s41467-023-44419-0 (PMC10762156; doi:10.1038/s41467-023-44419-0)
Supplement: Supplementary file 8 — Source data [file 41467_2023_44419_MOESM8_ESM.zip › NEW_supportingdata/NMR data.xlsx]

## Sheet: SI Figure 2 NMR_SourceData Ex
NMR_SourceData_SI PEG CDI Figure 2
f1 (ppm)
3.17133	0.323946
3.17158	0.316311
3.17182	0.329009
3.17206	0.333263
3.17231	0.337533
3.17255	0.343057
3.1728	0.348596
3.17304	0.352216
3.17329	0.35585
3.17353	0.365565
3.17378	0.375295
3.17402	0.371327
3.17426	0.367374
3.17451	0.37839
3.17475	0.389422
3.175	0.391549
3.17524	0.405882
3.17549	0.414105
3.17573	0.410152
3.17598	0.418771
3.17622	0.427406
3.17646	0.425105
3.17671	0.422819
3.17695	0.427628
3.1772	0.432454
3.17744	0.433962
3.17769	0.423295
3.17793	0.422454
3.17818	0.421628
3.17842	0.419263
3.17867	0.429105
3.17891	0.423565
3.17915	0.418041
3.1794	0.416311
3.17964	0.414597
3.17989	0.416454
3.18013	0.418327
3.18038	0.417136
3.18062	0.415962
3.18087	0.409819
3.18111	0.403692
3.18135	0.407708
3.1816	0.411739
3.18184	0.410025
3.18209	0.408327
3.18233	0.404581
3.18258	0.413041
3.18282	0.417676
3.18307	0.402009
3.18331	0.392422
3.18355	0.403168
3.1838	0.414803
3.18404	0.414263
3.18429	0.407628
3.18453	0.400993
3.18478	0.403739
3.18502	0.406501
3.18527	0.403168
3.18551	0.399835
3.18576	0.408311
3.186	0.416803
3.18624	0.410311
3.18649	0.403819
3.18673	0.40493
3.18698	0.393866
3.18722	0.392962
3.18747	0.404247
3.18771	0.408565
3.18796	0.412898
3.1882	0.411898
3.18844	0.410898
3.18869	0.412803
3.18893	0.414724
3.18918	0.415374
3.18942	0.416025
3.18967	0.425724
3.18991	0.41512
3.19016	0.415184
3.1904	0.427438
3.19064	0.41847
3.19089	0.409517
3.19113	0.410724
3.19138	0.41193
3.19162	0.423597
3.19187	0.423073
3.19211	0.416454
3.19236	0.422041
3.1926	0.426914
3.19284	0.431787
3.19309	0.431327
3.19333	0.430882
3.19358	0.425739
3.19382	0.420597
3.19407	0.410882
3.19431	0.413374
3.19456	0.422708
3.1948	0.419851
3.19505	0.410898
3.19529	0.414152
3.19553	0.419073
3.19578	0.411803
3.19602	0.407581
3.19627	0.415565
3.19651	0.427533
3.19676	0.427311
3.197	0.428613
3.19725	0.42993
3.19749	0.424057
3.19773	0.418184
3.19798	0.426533
3.19822	0.434898
3.19847	0.430232
3.19871	0.425565
3.19896	0.424708
3.1992	0.423866
3.19945	0.426628
3.19969	0.441581
3.19993	0.442819
3.20018	0.444057
3.20042	0.452089
3.20067	0.44793
3.20091	0.443009
3.20116	0.450279
3.2014	0.45147
3.20165	0.44047
3.20189	0.436327
3.20214	0.444374
3.20238	0.450073
3.20262	0.455771
3.20287	0.459184
3.20311	0.462597
3.20336	0.459375
3.2036	0.456152
3.20385	0.459787
3.20409	0.463422
3.20434	0.466994
3.20458	0.482756
3.20482	0.486073
3.20507	0.469073
3.20531	0.457787
3.20556	0.466819
3.2058	0.473311
3.20605	0.479803
3.20629	0.479374
3.20654	0.478946
3.20678	0.477755
3.20702	0.476565
3.20727	0.482121
3.20751	0.475502
3.20776	0.478771
3.208	0.482057
3.20825	0.491232
3.20849	0.500422
3.20874	0.495375
3.20898	0.490343
3.20923	0.491882
3.20947	0.493438
3.20971	0.489644
3.20996	0.485867
3.2102	0.480486
3.21045	0.487311
3.21069	0.486502
3.21094	0.485708
3.21118	0.493025
3.21143	0.488168
3.21167	0.485581
3.21191	0.4952
3.21216	0.496486
3.2124	0.485597
3.21265	0.480787
3.21289	0.488184
3.21314	0.496073
3.21338	0.491787
3.21363	0.484946
3.21387	0.478121
3.21411	0.4822
3.21436	0.486295
3.2146	0.483517
3.21485	0.480755
3.21509	0.480454
3.21534	0.467978
3.21558	0.46566
3.21583	0.475533
3.21607	0.470152
3.21631	0.464787
3.21656	0.477962
3.2168	0.478946
3.21705	0.476867
3.21729	0.486994
3.21754	0.478581
3.21778	0.470168
3.21803	0.484089
3.21827	0.485835
3.21852	0.489105
3.21876	0.492375
3.219	0.484803
3.21925	0.489438
3.21949	0.500168
3.21974	0.498708
3.21998	0.495708
3.22023	0.492724
3.22047	0.494311
3.22072	0.495898
3.22096	0.505279
3.2212	0.502486
3.22145	0.493597
3.22169	0.496898
3.22194	0.504248
3.22218	0.511613
3.22243	0.510343
3.22267	0.509073
3.22292	0.504375
3.22316	0.511883
3.2234	0.514041
3.22365	0.504025
3.22389	0.4992
3.22414	0.506581
3.22438	0.513962
3.22463	0.509152
3.22487	0.501597
3.22512	0.506248
3.22536	0.516724
3.22561	0.527216
3.22585	0.535216
3.22609	0.531041
3.22634	0.529152
3.22658	0.539454
3.22683	0.534597
3.22707	0.517549
3.22732	0.514978
3.22756	0.512406
3.22781	0.513962
3.22805	0.527708
3.22829	0.532057
3.22854	0.524232
3.22878	0.519121
3.22903	0.5262
3.22927	0.531756
3.22952	0.537311
3.22976	0.533406
3.23001	0.529502
3.23025	0.531692
3.23049	0.533898
3.23074	0.535279
3.23098	0.536676
3.23123	0.53501
3.23147	0.533359
3.23172	0.536644
3.23196	0.539946
3.23221	0.547041
3.23245	0.541962
3.2327	0.536613
3.23294	0.531279
3.23318	0.530502
3.23343	0.52974
3.23367	0.545914
3.23392	0.549914
3.23416	0.551359
3.23441	0.552819
3.23465	0.534533
3.2349	0.528438
3.23514	0.537835
3.23538	0.547232
3.23563	0.546724
3.23587	0.546216
3.23612	0.545708
3.23636	0.5452
3.23661	0.544502
3.23685	0.543803
3.2371	0.543867
3.23734	0.54393
3.23758	0.541962
3.23783	0.552184
3.23807	0.562406
3.23832	0.560438
3.23856	0.559057
3.23881	0.557676
3.23905	0.555533
3.2393	0.553406
3.23954	0.549994
3.23979	0.546597
3.24003	0.549279
3.24027	0.551978
3.24052	0.556089
3.24076	0.5602
3.24101	0.558978
3.24125	0.557771
3.2415	0.560549
3.24174	0.575533
3.24199	0.57628
3.24223	0.564851
3.24247	0.570565
3.24272	0.57628
3.24296	0.585803
3.24321	0.583153
3.24345	0.57674
3.2437	0.582533
3.24394	0.580692
3.24419	0.578867
3.24443	0.580676
3.24467	0.582486
3.24492	0.591153
3.24516	0.587645
3.24541	0.591486
3.24565	0.595343
3.2459	0.591565
3.24614	0.587803
3.24639	0.601073
3.24663	0.602168
3.24687	0.604772
3.24712	0.607391
3.24736	0.600407
3.24761	0.605629
3.24785	0.613883
3.2481	0.609962
3.24834	0.612914
3.24859	0.615883
3.24883	0.611216
3.24908	0.618756
3.24932	0.621137
3.24956	0.623533
3.24981	0.627438
3.25005	0.619168
3.2503	0.618819
3.25054	0.618486
3.25079	0.62347
3.25103	0.62847
3.25128	0.631359
3.25152	0.634264
3.25176	0.634105
3.25201	0.633962
3.25225	0.635645
3.2525	0.637343
3.25274	0.639026
3.25299	0.640724
3.25323	0.641454
3.25348	0.6422
3.25372	0.649788
3.25396	0.6452
3.25421	0.648359
3.25445	0.651534
3.2547	0.653946
3.25494	0.656359
3.25519	0.661359
3.25543	0.666375
3.25568	0.678248
3.25592	0.67793
3.25617	0.679153
3.25641	0.680391
3.25665	0.678581
3.2569	0.676772
3.25714	0.675645
3.25739	0.686724
3.25763	0.691708
3.25788	0.684502
3.25812	0.694756
3.25837	0.705026
3.25861	0.708438
3.25885	0.711851
3.2591	0.709026
3.25934	0.706216
3.25959	0.713565
3.25983	0.720915
3.26008	0.724026
3.26032	0.727153
3.26057	0.723423
3.26081	0.731883
3.26105	0.734105
3.2613	0.736343
3.26154	0.739343
3.26179	0.742343
3.26203	0.745423
3.26228	0.748502
3.26252	0.750819
3.26277	0.753137
3.26301	0.759518
3.26326	0.753708
3.2635	0.747899
3.26374	0.75428
3.26399	0.748819
3.26423	0.743359
3.26448	0.745518
3.26472	0.735486
3.26497	0.720248
3.26521	0.70501
3.26546	0.68901
3.2657	0.67301
3.26594	0.666026
3.26619	0.659042
3.26643	0.646724
3.26668	0.634407
3.26692	0.61574
3.26717	0.609264
3.26741	0.59593
3.26766	0.582597
3.2679	0.574026
3.26814	0.565454
3.26839	0.567041
3.26863	0.568629
3.26888	0.566533
3.26912	0.564438
3.26937	0.549391
3.26961	0.546533
3.26986	0.552248
3.2701	0.557962
3.27034	0.554279
3.27059	0.550597
3.27083	0.558089
3.27108	0.565581
3.27132	0.562914
3.27157	0.560248
3.27181	0.574311
3.27206	0.588375
3.2723	0.580851
3.27255	0.573327
3.27279	0.582629
3.27303	0.604121
3.27328	0.604533
3.27352	0.604946
3.27377	0.604232
3.27401	0.603518
3.27426	0.605851
3.2745	0.608184
3.27475	0.605819
3.27499	0.603454
3.27523	0.604137
3.27548	0.604819
3.27572	0.607089
3.27597	0.609359
3.27621	0.616962
3.27646	0.604248
3.2767	0.607343
3.27695	0.610438
3.27719	0.605407
3.27743	0.612565
3.27768	0.612089
3.27792	0.611613
3.27817	0.618756
3.27841	0.613724
3.27866	0.622645
3.2789	0.631565
3.27915	0.621438
3.27939	0.611327
3.27964	0.618756
3.27988	0.626184
3.28012	0.623454
3.28037	0.62074
3.28061	0.616486
3.28086	0.612232
3.2811	0.610518
3.28135	0.62101
3.28159	0.621915
3.28184	0.610629
3.28208	0.613057
3.28232	0.615502
3.28257	0.616597
3.28281	0.617692
3.28306	0.621835
3.2833	0.625994
3.28355	0.631343
3.28379	0.636692
3.28404	0.631883
3.28428	0.627089
3.28452	0.632756
3.28477	0.638422
3.28501	0.637994
3.28526	0.637581
3.2855	0.642502
3.28575	0.647438
3.28599	0.64628
3.28624	0.645121
3.28648	0.652153
3.28673	0.659184
3.28697	0.660883
3.28721	0.662581
3.28746	0.657597
3.2877	0.664819
3.28795	0.675089
3.28819	0.673169
3.28844	0.671184
3.28868	0.6692
3.28893	0.666454
3.28917	0.663708
3.28941	0.669423
3.28966	0.675153
3.2899	0.680883
3.29015	0.686613
3.29039	0.682883
3.29064	0.679153
3.29088	0.675422
3.29113	0.671692
3.29137	0.670486
3.29161	0.669295
3.29186	0.671915
3.2921	0.674534
3.29235	0.677216
3.29259	0.692089
3.29284	0.700867
3.29308	0.697454
3.29333	0.692216
3.29357	0.686978
3.29381	0.687073
3.29406	0.687184
3.2943	0.690264
3.29455	0.693343
3.29479	0.707089
3.29504	0.708661
3.29528	0.699454
3.29553	0.702438
3.29577	0.715581
3.29602	0.71655
3.29626	0.70747
3.2965	0.710581
3.29675	0.708359
3.29699	0.706153
3.29724	0.712899
3.29748	0.707454
3.29773	0.70201
3.29797	0.708772
3.29822	0.712153
3.29846	0.715534
3.2987	0.713581
3.29895	0.711645
3.29919	0.708264
3.29944	0.704883
3.29968	0.711661
3.29993	0.718454
3.30017	0.720534
3.30042	0.722613
3.30066	0.73155
3.3009	0.728311
3.30115	0.729534
3.30139	0.730756
3.30164	0.725121
3.30188	0.719502
3.30213	0.724407
3.30237	0.729327
3.30262	0.731184
3.30286	0.733057
3.30311	0.735042
3.30335	0.737026
3.30359	0.735962
3.30384	0.734915
3.30408	0.731819
3.30433	0.72874
3.30457	0.735804
3.30482	0.742883
3.30506	0.747105
3.30531	0.751327
3.30555	0.749454
3.30579	0.747597
3.30604	0.746931
3.30628	0.74628
3.30653	0.742566
3.30677	0.738867
3.30702	0.744994
3.30726	0.751121
3.30751	0.756486
3.30775	0.761867
3.30799	0.764502
3.30824	0.754962
3.30848	0.758359
3.30873	0.761772
3.30897	0.766518
3.30922	0.77128
3.30946	0.769946
3.30971	0.768613
3.30995	0.768153
3.3102	0.767708
3.31044	0.767264
3.31068	0.766819
3.31093	0.772804
3.31117	0.778804
3.31142	0.771851
3.31166	0.777089
3.31191	0.782375
3.31215	0.787677
3.3124	0.798312
3.31264	0.796756
3.31288	0.791931
3.31313	0.799312
3.31337	0.799073
3.31362	0.798835
3.31386	0.801947
3.31411	0.805073
3.31435	0.801343
3.3146	0.797613
3.31484	0.81447
3.31508	0.819153
3.31533	0.812915
3.31557	0.818867
3.31582	0.816931
3.31606	0.802819
3.31631	0.802423
3.31655	0.802026
3.3168	0.805105
3.31704	0.808185
3.31728	0.805169
3.31753	0.802153
3.31777	0.802312
3.31802	0.80247
3.31826	0.796534
3.31851	0.810915
3.31875	0.815518
3.319	0.807931
3.31924	0.809232
3.31949	0.810534
3.31973	0.809359
3.31997	0.820375
3.32022	0.818439
3.32046	0.816502
3.32071	0.816153
3.32095	0.815804
3.3212	0.820026
3.32144	0.812058
3.32169	0.81101
3.32193	0.822153
3.32217	0.825677
3.32242	0.829201
3.32266	0.838058
3.32291	0.846915
3.32315	0.85501
3.3234	0.863105
3.32364	0.876343
3.32389	0.877391
3.32413	0.886058
3.32437	0.894724
3.32462	0.892248
3.32486	0.901963
3.32511	0.913201
3.32535	0.904121
3.3256	0.901328
3.32584	0.898534
3.32609	0.900566
3.32633	0.902598
3.32658	0.892502
3.32682	0.882407
3.32706	0.891105
3.32731	0.879486
3.32755	0.865772
3.3278	0.872375
3.32804	0.872375
3.32829	0.872375
3.32853	0.874947
3.32878	0.877518
3.32902	0.877042
3.32926	0.876566
3.32951	0.875645
3.32975	0.874724
3.33	0.873804
3.33024	0.872883
3.33049	0.872788
3.33073	0.872693
3.33098	0.872597
3.33122	0.872502
3.33146	0.869296
3.33171	0.866089
3.33195	0.858312
3.3322	0.862724
3.33244	0.869518
3.33269	0.864121
3.33293	0.865582
3.33318	0.879248
3.33342	0.868582
3.33367	0.857915
3.33391	0.854105
3.33415	0.850312
3.3344	0.842693
3.33464	0.835074
3.33489	0.838375
3.33513	0.841693
3.33538	0.834581
3.33562	0.839661
3.33587	0.843978
3.33611	0.836121
3.33635	0.835105
3.3366	0.821899
3.33684	0.803359
3.33709	0.805153
3.33733	0.803375
3.33758	0.801597
3.33782	0.791692
3.33807	0.781804
3.33831	0.773931
3.33855	0.778248
3.3388	0.781804
3.33904	0.785375
3.33929	0.796296
3.33953	0.807216
3.33978	0.818137
3.34002	0.829074
3.34027	0.842264
3.34051	0.855455
3.34075	0.868645
3.341	0.881851
3.34124	0.89409
3.34149	0.906328
3.34173	0.928725
3.34198	0.951137
3.34222	0.966614
3.34247	0.98209
3.34271	1.00061
3.34296	1.01915
3.3432	1.03507
3.34344	1.05099
3.34369	1.06692
3.34393	1.08285
3.34418	1.09385
3.34442	1.10485
3.34467	1.11585
3.34491	1.12687
3.34516	1.13228
3.3454	1.13769
3.34564	1.14234
3.34589	1.14701
3.34613	1.16023
3.34638	1.16126
3.34662	1.16153
3.34687	1.17401
3.34711	1.1885
3.34736	1.1908
3.3476	1.1865
3.34784	1.18222
3.34809	1.19017
3.34833	1.19812
3.34858	1.19668
3.34882	1.19523
3.34907	1.20395
3.34931	1.22485
3.34956	1.24093
3.3498	1.23669
3.35005	1.22449
3.35029	1.22447
3.35053	1.23461
3.35078	1.24476
3.35102	1.24474
3.35127	1.24473
3.35151	1.24547
3.35176	1.24622
3.352	1.24568
3.35225	1.25733
3.35249	1.26212
3.35273	1.26692
3.35298	1.26726
3.35322	1.26761
3.35347	1.26111
3.35371	1.26679
3.35396	1.26409
3.3542	1.26139
3.35445	1.26885
3.35469	1.27631
3.35493	1.28511
3.35518	1.28171
3.35542	1.28517
3.35567	1.28863
3.35591	1.28909
3.35616	1.28957
3.3564	1.29233
3.35665	1.29509
3.35689	1.29917
3.35714	1.29107
3.35738	1.29314
3.35762	1.30739
3.35787	1.31233
3.35811	1.31728
3.35836	1.3169
3.3586	1.31652
3.35885	1.32114
3.35909	1.32577
3.35934	1.32584
3.35958	1.33809
3.35982	1.34749
3.36007	1.34471
3.36031	1.35565
3.36056	1.36658
3.3608	1.3669
3.36105	1.36723
3.36129	1.36604
3.36154	1.37704
3.36178	1.3926
3.36202	1.39598
3.36227	1.40165
3.36251	1.40731
3.36276	1.4028
3.363	1.4105
3.36325	1.4182
3.36349	1.41371
3.36374	1.41527
3.36398	1.41684
3.36422	1.41839
3.36447	1.41996
3.36471	1.42025
3.36496	1.43274
3.3652	1.43836
3.36545	1.444
3.36569	1.44933
3.36594	1.45468
3.36618	1.46077
3.36643	1.46688
3.36667	1.46612
3.36691	1.47757
3.36716	1.48214
3.3674	1.48673
3.36765	1.48923
3.36789	1.49176
3.36814	1.49503
3.36838	1.49831
3.36863	1.49993
3.36887	1.51376
3.36911	1.51995
3.36936	1.52615
3.3696	1.52368
3.36985	1.50903
3.37009	1.50376
3.37034	1.51069
3.37058	1.51774
3.37083	1.51261
3.37107	1.49401
3.37131	1.48761
3.37156	1.49047
3.3718	1.49333
3.37205	1.48679
3.37229	1.48027
3.37254	1.47957
3.37278	1.47887
3.37303	1.46395
3.37327	1.44904
3.37352	1.43974
3.37376	1.43044
3.374	1.43282
3.37425	1.43522
3.37449	1.42211
3.37474	1.43338
3.37498	1.43779
3.37523	1.43003
3.37547	1.43487
3.37572	1.43971
3.37596	1.44379
3.3762	1.44788
3.37645	1.45311
3.37669	1.45833
3.37694	1.46355
3.37718	1.46879
3.37743	1.47246
3.37767	1.47612
3.37792	1.49807
3.37816	1.52004
3.3784	1.5345
3.37865	1.54896
3.37889	1.55327
3.37914	1.55758
3.37938	1.56828
3.37963	1.579
3.37987	1.5836
3.38012	1.58822
3.38036	1.61034
3.38061	1.63249
3.38085	1.64446
3.38109	1.65644
3.38134	1.67254
3.38158	1.68865
3.38183	1.69458
3.38207	1.70054
3.38232	1.70876
3.38256	1.717
3.38281	1.73538
3.38305	1.75377
3.38329	1.76695
3.38354	1.78014
3.38378	1.78315
3.38403	1.78619
3.38427	1.80082
3.38452	1.81547
3.38476	1.83315
3.38501	1.85085
3.38525	1.85762
3.38549	1.86439
3.38574	1.87725
3.38598	1.89012
3.38623	1.91492
3.38647	1.93973
3.38672	1.95436
3.38696	1.96901
3.38721	1.98868
3.38745	2.00836
3.38769	2.02498
3.38794	2.04162
3.38818	2.06541
3.38843	2.08922
3.38867	2.11606
3.38892	2.14292
3.38916	2.16779
3.38941	2.19268
3.38965	2.2206
3.3899	2.24854
3.39014	2.28331
3.39038	2.31811
3.39063	2.36304
3.39087	2.408
3.39112	2.45171
3.39136	2.49544
3.39161	2.54525
3.39185	2.59508
3.3921	2.65378
3.39234	2.71249
3.39258	2.78541
3.39283	2.85835
3.39307	2.93419
3.39332	3.01005
3.39356	3.11636
3.39381	3.2227
3.39405	3.34476
3.3943	3.46684
3.39454	3.60998
3.39478	3.76533
3.39503	3.93873
3.39527	4.13651
3.39552	4.34673
3.39576	4.59759
3.39601	4.87918
3.39625	5.18515
3.3965	5.52972
3.39674	5.93118
3.39699	6.39073
3.39723	6.89093
3.39747	7.45232
3.39772	8.07061
3.39796	8.70617
3.39821	9.35392
3.39845	9.97804
3.3987	10.5453
3.39894	11.0114
3.39919	11.3232
3.39943	11.449
3.39967	11.4041
3.39992	11.1983
3.40016	10.838
3.40041	10.3807
3.40065	9.86655
3.4009	9.3179
3.40114	8.76925
3.40139	8.24142
3.40163	7.73798
3.40187	7.28685
3.40212	6.89261
3.40236	6.56237
3.40261	6.28902
3.40285	6.07265
3.4031	5.89692
3.40334	5.75065
3.40359	5.66127
3.40383	5.61659
3.40408	5.59629
3.40432	5.60951
3.40456	5.64711
3.40481	5.71811
3.40505	5.82975
3.4053	5.95967
3.40554	6.11397
3.40579	6.31196
3.40603	6.55058
3.40628	6.83694
3.40652	7.16394
3.40676	7.55978
3.40701	8.02877
3.40725	8.55261
3.4075	9.16585
3.40774	9.87331
3.40799	10.6377
3.40823	11.4462
3.40848	12.2547
3.40872	13.0059
3.40896	13.6839
3.40921	14.2669
3.40945	14.7605
3.4097	15.1922
3.40994	15.5995
3.41019	15.9844
3.41043	16.3124
3.41068	16.5582
3.41092	16.682
3.41116	16.6667
3.41141	16.5133
3.41165	16.2277
3.4119	15.8203
3.41214	15.3499
3.41239	14.8388
3.41263	14.3351
3.41288	13.872
3.41312	13.4668
3.41337	13.151
3.41361	12.939
3.41385	12.8165
3.4141	12.766
3.41434	12.74
3.41459	12.67
3.41483	12.5106
3.41508	12.2435
3.41532	11.8545
3.41557	11.3809
3.41581	10.8667
3.41605	10.3172
3.4163	9.75547
3.41654	9.20112
3.41679	8.67117
3.41703	8.19074
3.41728	7.7672
3.41752	7.40231
3.41777	7.11058
3.41801	6.86761
3.41825	6.68153
3.4185	6.55532
3.41874	6.46975
3.41899	6.42685
3.41923	6.44085
3.41948	6.48251
3.41972	6.56481
3.41997	6.68267
3.42021	6.84118
3.42046	7.05631
3.4207	7.31207
3.42094	7.61355
3.42119	8.00444
3.42143	8.45474
3.42168	8.97818
3.42192	9.60423
3.42217	10.3034
3.42241	11.0773
3.42266	11.8917
3.4229	12.7011
3.42314	13.4374
3.42339	14.0136
3.42363	14.3704
3.42388	14.5027
3.42412	14.3994
3.42437	14.0823
3.42461	13.5945
3.42486	12.9706
3.4251	12.2573
3.42534	11.4712
3.42559	10.6606
3.42583	9.86528
3.42608	9.11061
3.42632	8.41685
3.42657	7.77998
3.42681	7.19999
3.42706	6.69316
3.4273	6.25007
3.42755	5.86386
3.42779	5.52438
3.42803	5.22556
3.42828	4.96862
3.42852	4.73606
3.42877	4.54719
3.42901	4.38272
3.42926	4.21949
3.4295	4.08065
3.42975	3.96137
3.42999	3.85429
3.43023	3.76455
3.43048	3.67482
3.43072	3.60414
3.43097	3.53348
3.43121	3.46787
3.43146	3.40227
3.4317	3.35495
3.43195	3.30765
3.43219	3.27182
3.43243	3.236
3.43268	3.20627
3.43292	3.17655
3.43317	3.14378
3.43341	3.111
3.43366	3.08914
3.4339	3.0673
3.43415	3.04316
3.43439	3.03122
3.43463	3.02613
3.43488	3.00886
3.43512	2.99544
3.43537	2.99424
3.43561	2.98654
3.43586	2.97276
3.4361	2.95847
3.43635	2.95639
3.43659	2.95392
3.43684	2.93927
3.43708	2.93939
3.43732	2.93954
3.43757	2.93281
3.43781	2.92609
3.43806	2.92397
3.4383	2.92186
3.43855	2.92582
3.43879	2.92981
3.43904	2.93663
3.43928	2.94347
3.43952	2.94014
3.43977	2.93682
3.44001	2.93854
3.44026	2.94027
3.4405	2.93741
3.44075	2.94676
3.44099	2.9606
3.44124	2.96227
3.44148	2.96214
3.44172	2.96203
3.44197	2.95873
3.44221	2.96762
3.44246	2.98336
3.4427	2.98692
3.44295	2.98
3.44319	2.98527
3.44344	2.99244
3.44368	2.99352
3.44393	3.00065
3.44417	3.00778
3.44441	3.01833
3.44466	3.02889
3.4449	3.01887
3.44515	3.02105
3.44539	3.03833
3.44564	3.0353
3.44588	3.03708
3.44613	3.04495
3.44637	3.04355
3.44661	3.05435
3.44686	3.06508
3.4471	3.06362
3.44735	3.07701
3.44759	3.08432
3.44784	3.08146
3.44808	3.09079
3.44833	3.09936
3.44857	3.10184
3.44881	3.10597
3.44906	3.11009
3.4493	3.124
3.44955	3.1379
3.44979	3.14049
3.45004	3.14309
3.45028	3.16397
3.45053	3.18486
3.45077	3.187
3.45102	3.18916
3.45126	3.19587
3.4515	3.19041
3.45175	3.20411
3.45199	3.23001
3.45224	3.24219
3.45248	3.25438
3.45273	3.26192
3.45297	3.26947
3.45322	3.28311
3.45346	3.29676
3.4537	3.30376
3.45395	3.31078
3.45419	3.32387
3.45444	3.33698
3.45468	3.34386
3.45493	3.35074
3.45517	3.35343
3.45542	3.36222
3.45566	3.3816
3.4559	3.38881
3.45615	3.40019
3.45639	3.41768
3.45664	3.42335
3.45688	3.43513
3.45713	3.45108
3.45737	3.45486
3.45762	3.46724
3.45786	3.48571
3.4581	3.48578
3.45835	3.48586
3.45859	3.50433
3.45884	3.52281
3.45908	3.53519
3.45933	3.54759
3.45957	3.55546
3.45982	3.56333
3.46006	3.5754
3.46031	3.58138
3.46055	3.59243
3.46079	3.61567
3.46104	3.62557
3.46128	3.63549
3.46153	3.65382
3.46177	3.67216
3.46202	3.67221
3.46226	3.67227
3.46251	3.68476
3.46275	3.69725
3.46299	3.70365
3.46324	3.71006
3.46348	3.71319
3.46373	3.71632
3.46397	3.72884
3.46422	3.74138
3.46446	3.75581
3.46471	3.75805
3.46495	3.76067
3.46519	3.7694
3.46544	3.773
3.46568	3.77662
3.46593	3.77757
3.46617	3.77852
3.46642	3.79013
3.46666	3.80175
3.46691	3.79914
3.46715	3.79654
3.4674	3.79529
3.46764	3.79405
3.46788	3.7989
3.46813	3.80376
3.46837	3.80924
3.46862	3.81473
3.46886	3.81413
3.46911	3.81352
3.46935	3.81708
3.4696	3.82065
3.46984	3.82422
3.47008	3.82779
3.47033	3.83821
3.47057	3.84863
3.47082	3.8489
3.47106	3.84917
3.47131	3.84835
3.47155	3.84754
3.4718	3.84673
3.47204	3.84592
3.47228	3.8564
3.47253	3.86689
3.47277	3.86722
3.47302	3.86756
3.47326	3.85889
3.47351	3.85024
3.47375	3.85173
3.474	3.85324
3.47424	3.85416
3.47449	3.85509
3.47473	3.84992
3.47497	3.84476
3.47522	3.84346
3.47546	3.84217
3.47571	3.83783
3.47595	3.83349
3.4762	3.84121
3.47644	3.84894
3.47669	3.84243
3.47693	3.83594
3.47717	3.84059
3.47742	3.84525
3.47766	3.85448
3.47791	3.86371
3.47815	3.85662
3.4784	3.87392
3.47864	3.91229
3.47889	3.93848
3.47913	3.97068
3.47937	4.02729
3.47962	4.1014
3.47986	4.17552
3.48011	4.25738
3.48035	4.36364
3.4806	4.47165
3.48084	4.59187
3.48109	4.7376
3.48133	4.88335
3.48157	5.02986
3.48182	5.17637
3.48206	5.32559
3.48231	5.47483
3.48255	5.6195
3.4828	5.76416
3.48304	5.91123
3.48329	6.03392
3.48353	6.13986
3.48378	6.2458
3.48402	6.36283
3.48426	6.47988
3.48451	6.58677
3.48475	6.69366
3.485	6.81202
3.48524	6.9304
3.48549	7.04269
3.48573	7.15497
3.48598	7.26064
3.48622	7.36632
3.48646	7.45524
3.48671	7.54417
3.48695	7.63129
3.4872	7.74282
3.48744	7.86983
3.48769	8.00904
3.48793	8.16093
3.48818	8.33722
3.48842	8.54245
3.48866	8.77207
3.48891	9.0183
3.48915	9.27672
3.4894	9.56182
3.48964	9.84692
3.48989	10.1495
3.49013	10.4765
3.49038	10.7908
3.49062	11.0645
3.49087	11.3163
3.49111	11.5111
3.49135	11.639
3.4916	11.6774
3.49184	11.5985
3.49209	11.4139
3.49233	11.1257
3.49258	10.7644
3.49282	10.3962
3.49307	10.0685
3.49331	9.79171
3.49355	9.55552
3.4938	9.33685
3.49404	9.14257
3.49429	8.9879
3.49453	8.85761
3.49478	8.74826
3.49502	8.66331
3.49527	8.58776
3.49551	8.53658
3.49575	8.48109
3.496	8.43779
3.49624	8.42369
3.49649	8.4096
3.49673	8.40361
3.49698	8.39764
3.49722	8.39777
3.49747	8.3979
3.49771	8.39947
3.49796	8.40106
3.4982	8.40569
3.49844	8.41033
3.49869	8.41875
3.49893	8.4272
3.49918	8.44987
3.49942	8.47253
3.49967	8.49525
3.49991	8.51798
3.50016	8.5468
3.5004	8.57563
3.50064	8.59768
3.50089	8.61974
3.50113	8.65323
3.50138	8.68672
3.50162	8.70553
3.50187	8.74468
3.50211	8.7823
3.50236	8.80772
3.5026	8.84317
3.50284	8.87863
3.50309	8.91409
3.50333	8.94955
3.50358	8.98188
3.50382	9.02642
3.50407	9.06411
3.50431	9.10179
3.50456	9.14295
3.5048	9.18412
3.50504	9.22604
3.50529	9.26798
3.50553	9.30558
3.50578	9.35539
3.50602	9.39833
3.50627	9.44128
3.50651	9.4886
3.50676	9.53593
3.507	9.58325
3.50725	9.63058
3.50749	9.67688
3.50773	9.7232
3.50798	9.7756
3.50822	9.82801
3.50847	9.88441
3.50871	9.94082
3.50896	9.98579
3.5092	10.0186
3.50945	10.0766
3.50969	10.1347
3.50993	10.1783
3.51018	10.234
3.51042	10.2976
3.51067	10.3489
3.51091	10.4078
3.51116	10.4668
3.5114	10.5248
3.51165	10.5828
3.51189	10.6407
3.51213	10.6987
3.51238	10.7611
3.51262	10.8234
3.51287	10.8888
3.51311	10.9541
3.51336	11.016
3.5136	11.0779
3.51385	11.139
3.51409	11.2123
3.51434	11.2735
3.51458	11.3346
3.51482	11.4108
3.51507	11.4869
3.51531	11.5529
3.51556	11.6189
3.5158	11.6787
3.51605	11.7589
3.51629	11.8426
3.51654	11.914
3.51678	11.9875
3.51702	12.0609
3.51727	12.14
3.51751	12.219
3.51776	12.3042
3.518	12.3893
3.51825	12.4682
3.51849	12.5471
3.51874	12.6321
3.51898	12.7171
3.51922	12.7963
3.51947	12.8754
3.51971	12.9599
3.51996	13.0444
3.5202	13.1464
3.52045	13.2363
3.52069	13.3119
3.52094	13.3997
3.52118	13.4956
3.52143	13.5916
3.52167	13.6781
3.52191	13.7647
3.52216	13.8761
3.5224	13.9876
3.52265	14.0857
3.52289	14.1837
3.52314	14.2736
3.52338	14.3757
3.52363	14.4887
3.52387	14.5895
3.52411	14.6918
3.52436	14.8061
3.5246	14.9203
3.52485	15.0344
3.52509	15.1326
3.52534	15.2512
3.52558	15.3674
3.52583	15.4633
3.52607	15.5817
3.52631	15.7122
3.52656	15.8216
3.5268	15.9433
3.52705	16.0747
3.52729	16.2062
3.52754	16.3283
3.52778	16.4504
3.52803	16.5824
3.52827	16.7145
3.52851	16.8526
3.52876	16.9907
3.529	17.1411
3.52925	17.2915
3.52949	17.4358
3.52974	17.5801
3.52998	17.734
3.53023	17.8879
3.53047	18.0448
3.53072	18.2017
3.53096	18.3621
3.5312	18.5226
3.53145	18.6939
3.53169	18.8652
3.53194	19.0304
3.53218	19.2078
3.53243	19.403
3.53267	19.5738
3.53292	19.7423
3.53316	19.923
3.5334	20.1095
3.53365	20.296
3.53389	20.4959
3.53414	20.6958
3.53438	20.9058
3.53463	21.1158
3.53487	21.3375
3.53512	21.5592
3.53536	21.787
3.5356	22.0148
3.53585	22.2453
3.53609	22.4757
3.53634	22.7168
3.53658	22.9702
3.53683	23.2064
3.53707	23.4306
3.53732	23.6709
3.53756	23.9357
3.53781	24.2064
3.53805	24.4772
3.53829	24.7581
3.53854	25.0634
3.53878	25.3934
3.53903	25.7233
3.53927	26.069
3.53952	26.4147
3.53976	26.7587
3.54001	27.1028
3.54025	27.4214
3.54049	27.6994
3.54074	27.9441
3.54098	28.1644
3.54123	28.3355
3.54147	28.466
3.54172	28.606
3.54196	28.746
3.54221	28.8759
3.54245	29.0301
3.54269	29.1983
3.54294	29.3665
3.54318	29.5579
3.54343	29.7736
3.54367	29.9964
3.54392	30.2315
3.54416	30.4772
3.54441	30.7474
3.54465	31.0327
3.5449	31.3059
3.54514	31.5968
3.54538	31.9121
3.54563	32.2164
3.54587	32.533
3.54612	32.8624
3.54636	33.1919
3.54661	33.5229
3.54685	33.8539
3.5471	34.2154
3.54734	34.5769
3.54758	34.949
3.54783	35.321
3.54807	35.6936
3.54832	36.0906
3.54856	36.4891
3.54881	36.8876
3.54905	37.3099
3.5493	37.7323
3.54954	38.1711
3.54978	38.6099
3.55003	39.0637
3.55027	39.5175
3.55052	39.9871
3.55076	40.4688
3.55101	40.9607
3.55125	41.4648
3.5515	41.9743
3.55174	42.5082
3.55198	43.0596
3.55223	43.611
3.55247	44.1716
3.55272	44.7322
3.55296	45.3232
3.55321	45.9142
3.55345	46.5251
3.5537	47.1359
3.55394	47.763
3.55419	48.4023
3.55443	49.0599
3.55467	49.7297
3.55492	50.3987
3.55516	51.0921
3.55541	51.8061
3.55565	52.5324
3.5559	53.2756
3.55614	54.0433
3.55639	54.8203
3.55663	55.6218
3.55687	56.4562
3.55712	57.2906
3.55736	58.1427
3.55761	59.0354
3.55785	59.9426
3.5581	60.862
3.55834	61.8147
3.55859	62.7917
3.55883	63.7863
3.55907	64.8053
3.55932	65.8353
3.55956	66.8897
3.55981	67.9706
3.56005	69.0758
3.5603	70.2067
3.56054	71.362
3.56079	72.5386
3.56103	73.7558
3.56128	74.9949
3.56152	76.2583
3.56176	77.5492
3.56201	78.8807
3.56225	80.2415
3.5625	81.6428
3.56274	83.0828
3.56299	84.5634
3.56323	86.091
3.56348	87.6593
3.56372	89.2753
3.56396	90.9319
3.56421	92.6287
3.56445	94.3824
3.5647	96.198
3.56494	98.0705
3.56519	100.001
3.56543	101.988
3.56568	104.048
3.56592	106.164
3.56616	108.351
3.56641	110.611
3.56665	112.955
3.5669	115.356
3.56714	117.841
3.56739	120.414
3.56763	123.083
3.56788	125.84
3.56812	128.694
3.56837	131.653
3.56861	134.721
3.56885	137.878
3.5691	141.164
3.56934	144.572
3.56959	148.087
3.56983	151.74
3.57008	155.541
3.57032	159.497
3.57057	163.625
3.57081	167.957
3.57105	172.475
3.5713	177.212
3.57154	182.182
3.57179	187.388
3.57203	192.843
3.57228	198.534
3.57252	204.442
3.57277	210.521
3.57301	216.751
3.57325	223.087
3.5735	229.505
3.57374	235.997
3.57399	242.601
3.57423	249.342
3.57448	256.263
3.57472	263.436
3.57497	270.946
3.57521	278.821
3.57545	287.099
3.5757	295.823
3.57594	305.042
3.57619	314.789
3.57643	325.128
3.57668	336.108
3.57692	347.788
3.57717	360.191
3.57741	373.366
3.57766	387.379
3.5779	402.265
3.57814	418.102
3.57839	434.948
3.57863	452.843
3.57888	471.878
3.57912	492.123
3.57937	513.652
3.57961	536.522
3.57986	560.821
3.5801	586.639
3.58034	614.048
3.58059	643.156
3.58083	674.105
3.58108	707.062
3.58132	742.166
3.58157	779.602
3.58181	819.565
3.58206	862.299
3.5823	908.049
3.58254	957.107
3.58279	1009.8
3.58303	1066.35
3.58328	1126.89
3.58352	1191.44
3.58377	1259.88
3.58401	1332.03
3.58426	1407.83
3.5845	1487.49
3.58475	1571.73
3.58499	1661.5
3.58523	1757.75
3.58548	1861.11
3.58572	1971.82
3.58597	2090.02
3.58621	2215.94
3.58646	2349.92
3.5867	2492.16
3.58695	2642.34
3.58719	2799.65
3.58743	2962.98
3.58768	3131.03
3.58792	3302.17
3.58817	3474.05
3.58841	3643.09
3.58866	3804.21
3.5889	3950.87
3.58915	4075.69
3.58939	4171.69
3.58963	4233.88
3.58988	4260.55
3.59012	4253.57
3.59037	4217.32
3.59061	4158.07
3.59086	4083.11
3.5911	3998.48
3.59135	3906.67
3.59159	3805.59
3.59184	3689.84
3.59208	3554.65
3.59232	3400.11
3.59257	3231.33
3.59281	3055.54
3.59306	2879.06
3.5933	2706.32
3.59355	2540.11
3.59379	2382.04
3.59404	2232.87
3.59428	2092.91
3.59452	1962.16
3.59477	1840.4
3.59501	1727.27
3.59526	1622.29
3.5955	1524.99
3.59575	1434.86
3.59599	1351.4
3.59624	1274.18
3.59648	1202.74
3.59672	1136.68
3.59697	1075.61
3.59721	1019.1
3.59746	966.769
3.5977	918.264
3.59795	873.209
3.59819	831.251
3.59844	792.074
3.59868	755.36
3.59892	720.845
3.59917	688.306
3.59941	657.597
3.59966	628.604
3.5999	601.218
3.60015	575.367
3.60039	550.969
3.60064	527.976
3.60088	506.336
3.60113	485.957
3.60137	466.772
3.60161	448.684
3.60186	431.599
3.6021	415.449
3.60235	400.182
3.60259	385.768
3.60284	372.174
3.60308	359.368
3.60333	347.312
3.60357	335.98
3.60381	325.353
3.60406	315.385
3.6043	306.039
3.60455	297.237
3.60479	288.904
3.60504	280.936
3.60528	273.233
3.60553	265.7
3.60577	258.278
3.60601	250.961
3.60626	243.742
3.6065	236.661
3.60675	229.76
3.60699	223.062
3.60724	216.603
3.60748	210.427
3.60773	204.562
3.60797	199.014
3.60822	193.787
3.60846	188.877
3.6087	184.223
3.60895	179.755
3.60919	175.382
3.60944	171.083
3.60968	166.863
3.60993	162.733
3.61017	158.717
3.61042	154.823
3.61066	151.051
3.6109	147.434
3.61115	143.999
3.61139	140.735
3.61164	137.674
3.61188	134.832
3.61213	132.213
3.61237	129.796
3.61262	127.554
3.61286	125.465
3.6131	123.462
3.61335	121.482
3.61359	119.543
3.61384	117.627
3.61408	115.73
3.61433	113.873
3.61457	112.039
3.61482	110.165
3.61506	108.233
3.61531	106.228
3.61555	104.139
3.61579	101.976
3.61604	99.782
3.61628	97.5883
3.61653	95.4078
3.61677	93.2273
3.61702	91.0994
3.61726	89.0284
3.61751	87.034
3.61775	85.1291
3.61799	83.3189
3.61824	81.6143
3.61848	79.992
3.61873	78.4428
3.61897	76.9777
3.61922	75.5858
3.61946	74.268
3.61971	73.0233
3.61995	71.8347
3.62019	70.703
3.62044	69.6485
3.62068	68.6672
3.62093	67.7691
3.62117	66.9605
3.62142	66.226
3.62166	65.5971
3.62191	65.0784
3.62215	64.6654
3.6224	64.3214
3.62264	64.0344
3.62288	63.778
3.62313	63.481
3.62337	63.1129
3.62362	62.6717
3.62386	62.1617
3.62411	61.611
3.62435	60.9963
3.6246	60.3247
3.62484	59.5818
3.62508	58.7332
3.62533	57.7576
3.62557	56.7089
3.62582	55.6061
3.62606	54.4628
3.62631	53.3316
3.62655	52.2574
3.6268	51.2146
3.62704	50.2287
3.62728	49.3282
3.62753	48.517
3.62777	47.8221
3.62802	47.249
3.62826	46.7816
3.62851	46.4199
3.62875	46.1
3.629	45.7558
3.62924	45.3506
3.62948	44.8398
3.62973	44.2309
3.62997	43.5489
3.63022	42.8344
3.63046	42.1199
3.63071	41.4214
3.63095	40.7229
3.6312	40.065
3.63144	39.4477
3.63169	38.8911
3.63193	38.4076
3.63217	37.9946
3.63242	37.6223
3.63266	37.2765
3.63291	36.9306
3.63315	36.5748
3.6334	36.1784
3.63364	35.7475
3.63389	35.3043
3.63413	34.8579
3.63437	34.4114
3.63462	33.9888
3.63486	33.6069
3.63511	33.2356
3.63535	32.9213
3.6356	32.6697
3.63584	32.4587
3.63609	32.2757
3.63633	32.0927
3.63657	31.8835
3.63682	31.6174
3.63706	31.2848
3.63731	30.9116
3.63755	30.5194
3.6378	30.1029
3.63804	29.7209
3.63829	29.3633
3.63853	29.022
3.63878	28.7212
3.63902	28.4693
3.63926	28.2579
3.63951	28.0815
3.63975	27.9294
3.64	27.7796
3.64024	27.6176
3.64049	27.4289
3.64073	27.1834
3.64098	26.9028
3.64122	26.5978
3.64146	26.2615
3.64171	25.913
3.64195	25.5752
3.6422	25.2617
3.64244	24.9803
3.64269	24.711
3.64293	24.4483
3.64318	24.2101
3.64342	23.9543
3.64366	23.6864
3.64391	23.4093
3.64415	23.1079
3.6444	22.8013
3.64464	22.4826
3.64489	22.1647
3.64513	21.8467
3.64538	21.5377
3.64562	21.253
3.64587	20.9737
3.64611	20.6943
3.64635	20.4483
3.6466	20.2144
3.64684	20.0023
3.64709	19.8309
3.64733	19.6625
3.64758	19.5062
3.64782	19.372
3.64807	19.2622
3.64831	19.1498
3.64855	18.9969
3.6488	18.8365
3.64904	18.664
3.64929	18.4495
3.64953	18.235
3.64978	18.0056
3.65002	17.7761
3.65027	17.5499
3.65051	17.3238
3.65075	17.1118
3.651	16.8999
3.65124	16.6906
3.65149	16.4814
3.65173	16.3082
3.65198	16.1349
3.65222	15.9556
3.65247	15.8007
3.65271	15.6552
3.65295	15.5097
3.6532	15.3677
3.65344	15.2379
3.65369	15.1114
3.65393	14.9849
3.65418	14.8582
3.65442	14.7315
3.65467	14.6141
3.65491	14.4968
3.65516	14.382
3.6554	14.2551
3.65564	14.1411
3.65589	14.0272
3.65613	13.9166
3.65638	13.8061
3.65662	13.6947
3.65687	13.5834
3.65711	13.4807
3.65736	13.3659
3.6576	13.2647
3.65784	13.1635
3.65809	13.0549
3.65833	12.9584
3.65858	12.8612
3.65882	12.764
3.65907	12.6653
3.65931	12.5667
3.65956	12.4734
[truncated: 19,769 more rows]

## Sheet: SI Figure 3 NMR_SourceData Ex
NMR_SourceData_SI PEG-EDA Figure 3
f1 (ppm)
2.60726	0.146389
2.60751	0.143521
2.60775	0.144011
2.608	0.144501
2.60824	0.144991
2.60849	0.145495
2.60873	0.149675
2.60898	0.153855
2.60922	0.145121
2.60946	0.1364
2.60971	0.139831
2.60995	0.143261
2.6102	0.141157
2.61044	0.139067
2.61069	0.142497
2.61093	0.145928
2.61118	0.149359
2.61142	0.152803
2.61167	0.150238
2.61191	0.147686
2.61215	0.145121
2.6124	0.14257
2.61264	0.150382
2.61289	0.158209
2.61313	0.160486
2.61338	0.162778
2.61362	0.15952
2.61387	0.156277
2.61411	0.158554
2.61436	0.160846
2.6146	0.161394
2.61484	0.161956
2.61509	0.162504
2.61533	0.163066
2.61558	0.161625
2.61582	0.160197
2.61607	0.164291
2.61631	0.168399
2.61656	0.167534
2.6168	0.166684
2.61705	0.152905
2.61729	0.139139
2.61754	0.150583
2.61778	0.162043
2.61802	0.153193
2.61827	0.144357
2.61851	0.148883
2.61876	0.153423
2.619	0.152414
2.61925	0.15142
2.61949	0.152775
2.61974	0.154143
2.61998	0.156897
2.62023	0.148581
2.62047	0.144054
2.62071	0.150613
2.62096	0.15717
2.6212	0.152659
2.62145	0.143953
2.62169	0.146332
2.62194	0.153553
2.62218	0.149704
2.62243	0.147225
2.62267	0.14476
2.62292	0.142296
2.62316	0.139831
2.6234	0.130822
2.62365	0.132883
2.62389	0.140941
2.62414	0.149013
2.62438	0.147268
2.62463	0.134455
2.62487	0.130174
2.62512	0.136977
2.62536	0.146707
2.62561	0.145366
2.62585	0.138029
2.62609	0.130707
2.62634	0.142166
2.62658	0.153625
2.62683	0.158396
2.62707	0.152111
2.62732	0.152803
2.62756	0.153509
2.62781	0.153524
2.62805	0.153539
2.6283	0.156998
2.62854	0.160471
2.62879	0.157949
2.62903	0.144357
2.62927	0.140955
2.62952	0.148638
2.62976	0.156321
2.63001	0.152933
2.63025	0.141921
2.6305	0.141993
2.63074	0.144371
2.63099	0.146749
2.63123	0.143103
2.63148	0.139456
2.63172	0.13581
2.63196	0.132177
2.63221	0.134354
2.63245	0.13653
2.6327	0.133172
2.63294	0.129827
2.63319	0.126498
2.63343	0.123169
2.63368	0.12399
2.63392	0.113756
2.63417	0.104835
2.63441	0.106982
2.63465	0.108438
2.6349	0.109908
2.63514	0.10371
2.63539	0.108597
2.63563	0.114161
2.63588	0.108668
2.63612	0.0933609
2.63637	0.089138
2.63661	0.0982761
2.63686	0.107429
2.6371	0.104604
2.63734	0.101793
2.63759	0.107501
2.63783	0.113223
2.63808	0.118815
2.63832	0.113353
2.63857	0.107876
2.63881	0.113482
2.63906	0.119954
2.6393	0.126441
2.63955	0.120689
2.63979	0.114953
2.64003	0.124999
2.64028	0.13506
2.64052	0.135881
2.64077	0.136718
2.64101	0.146216
2.64126	0.155729
2.6415	0.159232
2.64175	0.151679
2.64199	0.145611
2.64224	0.150627
2.64248	0.157934
2.64273	0.165257
2.64297	0.164478
2.64321	0.1637
2.64346	0.163613
2.6437	0.163542
2.64395	0.173487
2.64419	0.194502
2.64444	0.204217
2.64468	0.195497
2.64493	0.190769
2.64517	0.204491
2.64542	0.226285
2.64566	0.229643
2.6459	0.224916
2.64615	0.220187
2.64639	0.219842
2.64664	0.21951
2.64688	0.216022
2.64713	0.212534
2.64737	0.214581
2.64762	0.216641
2.64786	0.207273
2.64811	0.197904
2.64835	0.189227
2.64859	0.180564
2.64884	0.165977
2.64908	0.16246
2.64933	0.175549
2.64957	0.177581
2.64982	0.161956
2.65006	0.146332
2.65031	0.153308
2.65055	0.160298
2.6508	0.157762
2.65104	0.14417
2.65128	0.139802
2.65153	0.146504
2.65177	0.144486
2.65202	0.142483
2.65226	0.138404
2.65251	0.134325
2.65275	0.132163
2.653	0.130015
2.65324	0.133403
2.65349	0.136789
2.65373	0.136069
2.65397	0.135363
2.65422	0.134656
2.65446	0.13395
2.65471	0.13444
2.65495	0.134945
2.6552	0.144674
2.65544	0.154404
2.65569	0.143939
2.65593	0.133489
2.65618	0.132725
2.65642	0.143031
2.65667	0.153841
2.65691	0.153596
2.65715	0.154735
2.6574	0.155873
2.65764	0.14293
2.65789	0.130001
2.65813	0.123068
2.65838	0.127205
2.65862	0.134412
2.65887	0.130563
2.65911	0.121857
2.65936	0.124235
2.6596	0.131904
2.65984	0.139585
2.66009	0.138721
2.66033	0.137871
2.66058	0.131875
2.66082	0.125893
2.66107	0.125893
2.66131	0.136977
2.66156	0.143435
2.6618	0.138837
2.66205	0.125691
2.66229	0.12363
2.66253	0.129612
2.66278	0.135608
2.66302	0.136746
2.66327	0.137899
2.66351	0.140422
2.66376	0.142959
2.664	0.133719
2.66425	0.135565
2.66449	0.148407
2.66474	0.161264
2.66498	0.154504
2.66522	0.136689
2.66547	0.132524
2.66571	0.146822
2.66596	0.158339
2.6662	0.15142
2.66645	0.144472
2.66669	0.148595
2.66694	0.158252
2.66718	0.167923
2.66743	0.162302
2.66767	0.156681
2.66791	0.156594
2.66816	0.156522
2.6684	0.159001
2.66865	0.16148
2.66889	0.158424
2.66914	0.155383
2.66938	0.159246
2.66963	0.163109
2.66987	0.161437
2.67012	0.15978
2.67036	0.153438
2.67061	0.147096
2.67085	0.146288
2.67109	0.145495
2.67134	0.153221
2.67158	0.160947
2.67183	0.165675
2.67207	0.159348
2.67232	0.156032
2.67256	0.152717
2.67281	0.157934
2.67305	0.163167
2.6733	0.168846
2.67354	0.174525
2.67378	0.177897
2.67403	0.170215
2.67427	0.164392
2.67452	0.169653
2.67476	0.173516
2.67501	0.177393
2.67525	0.176125
2.6755	0.17487
2.67574	0.182827
2.67599	0.190798
2.67623	0.195439
2.67647	0.200095
2.67672	0.201968
2.67696	0.203856
2.67721	0.20475
2.67745	0.205659
2.6777	0.212087
2.67794	0.21853
2.67819	0.218559
2.67843	0.218602
2.67868	0.218631
2.67892	0.218674
2.67916	0.224122
2.67941	0.229586
2.67965	0.235034
2.6799	0.240497
2.68014	0.244417
2.68039	0.248352
2.68063	0.252964
2.68088	0.257591
2.68112	0.262896
2.68137	0.279284
2.68161	0.298656
2.68185	0.318043
2.6821	0.327412
2.68234	0.336795
2.68259	0.35608
2.68283	0.375381
2.68308	0.39236
2.68332	0.420424
2.68357	0.46992
2.68381	0.519431
2.68406	0.562586
2.6843	0.605755
2.68455	0.677276
2.68479	0.767261
2.68503	0.867379
2.68528	0.967511
2.68552	1.09415
2.68577	1.24663
2.68601	1.4138
2.68626	1.59944
2.6865	1.80351
2.68675	2.01866
2.68699	2.22019
2.68724	2.39591
2.68748	2.5587
2.68772	2.69567
2.68797	2.78795
2.68821	2.81751
2.68846	2.79863
2.6887	2.74656
2.68895	2.65065
2.68919	2.50678
2.68944	2.34054
2.68968	2.1743
2.68993	2.00014
2.69017	1.80754
2.69041	1.62002
2.69066	1.45833
2.6909	1.32568
2.69115	1.19304
2.69139	1.07263
2.69164	0.970668
2.69188	0.889792
2.69213	0.820001
2.69237	0.751823
2.69262	0.694716
2.69286	0.65593
2.6931	0.617156
2.69335	0.585763
2.69359	0.56544
2.69384	0.554212
2.69408	0.542997
2.69433	0.532475
2.69457	0.521954
2.69482	0.524678
2.69506	0.527416
2.69531	0.530155
2.69555	0.532893
2.6958	0.553491
2.69604	0.574102
2.69628	0.595406
2.69653	0.61671
2.69677	0.650452
2.69702	0.695279
2.69726	0.744257
2.69751	0.793235
2.69775	0.857217
2.698	0.939664
2.69824	1.04124
2.69849	1.1539
2.69873	1.27253
2.69897	1.40226
2.69922	1.55872
2.69946	1.74102
2.69971	1.94914
2.69995	2.16835
2.7002	2.40414
2.70044	2.66578
2.70069	2.95819
2.70093	3.26169
2.70118	3.56471
2.70142	3.85667
2.70166	4.1266
2.70191	4.36333
2.70215	4.55761
2.7024	4.71132
2.70264	4.81739
2.70289	4.86075
2.70313	4.83398
2.70338	4.75188
2.70362	4.62549
2.70387	4.45114
2.70411	4.24126
2.70435	4.02033
2.7046	3.79869
2.70484	3.56599
2.70509	3.31552
2.70533	3.06507
2.70558	2.83671
2.70582	2.61944
2.70607	2.40261
2.70631	2.1858
2.70656	1.98881
2.7068	1.81028
2.70704	1.64073
2.70729	1.48227
2.70753	1.34351
2.70778	1.23059
2.70802	1.12527
2.70827	1.01996
2.70851	0.922252
2.70876	0.843005
2.709	0.772277
2.70925	0.712633
2.70949	0.664476
2.70974	0.634785
2.70998	0.608998
2.71022	0.583226
2.71047	0.564936
2.71071	0.557729
2.71096	0.545434
2.7112	0.533153
2.71145	0.523222
2.71169	0.531754
2.71194	0.54281
2.71218	0.54281
2.71243	0.542912
2.71267	0.561476
2.71291	0.597323
2.71316	0.633184
2.7134	0.6639
2.71365	0.7057
2.71389	0.767102
2.71414	0.839575
2.71438	0.918951
2.71463	1.00941
2.71487	1.11279
2.71512	1.24199
2.71536	1.40093
2.7156	1.58572
2.71585	1.7871
2.71609	1.99956
2.71634	2.22354
2.71658	2.4586
2.71683	2.68074
2.71707	2.8623
2.71732	3.00231
2.71756	3.10175
2.71781	3.15876
2.71805	3.16042
2.71829	3.09495
2.71854	2.97415
2.71878	2.81599
2.71903	2.62462
2.71927	2.41086
2.71952	2.18605
2.71976	1.96585
2.72001	1.75672
2.72025	1.55842
2.7205	1.37858
2.72074	1.21534
2.72098	1.06318
2.72123	0.924255
2.72147	0.8038
2.72172	0.713094
2.72196	0.640838
2.72221	0.572488
2.72245	0.504152
2.7227	0.453575
2.72294	0.421447
2.72319	0.38939
2.72343	0.346279
2.72368	0.309394
2.72392	0.290959
2.72416	0.279658
2.72441	0.268373
2.72465	0.249015
2.7249	0.229657
2.72514	0.219769
2.72539	0.209896
2.72563	0.205558
2.72588	0.201219
2.72612	0.192369
2.72637	0.183534
2.72661	0.174698
2.72685	0.165862
2.7271	0.163441
2.72734	0.161034
2.72759	0.146403
2.72783	0.131774
2.72808	0.126585
2.72832	0.13248
2.72857	0.137683
2.72881	0.142887
2.72906	0.135723
2.7293	0.128559
2.72954	0.121396
2.72979	0.114246
2.73003	0.113425
2.73028	0.112603
2.73052	0.111782
2.73077	0.110974
2.73101	0.109173
2.73126	0.107371
2.7315	0.10557
2.73175	0.103783
2.73199	0.104632
2.73223	0.105483
2.73248	0.106334
2.73272	0.107199
2.73297	0.0993576
2.73321	0.0915165
2.73346	0.0892096
2.7337	0.0869179
2.73395	0.0863419
2.73419	0.0857649
2.73444	0.0944128
2.73468	0.103076
2.73492	0.0908241
2.73517	0.0785723
2.73541	0.0796967
2.73566	0.0919056
2.7359	0.0902624
2.73615	0.077549
2.73639	0.0703716
2.73664	0.0742769
2.73688	0.0834589
2.73713	0.0815849
2.73737	0.0773907
2.73762	0.0732107
2.73786	0.0716686
2.7381	0.0701408
2.73835	0.0685978
2.73859	0.06707
2.73884	0.0722446
2.73908	0.0774336
2.73933	0.0696936
2.73957	0.0619678
2.73982	0.0601082
2.74006	0.0582638
2.74031	0.0564041
2.74055	0.0545597
2.74079	0.0528727
2.74104	0.0512009
2.74128	0.0502062
2.74153	0.0492258
2.74177	0.0455799
2.74202	0.0530167
2.74226	0.0604401
2.74251	0.0568075
2.74275	0.0485487
2.743	0.0403042
2.74324	0.0479574
2.74348	0.0556259
2.74373	0.054862
2.74397	0.0541124
2.74422	0.0588837
2.74446	0.0636692
2.74471	0.0556688
2.74495	0.0476694
2.7452	0.0456657
2.74544	0.0547323
2.74569	0.0649519
2.74593	0.0641012
2.74617	0.0609446
2.74642	0.0577879
2.74666	0.0524406
2.74691	0.0470934
2.74715	0.0440521
2.7474	0.0520802
2.74764	0.0596476
2.74789	0.0561447
2.74813	0.0477991
2.74838	0.0505238
2.74862	0.0544147
2.74886	0.0583067
2.74911	0.0499754
2.74935	0.0416451
2.7496	0.0393095
2.74984	0.0369749
2.75009	0.0401745
2.75033	0.0433741
2.75058	0.0367155
2.75082	0.030056
2.75107	0.0293932
2.75131	0.0397997
2.75156	0.0540113
2.7518	0.0571537
2.75204	0.0506096
2.75229	0.0440664
2.75253	0.0463142
2.75278	0.048563
2.75302	0.0508118
2.75327	0.0530605
2.75351	0.0495434
2.75376	0.0460262
2.754	0.0425091
2.75425	0.0389929
2.75449	0.0466604
2.75473	0.0543289
2.75498	0.0527716
2.75522	0.0512152
2.75547	0.0490818
2.75571	0.0469484
2.75596	0.0441236
2.7562	0.0523682
2.75645	0.059763
2.75669	0.0671568
2.75694	0.0586386
2.75718	0.0501194
2.75742	0.0545158
2.75767	0.0589123
2.75791	0.0633087
2.75816	0.0677042
2.7584	0.0660763
2.75865	0.0644474
2.75889	0.0628185
2.75914	0.0611897
2.75938	0.0623283
2.75963	0.063467
2.75987	0.0590706
2.76011	0.0546741
2.76036	0.0583935
2.7606	0.0621262
2.76085	0.0603104
2.76109	0.0585089
2.76134	0.0545015
2.76158	0.0505095
2.76183	0.0465021
2.76207	0.0425091
2.76232	0.0504084
2.76256	0.058321
2.76281	0.0533056
2.76305	0.0483036
2.76329	0.0556259
2.76354	0.0629625
2.76378	0.0569086
2.76403	0.0397997
2.76427	0.0353746
2.76452	0.0420341
2.76476	0.0535212
2.76501	0.0539541
2.76525	0.0521812
2.7655	0.0504227
2.76574	0.0479574
2.76598	0.0455074
2.76623	0.0544586
2.76647	0.0634241
2.76672	0.0631495
2.76696	0.0628901
2.76721	0.0660763
2.76745	0.0692759
2.7677	0.0724611
2.76794	0.0756607
2.76819	0.0741472
2.76843	0.0726337
2.76867	0.0662775
2.76892	0.0599213
2.76916	0.0557556
2.76941	0.0626602
2.76965	0.0688725
2.7699	0.0750847
2.77014	0.0684681
2.77039	0.0618525
2.77063	0.0644617
2.77088	0.06707
2.77112	0.0642595
2.77136	0.0614491
2.77161	0.0586386
2.77185	0.0558281
2.7721	0.0578604
2.77234	0.0598927
2.77259	0.0533915
2.77283	0.0468912
2.77308	0.0462713
2.77332	0.0567217
2.77357	0.0609446
2.77381	0.0651674
2.77405	0.0635395
2.7743	0.0619106
2.77454	0.0602818
2.77479	0.0586529
2.77503	0.055294
2.77528	0.0519361
2.77552	0.0541124
2.77577	0.0562887
2.77601	0.0545158
2.77626	0.0527573
2.7765	0.0509987
2.77675	0.0492411
2.77699	0.0450459
2.77723	0.0408659
2.77748	0.0422211
2.77772	0.0435762
2.77797	0.0498171
2.77821	0.0560732
2.77846	0.0457239
2.7787	0.0353746
2.77895	0.0274324
2.77919	0.0195055
2.77944	0.0318718
2.77968	0.044239
2.77992	0.0453777
2.78017	0.0465307
2.78041	0.0476837
2.78066	0.0488367
2.7809	0.0505524
2.78115	0.0522823
2.78139	0.0595465
2.78164	0.0668106
2.78188	0.0587826
2.78213	0.0507689
2.78237	0.0593586
2.78261	0.0679493
2.78286	0.0645332
2.7831	0.0611315
2.78335	0.0632648
2.78359	0.0764685
2.78384	0.0778809
2.78408	0.0608435
2.78433	0.0493412
2.78457	0.056303
2.78482	0.0768576
2.78506	0.0863419
2.7853	0.0792208
2.78555	0.0721149
2.78579	0.0663204
2.78604	0.0605268
2.78628	0.067647
2.78653	0.0747814
2.78677	0.0714092
2.78702	0.0680361
2.78726	0.0646629
2.78751	0.061305
2.78775	0.06635
2.78799	0.0713949
2.78824	0.0709047
2.78848	0.0704288
2.78873	0.0751276
2.78897	0.0798264
2.78922	0.0753002
2.78946	0.0707893
2.78971	0.0742483
2.78995	0.0777073
2.7902	0.0682526
2.79044	0.0588112
2.79069	0.0661907
2.79093	0.0735712
2.79117	0.0717258
2.79142	0.0698957
2.79166	0.0625153
2.79191	0.0551357
2.79215	0.0606709
2.7924	0.0662203
2.79264	0.0666809
2.79289	0.0671425
2.79313	0.0620689
2.79338	0.0570097
2.79362	0.0614777
2.79386	0.0659466
2.79411	0.0648794
2.79435	0.0638275
2.7946	0.0632219
2.79484	0.0626163
2.79509	0.0620108
2.79533	0.0614204
2.79558	0.0626163
2.79582	0.0638132
2.79607	0.0650091
2.79631	0.0662203
2.79655	0.0706453
2.7968	0.0750704
2.79704	0.0702705
2.79729	0.065485
2.79753	0.0708609
2.79778	0.0762377
2.79802	0.0723886
2.79827	0.0685549
2.79851	0.0693188
2.79876	0.0700827
2.799	0.0708466
2.79924	0.0716248
2.79949	0.0706882
2.79973	0.069766
2.79998	0.0688429
2.80022	0.0679207
2.80047	0.0674448
2.80071	0.0669842
2.80096	0.0720577
2.8012	0.0771313
2.80145	0.0713511
2.80169	0.0655861
2.80193	0.0653553
2.80218	0.0651245
2.80242	0.0644178
2.80267	0.0637264
2.80291	0.063035
2.80316	0.0623426
2.8034	0.0625448
2.80365	0.0627604
2.80389	0.0629768
2.80414	0.0631933
2.80438	0.0625877
2.80463	0.0619965
2.80487	0.0614061
2.80511	0.0608149
2.80536	0.0643892
2.8056	0.0679789
2.80585	0.0586529
2.80609	0.0493269
2.80634	0.0621843
2.80658	0.0750561
2.80683	0.0750122
2.80707	0.0749693
2.80732	0.0698233
2.80756	0.0646782
2.8078	0.057456
2.80805	0.0502348
2.80829	0.0537376
2.80854	0.0683098
2.80878	0.0740032
2.80903	0.0686274
2.80927	0.0641441
2.80952	0.065197
2.80976	0.0652113
2.81001	0.0652256
2.81025	0.0617228
2.81049	0.0582199
2.81074	0.0574856
2.81098	0.0567503
2.81123	0.0595179
2.81147	0.0622854
2.81172	0.0622854
2.81196	0.0622854
2.81221	0.0617666
2.81245	0.0612469
2.8127	0.0579605
2.81294	0.0546741
2.81318	0.0563755
2.81343	0.0580759
2.81367	0.0543575
2.81392	0.045104
2.81416	0.0424232
2.81441	0.0508118
2.81465	0.0616217
2.8149	0.0613623
2.81514	0.057889
2.81539	0.05443
2.81563	0.0509701
2.81588	0.0475111
2.81612	0.0444984
2.81636	0.0525703
2.81661	0.0585661
2.81685	0.0534925
2.8171	0.0447435
2.81734	0.0470781
2.81759	0.0548334
2.81783	0.0570526
2.81808	0.0528584
2.81832	0.0486784
2.81857	0.0533772
2.81881	0.0580759
2.81905	0.0561161
2.8193	0.0541697
2.81954	0.0577593
2.81979	0.061348
2.82003	0.0568514
2.82028	0.0523682
2.82052	0.0637989
2.82077	0.0752287
2.82101	0.0720863
2.82126	0.057889
2.8215	0.0522242
2.82174	0.0576296
2.82199	0.0631351
2.82223	0.0575857
2.82248	0.0548038
2.82272	0.0630922
2.82297	0.0693474
2.82321	0.0645475
2.82346	0.0600939
2.8237	0.0611753
2.82395	0.0620108
2.82419	0.0517921
2.82443	0.0426102
2.82468	0.051878
2.82492	0.0653124
2.82517	0.0676899
2.82541	0.0577307
2.82566	0.0533056
2.8259	0.058898
2.82615	0.0645046
2.82639	0.0612326
2.82664	0.0579605
2.82688	0.0555973
2.82712	0.0532331
2.82737	0.052599
2.82761	0.0575142
2.82786	0.0647211
2.8281	0.0608578
2.82835	0.0542278
2.82859	0.0531464
2.82884	0.0593157
2.82908	0.0544147
2.82933	0.0406361
2.82957	0.03794
2.82982	0.0479145
2.83006	0.057889
2.8303	0.0519505
2.83055	0.0460262
2.83079	0.0496302
2.83104	0.0532331
2.83128	0.0510712
2.83153	0.0433741
2.83177	0.0428267
2.83202	0.0478134
2.83226	0.0503798
2.83251	0.0418749
2.83275	0.032939
2.83299	0.0295372
2.83324	0.0315552
2.83348	0.0335732
2.83373	0.0382433
2.83397	0.0429134
2.83422	0.0390501
2.83446	0.0351868
2.83471	0.0312519
2.83495	0.0384016
2.8352	0.0479574
2.83544	0.0519934
2.83568	0.0458679
2.83593	0.0397568
2.83617	0.0387039
2.83642	0.0432014
2.83666	0.0477991
2.83691	0.0413418
2.83715	0.0296812
2.8374	0.0291042
2.83764	0.0324345
2.83789	0.035778
2.83813	0.0305748
2.83837	0.0253859
2.83862	0.0293932
2.83886	0.0333996
2.83911	0.0318718
2.83935	0.030344
2.8396	0.0373497
2.83984	0.0443544
2.84009	0.0416737
2.84033	0.0279226
2.84058	0.0177469
2.84082	0.0186405
2.84106	0.0218401
2.84131	0.0250397
2.84155	0.0293932
2.8418	0.0337458
2.84204	0.0332556
2.84229	0.0327654
2.84253	0.0277929
2.84278	0.0338898
2.84302	0.0455217
2.84327	0.0460844
2.84351	0.0368452
2.84376	0.027606
2.844	0.0305891
2.84424	0.0335732
2.84449	0.0370464
2.84473	0.0405207
2.84498	0.0439939
2.84522	0.0474682
2.84547	0.0443687
2.84571	0.0412703
2.84596	0.0441666
2.8462	0.0581341
2.84645	0.0693626
2.84669	0.069521
2.84693	0.0636835
2.84718	0.0578604
2.84742	0.0554237
2.84767	0.0529881
2.84791	0.0491686
2.84816	0.0564327
2.8484	0.0635967
2.84865	0.0596905
2.84889	0.0530167
2.84914	0.0574274
2.84938	0.0713367
2.84962	0.0741768
2.84987	0.0641012
2.85011	0.0651102
2.85036	0.074666
2.8506	0.0731525
2.85085	0.0619535
2.85109	0.0507689
2.85134	0.0584803
2.85158	0.0661907
2.85183	0.0646782
2.85207	0.063179
2.85231	0.0731964
2.85256	0.0832138
2.8528	0.0766268
2.85305	0.0700541
2.85329	0.0684834
2.85354	0.0669117
2.85378	0.0568075
2.85403	0.0467186
2.85427	0.0470495
2.85452	0.0584507
2.85476	0.0608578
2.855	0.0632792
2.85525	0.0653982
2.85549	0.0675173
2.85574	0.0641012
2.85598	0.0606995
2.85623	0.0622416
2.85647	0.0637836
2.85672	0.0653267
2.85696	0.0668831
2.85721	0.0662346
2.85745	0.0655861
2.8577	0.0594025
2.85794	0.0532331
2.85818	0.0580044
2.85843	0.0627747
2.85867	0.0546312
2.85892	0.0465021
2.85916	0.0558853
2.85941	0.0652685
2.85965	0.0580473
2.8599	0.0508404
2.86014	0.0576296
2.86039	0.0644178
2.86063	0.0615215
2.86087	0.0475683
2.86112	0.0444412
2.86136	0.0523825
2.86161	0.0589409
2.86185	0.0470638
2.8621	0.0388336
2.86234	0.0416737
2.86259	0.0463581
2.86283	0.0510569
2.86308	0.0555687
2.86332	0.0600796
2.86356	0.0622854
2.86381	0.0534353
2.86405	0.0543432
2.8643	0.0663204
2.86454	0.0803747
2.86479	0.0833721
2.86503	0.0781116
2.86528	0.0728502
2.86552	0.0761223
2.86577	0.0794086
2.86601	0.0797691
2.86625	0.0801296
2.8665	0.0804892
2.86674	0.080864
2.86699	0.0864134
2.86723	0.0919628
2.86748	0.0882874
2.86772	0.0846262
2.86797	0.0917034
2.86821	0.0987806
2.86846	0.102859
2.8687	0.0958834
2.86894	0.0941973
2.86919	0.0925102
2.86943	0.0929003
2.86968	0.0933037
2.86992	0.0892096
2.87017	0.0851164
2.87041	0.0837908
2.87066	0.0824785
2.8709	0.0859957
2.87115	0.0895128
2.87139	0.0838051
2.87164	0.0781116
2.87188	0.0781689
2.87212	0.078227
2.87237	0.0734415
2.87261	0.0686703
2.87286	0.0644617
2.8731	0.0713224
2.87335	0.0788755
2.87359	0.0753727
2.87384	0.0628042
2.87408	0.061305
2.87433	0.0658016
2.87457	0.0703135
2.87481	0.0623569
2.87506	0.0544004
2.8753	0.0586672
2.87555	0.0629482
2.87579	0.0665226
2.87604	0.0590277
2.87628	0.0515327
2.87653	0.0551214
2.87677	0.0632505
2.87702	0.0713797
2.87726	0.0672865
2.8775	0.0632076
2.87775	0.0640287
2.87799	0.0648508
2.87824	0.0684395
2.87848	0.0720434
2.87873	0.0746517
2.87897	0.077261
2.87922	0.0706453
2.87946	0.064044
2.87971	0.0679789
2.87995	0.0719137
2.88019	0.0735426
2.88044	0.0641155
2.88068	0.0554819
2.88093	0.0579176
2.88117	0.0626602
2.88142	0.0674162
2.88166	0.0651674
2.88191	0.0629339
2.88215	0.0606995
2.8824	0.058465
2.88264	0.0644035
2.88289	0.0703564
2.88313	0.0733118
2.88337	0.065197
2.88362	0.0559139
2.88386	0.0466461
2.88411	0.0433741
2.88435	0.0511723
2.8846	0.0566492
2.88484	0.0621405
2.88509	0.0590992
2.88533	0.0560579
2.88558	0.0595322
2.88582	0.0630198
2.88606	0.0609732
2.88631	0.0589266
2.88655	0.0593443
2.8868	0.0597773
2.88704	0.0509844
2.88729	0.0421925
2.88753	0.042264
2.88778	0.0423508
2.88802	0.03967
2.88827	0.0369892
2.88851	0.0431147
2.88875	0.0492554
2.889	0.0461702
2.88924	0.0430861
2.88949	0.04741
2.88973	0.051734
2.88998	0.046834
2.89022	0.0419474
2.89047	0.0430431
2.89071	0.044138
2.89096	0.0452337
2.8912	0.0463438
2.89144	0.0476122
2.89169	0.0488806
2.89193	0.050149
2.89218	0.0514317
2.89242	0.0566778
2.89267	0.0619249
2.89291	0.0644035
2.89316	0.0668974
2.8934	0.066061
2.89365	0.0652399
2.89389	0.0521955
2.89413	0.0391512
2.89438	0.0438499
2.89462	0.0596333
2.89487	0.0673447
2.89511	0.0566063
2.89536	0.049716
2.8956	0.0539103
2.89585	0.0604115
2.89609	0.0558424
2.89634	0.0488949
2.89658	0.053031
2.89683	0.059474
2.89707	0.065917
2.89731	0.0632944
2.89756	0.0606852
2.8978	0.063611
2.89805	0.0665369
2.89829	0.0655279
2.89854	0.0645332
2.89878	0.0635395
2.89903	0.0625448
2.89927	0.062458
2.89952	0.0623856
2.89976	0.062314
2.9	0.0622416
2.90025	0.0653839
2.90049	0.0685406
2.90074	0.0624723
2.90098	0.0564041
2.90123	0.052887
2.90147	0.0493851
2.90172	0.0514174
2.90196	0.0534496
2.90221	0.0528154
2.90245	0.0521955
2.90269	0.0515757
2.90294	0.0509558
2.90318	0.0558567
2.90343	0.0607719
2.90367	0.0601521
2.90392	0.0595322
2.90416	0.0602818
2.90441	0.0610456
2.90465	0.0618095
2.9049	0.0625734
2.90514	0.0679493
2.90538	0.0733404
2.90563	0.0731964
2.90587	0.0730524
2.90612	0.0653982
2.90636	0.0577593
2.90661	0.0556545
2.90685	0.0535507
2.9071	0.0606565
2.90734	0.0677767
2.90759	0.0656719
2.90783	0.0635681
2.90807	0.0598345
2.90832	0.0561161
2.90856	0.0616217
2.90881	0.0671282
2.90905	0.0716105
2.9093	0.0760937
2.90954	0.0713511
2.90979	0.0666094
2.91003	0.0696507
2.91028	0.0726919
2.91052	0.0628185
2.91077	0.0529451
2.91101	0.0566492
2.91125	0.0603533
2.9115	0.0612907
2.91174	0.0622272
2.91199	0.0658169
2.91223	0.0694056
2.91248	0.0702267
2.91272	0.0710487
2.91297	0.0665655
2.91321	0.0620832
2.91346	0.0631351
2.9137	0.064188
2.91394	0.0732536
2.91419	0.0823202
2.91443	0.0747814
2.91468	0.0672436
2.91492	0.0660467
2.91517	0.0648508
2.91541	0.0728788
2.91566	0.0809078
2.9159	0.0791349
2.91615	0.0773621
2.91639	0.0755892
2.91663	0.0738163
2.91688	0.0753002
2.91712	0.0767994
2.91737	0.0727491
2.91761	0.0687132
2.91786	0.0712357
2.9181	0.0737724
2.91835	0.0707607
2.91859	0.0677624
2.91884	0.0658169
2.91908	0.0638847
2.91932	0.0674744
2.91957	0.0710773
2.91981	0.0679207
2.92006	0.0647783
2.9203	0.0643892
2.92055	0.0640144
2.92079	0.0690165
2.92104	0.0740175
2.92128	0.0734844
2.92153	0.0729513
2.92177	0.0759344
2.92201	0.0789185
2.92226	0.0770588
2.9225	0.0752001
2.92275	0.0728788
2.92299	0.0816278
2.92324	0.0823059
2.92348	0.0719137
2.92373	0.0647497
2.92397	0.0760355
2.92422	0.0928564
2.92446	0.0912275
2.92471	0.0781116
2.92495	0.0760641
2.92519	0.0832424
2.92544	0.090435
2.92568	0.0845251
2.92593	0.0786161
2.92617	0.0754738
2.92642	0.0723457
2.92666	0.0745945
2.92691	0.0768433
2.92715	0.0790911
2.9274	0.0813541
2.92764	0.07409
2.92788	0.0668249
2.92813	0.0687857
2.92837	0.0707607
2.92862	0.0683537
2.92886	0.0659609
2.92911	0.072793
2.92935	0.0796251
2.9296	0.0785437
2.92984	0.0774775
2.93009	0.0819454
2.93033	0.0864134
2.93057	0.0878115
2.93082	0.0892239
2.93106	0.0878696
2.93131	0.0865145
2.93155	0.0839348
2.9318	0.0813684
2.93204	0.0843382
2.93229	0.087307
2.93253	0.087841
2.93278	0.0883884
2.93302	0.0889215
2.93326	0.089469
2.93351	0.0908098
2.93375	0.092165
2.934	0.088316
2.93424	0.0844822
2.93449	0.0844679
2.93473	0.090003
2.93498	0.0906801
2.93522	0.0858374
2.93547	0.0846119
2.93571	0.094471
2.93595	0.104316
2.9362	0.103105
2.93644	0.0973396
2.93669	0.0971231
2.93693	0.102774
2.93718	0.0973682
2.93742	0.0822048
2.93767	0.078126
2.93791	0.0870619
2.93816	0.0960131
2.9384	0.0908823
2.93865	0.0802298
2.93889	0.0753298
2.93913	0.0815134
2.93938	0.082262
2.93962	0.0774918
2.93987	0.0820465
2.94011	0.0866156
2.94036	0.0858946
2.9406	0.0851889
2.94085	0.0844679
2.94109	0.0837612
2.94134	0.0823488
2.94158	0.0809507
2.94182	0.0795383
2.94207	0.0781403
2.94231	0.0795813
2.94256	0.0810375
2.9428	0.0880136
2.94305	0.0950041
2.94329	0.0932169
2.94354	0.091444
2.94378	0.0896568
2.94403	0.0878839
2.94427	0.0845833
2.94451	0.0812969
2.94476	0.0800714
2.945	0.0843954
2.94525	0.0862837
2.94549	0.0826521
2.94574	0.0758915
2.94598	0.0802155
2.94623	0.0861111
2.94647	0.0864859
2.94672	0.0837326
2.94696	0.0920639
2.9472	0.100381
2.94745	0.0976419
2.94769	0.0857792
2.94794	0.0794659
2.94818	0.0882006
2.94843	0.0969505
2.94867	0.100496
2.94892	0.104056
2.94916	0.0979156
2.94941	0.0917902
2.94965	0.0879555
2.9499	0.0952063
2.95014	0.102758
2.95038	0.0992565
2.95063	0.0872068
2.95087	0.0862408
2.95112	0.0947161
2.95136	0.103206
2.95161	0.0994577
2.95185	0.0957251
2.9521	0.100827
2.95234	0.105945
2.95259	0.0981321
2.95283	0.0903339
2.95307	0.0945139
2.95332	0.0987082
2.95356	0.0936642
2.95381	0.0886335
2.95405	0.0846844
2.9543	0.0807495
2.95454	0.0823345
2.95479	0.0839348
2.95503	0.0919771
2.95528	0.100035
2.95552	0.0951624
2.95576	0.0903053
2.95601	0.0916605
2.95625	0.0930147
2.9565	0.0888348
2.95674	0.0846548
2.95699	0.0891237
2.95723	0.0935917
2.95748	0.0889502
2.95772	0.0787745
2.95797	0.0775061
2.95821	0.087307
2.95845	0.0882301
2.9587	0.0780821
2.95894	0.0707026
2.95919	0.0743923
2.95943	0.080389
2.95968	0.0863848
2.95992	0.0860682
2.96017	0.0857506
2.96041	0.0798988
2.96066	0.0740471
2.9609	0.0749407
2.96114	0.0758343
2.96139	0.0739603
2.96163	0.0720863
2.96188	0.0727787
2.96212	0.0734701
2.96237	0.0615931
2.96261	0.049716
2.96286	0.0517921
2.9631	0.0594025
2.96335	0.0579033
2.96359	0.0453348
2.96384	0.0381851
2.96408	0.0421057
2.96432	0.0453348
2.96457	0.0430431
2.96481	0.0477123
2.96506	0.0579176
2.9653	0.055439
2.96555	0.0419044
2.96579	0.0347834
2.96604	0.046113
2.96628	0.0574417
2.96653	0.0503359
2.96677	0.034337
2.96701	0.0294075
2.96726	0.0402756
2.9675	0.0400877
2.96775	0.030921
2.96799	0.0272884
2.96824	0.0364552
2.96848	0.0456371
2.96873	0.040679
2.96897	0.0357208
2.96922	0.0362968
2.96946	0.0368881
2.9697	0.0340633
2.96995	0.0312376
2.97019	0.0311804
2.97044	0.0311365
2.97068	0.0349426
2.97093	0.0387478
2.97117	0.0422068
2.97142	0.04568
2.97166	0.0455942
2.97191	0.0399866
2.97215	0.030921
2.97239	0.0329247
2.97264	0.0376806
2.97288	0.0369167
2.97313	0.0344229
2.97337	0.03193
2.97362	0.0376091
2.97386	0.0433025
2.97411	0.0327368
2.97435	0.022172
2.9746	0.02491
2.97484	0.0331984
2.97508	0.0286865
2.97533	0.0131054
2.97557	0.00891113
2.97582	0.0158005
2.97606	0.024766
2.97631	0.0226612
2.97655	0.0144892
2.9768	0.00633049
2.97704	0.00301552
2.97729	-0.000299454
2.97753	0.00827694
2.97778	0.0168676
2.97802	0.0120821
2.97826	-0.00377274
2.97851	-0.0056324
2.97875	0.00359249
2.979	0.00728226
2.97924	-9.72748e-05
2.97949	-0.00243282
2.97973	0.00630188
2.97998	0.012269
2.98022	0.00716686
2.98047	-0.00295162
2.98071	-0.00199986
2.98095	0.00437069
2.9812	0.00520706
2.98144	0.00405312
2.98169	0.00290012
2.98193	0.00486088
2.98218	0.00128651
2.98242	-0.00257683
2.98267	-0.000905037
2.98291	0.00353432
2.98316	0.0024395
2.9834	0.00320339
2.98364	0.00950241
2.98389	0.0137253
2.98413	0.00687885
2.98438	0.00147343
2.98462	0.00713825
2.98487	0.0219126
2.98511	0.0311518
2.98536	0.0243626
2.9856	0.0175734
2.98585	0.015974
2.98609	0.0143738
2.98633	0.0142155
2.98658	0.0140562
2.98682	0.0114765
2.98707	0.00889683
2.98731	0.0153971
2.98756	0.0274467
2.9878	0.0313101
2.98805	0.0167236
2.98829	0.000911713
2.98854	0.00356388
2.98878	0.0144024
2.98902	0.0197067
2.98927	0.0150223
2.98951	0.0103521
2.98976	0.0108709
2.99	0.0113897
2.99025	0.011549
2.99049	0.0117216
2.99074	0.00705147
2.99098	0.00238132
2.99123	0.00147343
2.99147	0.0116491
2.99172	0.022172
2.99196	0.0216236
2.9922	0.0174875
2.99245	0.0188999
2.99269	0.0234261
2.99294	0.0168819
2.99318	0.00992012
2.99343	0.0140419
2.99367	0.0235844
2.99392	0.0275908
2.99416	0.025588
2.99441	0.0235987
2.99465	0.0341778
2.99489	0.0447578
2.99514	0.041111
2.99538	0.0374794
2.99563	0.0393677
2.99587	0.0412703
2.99612	0.041544
2.99636	0.041832
2.99661	0.0476551
2.99685	0.0534782
2.9971	0.0507536
2.99734	0.0480442
2.99758	0.0545444
2.99783	0.06106
2.99807	0.0641012
2.99832	0.0671568
2.99856	0.0702124
2.99881	0.0732679
2.99905	0.0737438
2.9993	0.0742197
2.99954	0.0746956
2.99979	0.0751705
3.00003	0.0742626
3.00027	0.0733547
3.00052	0.0724468
3.00076	0.0715532
3.00101	0.0716686
3.00125	0.071784
3.0015	0.0718994
3.00174	0.0720139
3.00199	0.0759344
3.00223	0.079855
3.00248	0.0745516
3.00272	0.0692616
3.00296	0.0696793
3.00321	0.070097
3.00345	0.0705156
3.0037	0.0709476
3.00394	0.066638
3.00419	0.0623283
3.00443	0.0635538
3.00468	0.0647926
3.00492	0.0654564
3.00517	0.0661192
3.00541	0.0612469
3.00566	0.0563898
3.0059	0.0580902
3.00614	0.0597916
3.00639	0.0587244
3.00663	0.0576725
3.00688	0.0598783
3.00712	0.0620975
3.00737	0.0670853
3.00761	0.072072
3.00786	0.0643606
3.0081	0.0566635
3.00835	0.0545015
3.00859	0.0523396
3.00883	0.0536804
3.00908	0.0550346
3.00932	0.0563898
3.00957	0.057745
3.00981	0.0621986
3.01006	0.0666666
3.0103	0.0656004
3.01055	0.0534639
3.01079	0.0472231
3.01104	0.0594311
3.01128	0.0723314
3.01152	0.0741615
3.01177	0.060483
3.01201	0.0468044
3.01226	0.0495005
3.0125	0.0632648
3.01275	0.0687857
3.01299	0.0632362
3.01324	0.0618382
3.01348	0.0604401
3.01373	0.057601
3.01397	0.0547609
3.01421	0.053997
3.01446	0.0587683
3.0147	0.0592871
3.01495	0.0542707
3.01519	0.0513306
3.01544	0.0594597
3.01568	0.0703564
3.01593	0.0701838
3.01617	0.0609016
3.01642	0.0571537
3.01666	0.0609589
3.01691	0.064764
3.01715	0.0633802
3.01739	0.0619965
3.01764	0.062746
3.01788	0.0634956
3.01813	0.0614777
3.01837	0.0594597
3.01862	0.0633659
3.01886	0.0672722
3.01911	0.0656433
3.01935	0.0640287
3.0196	0.0629196
3.01984	0.0618095
3.02008	0.0606995
3.02033	0.0596037
3.02057	0.0681229
3.02082	0.0766411
3.02106	0.0685549
3.02131	0.060483
3.02155	0.0597191
3.0218	0.0589552
3.02204	0.0554237
3.02229	0.0519075
3.02253	0.0547323
3.02277	0.0575571
3.02302	0.0548477
3.02326	0.0521526
3.02351	0.0519218
3.02375	0.0516911
3.024	0.0462713
3.02424	0.0408659
3.02449	0.042942
3.02473	0.0505524
3.02498	0.0529737
3.02522	0.0498753
3.02546	0.0519505
3.02571	0.0595608
3.02595	0.058177
3.0262	0.0457382
3.02644	0.0382719
3.02669	0.0492554
3.02693	0.0687714
3.02718	0.0698376
3.02742	0.0626602
3.02767	0.0554819
3.02791	0.0563755
3.02815	0.0572691
3.0284	0.0623713
3.02864	0.0674744
3.02889	0.0753441
3.02913	0.0832138
3.02938	0.0779963
3.02962	0.0727787
3.02987	0.0767851
3.03011	0.0807924
3.03036	0.0753727
3.0306	0.069953
3.03085	0.0645332
3.03109	0.0591145
3.03133	0.0695496
3.03158	0.0799847
3.03182	0.0775061
3.03207	0.0750265
3.03231	0.0745659
3.03256	0.0741043
3.0328	0.0764103
3.03305	0.0787163
3.03329	0.0724325
3.03354	0.0661478
3.03378	0.069088
3.03402	0.0720291
3.03427	0.065629
3.03451	0.0592289
3.03476	0.0583649
3.035	0.0574999
3.03525	0.0591717
3.03549	0.0608435
3.03574	0.0569811
3.03598	0.0531178
3.03623	0.0581913
3.03647	0.0632648
3.03671	0.0628042
3.03696	0.0623426
3.0372	0.0658016
3.03745	0.0692616
3.03769	0.0671854
3.03794	0.0651102
3.03818	0.0673151
3.03843	0.069521
3.03867	0.077261
3.03892	0.085001
3.03916	0.0865145
3.0394	0.088028
3.03965	0.0840063
3.03989	0.0799847
3.04014	0.0876675
3.04038	0.0953503
3.04063	0.0901184
3.04087	0.0848856
3.04112	0.0857649
3.04136	0.0866442
3.04161	0.0875235
3.04185	0.0884027
3.04209	0.0872641
3.04234	0.0861254
3.04258	0.0942116
3.04283	0.102298
3.04307	0.0971804
3.04332	0.0920639
3.04356	0.0924816
3.04381	0.0929003
3.04405	0.0932598
3.0443	0.0936203
3.04454	0.0967484
3.04479	0.0998764
3.04503	0.096489
3.04527	0.0931015
3.04552	0.0989389
3.04576	0.104776
3.04601	0.111349
3.04625	0.117922
3.0465	0.11158
3.04674	0.105238
3.04699	0.110196
3.04723	0.115154
3.04748	0.114578
3.04772	0.114001
3.04796	0.116135
3.04821	0.118268
3.04845	0.114866
3.0487	0.111465
3.04894	0.107775
3.04919	0.104085
3.04943	0.10962
3.04968	0.115154
3.04992	0.114564
3.05017	0.113987
3.05041	0.110629
3.05065	0.107285
3.0509	0.10802
3.05114	0.108769
3.05139	0.109505
3.05163	0.110254
3.05188	0.107588
3.05212	0.104936
3.05237	0.111493
3.05261	0.118066
3.05286	0.110269
3.0531	0.102485
3.05334	0.103912
3.05359	0.105353
3.05383	0.102038
3.05408	0.0987377
3.05432	0.0981894
3.05457	0.0976563
3.05481	0.0997028
3.05506	0.101765
3.0553	0.103811
3.05555	0.105872
3.05579	0.110744
3.05603	0.11563
3.05628	0.111278
3.05652	0.106938
3.05677	0.109447
3.05701	0.111969
3.05726	0.117245
3.0575	0.122535
3.05775	0.118614
3.05799	0.114694
3.05824	0.110773
3.05848	0.106867
3.05873	0.110384
3.05897	0.1139
3.05921	0.117417
3.05946	0.120949
3.0597	0.119277
3.05995	0.117605
3.06019	0.121468
3.06044	0.125345
3.06068	0.124134
3.06093	0.122924
3.06117	0.130938
3.06142	0.138967
3.06166	0.13715
3.0619	0.135334
3.06215	0.133517
3.06239	0.131716
3.06264	0.136242
3.06288	0.140768
3.06313	0.139759
3.06337	0.138764
3.06362	0.14404
3.06386	0.149315
3.06411	0.145366
3.06435	0.141431
3.06459	0.147167
3.06484	0.152905
3.06508	0.153106
3.06533	0.153322
3.06557	0.154735
3.06582	0.156147
3.06606	0.163095
3.06631	0.170042
3.06655	0.169495
3.0668	0.168946
3.06704	0.168399
3.06728	0.167851
3.06753	0.158829
3.06777	0.149805
3.06802	0.157387
3.06826	0.164968
3.06851	0.168514
3.06875	0.17206
3.069	0.166381
3.06924	0.160702
3.06949	0.154346
3.06973	0.147989
3.06997	0.154548
3.07022	0.161106
3.07046	0.156594
3.07071	0.152082
3.07095	0.153106
3.0712	0.154129
3.07144	0.153193
3.07169	0.152256
3.07193	0.160543
3.07218	0.168832
3.07242	0.167548
3.07267	0.166265
3.07291	0.164983
3.07315	0.1637
3.0734	0.171513
3.07364	0.179324
3.07389	0.177912
3.07413	0.176499
3.07438	0.175778
3.07462	0.175058
3.07487	0.174337
3.07511	0.173616
3.07536	0.179613
3.0756	0.185609
3.07584	0.18607
3.07609	0.186531
3.07633	0.18976
3.07658	0.192988
3.07682	0.196218
3.07707	0.199446
3.07731	0.202444
3.07756	0.205442
3.0778	0.202906
3.07805	0.200369
3.07829	0.203597
3.07853	0.206826
3.07878	0.210054
3.07902	0.213284
3.07927	0.212851
3.07951	0.212419
3.07976	0.217521
3.08	0.222624
3.08025	0.226573
3.08049	0.230522
3.08074	0.225246
3.08098	0.219972
3.08122	0.223907
3.08147	0.227841
3.08171	0.231776
3.08196	0.235711
3.0822	0.239185
3.08245	0.242659
3.08269	0.251667
3.08294	0.260675
3.08318	0.259192
3.08343	0.257707
3.08367	0.256222
3.08392	0.254737
3.08416	0.268127
3.0844	0.281518
3.08465	0.285684
3.08489	0.289849
3.08514	0.302101
3.08538	0.314352
3.08563	0.32107
3.08587	0.327786
3.08612	0.335195
3.08636	0.342604
3.08661	0.362926
3.08685	0.38325
3.08709	0.399999
3.08734	0.416748
3.08758	0.439032
3.08783	0.461315
3.08807	0.48971
3.08832	0.518106
3.08856	0.547192
3.08881	0.576279
3.08905	0.613077
3.0893	0.660945
3.08954	0.711811
3.08978	0.762691
3.09003	0.827625
3.09027	0.89256
3.09052	0.957494
3.09076	1.02244
3.09101	1.09037
3.09125	1.15831
3.0915	1.20594
3.09174	1.2536
3.09199	1.29766
3.09223	1.34172
3.09247	1.36111
3.09272	1.36206
3.09296	1.35815
3.09321	1.35425
3.09345	1.33258
3.0937	1.29248
3.09394	1.24937
3.09419	1.21733
3.09443	1.18414
3.09468	1.13988
3.09492	1.09527
3.09516	1.05066
3.09541	1.00536
3.09565	0.960073
[truncated: 6,810 more rows]

## Sheet: SI Figure 4 NMR_SourceData Ex
NMR_SourceData_SI PEUDAm Figure 4
f1 (ppm)
3.00616	0.0145489
3.00641	0.0134531
3.00665	0.0108257
3.0069	0.0110149
3.00714	0.0114858
3.00739	0.0119567
3.00763	0.0119083
3.00788	0.0118599
3.00812	0.0119171
3.00837	0.0119744
3.00861	0.0110457
3.00885	0.0118071
3.0091	0.0125685
3.00934	0.0116399
3.00959	0.0108829
3.00983	0.0101259
3.01008	0.0108477
3.01032	0.0132594
3.01057	0.0128721
3.01081	0.0124849
3.01106	0.0129426
3.0113	0.0134003
3.01154	0.0142056
3.01179	0.013321
3.01203	0.014232
3.01228	0.015143
3.01252	0.0149978
3.01277	0.0148526
3.01301	0.0157636
3.01326	0.0149846
3.0135	0.0149362
3.01375	0.0165778
3.01399	0.0171631
3.01423	0.0177484
3.01448	0.0174007
3.01472	0.0170531
3.01497	0.0167054
3.01521	0.0163577
3.01546	0.0168836
3.0157	0.0174095
3.01595	0.0181467
3.01619	0.0171961
3.01644	0.0171763
3.01668	0.0188487
3.01692	0.0178782
3.01717	0.01691
3.01741	0.0183381
3.01766	0.0169496
3.0179	0.0168638
3.01815	0.0195968
3.01839	0.0200919
3.01864	0.0188993
3.01888	0.018831
3.01913	0.018765
3.01937	0.019401
3.01961	0.0200391
3.01986	0.0188112
3.0201	0.0175834
3.02035	0.0171125
3.02059	0.0183315
3.02084	0.017579
3.02108	0.0168264
3.02133	0.0198785
3.02157	0.0201161
3.02182	0.0181357
3.02206	0.0200985
3.02231	0.0214804
3.02255	0.0200457
3.02279	0.0195968
3.02304	0.0191479
3.02328	0.0190533
3.02353	0.0189609
3.02377	0.0189719
3.02402	0.0189851
3.02426	0.0191545
3.02451	0.0210161
3.02475	0.0198477
3.025	0.0186814
3.02524	0.0191061
3.02548	0.017843
3.02573	0.0166834
3.02597	0.0183425
3.02622	0.0190841
3.02646	0.0181379
3.02671	0.0183161
3.02695	0.0184966
3.0272	0.0183293
3.02744	0.0181621
3.02769	0.0179949
3.02793	0.0178276
3.02817	0.0181709
3.02842	0.0185142
3.02866	0.0188575
3.02891	0.0192007
3.02915	0.0184922
3.0294	0.0177836
3.02964	0.0184834
3.02989	0.0191831
3.03013	0.0185802
3.03038	0.0179773
3.03062	0.0172687
3.03086	0.0165602
3.03111	0.0179861
3.03135	0.017722
3.0316	0.0160496
3.03184	0.0160694
3.03209	0.0159814
3.03233	0.0158956
3.03258	0.0160188
3.03282	0.0161443
3.03307	0.0157174
3.03331	0.0169804
3.03355	0.0173985
3.0338	0.0161289
3.03404	0.016723
3.03429	0.0173193
3.03453	0.0178078
3.03478	0.0182985
3.03502	0.0187914
3.03527	0.0192843
3.03551	0.0183689
3.03576	0.0174557
3.036	0.0182303
3.03625	0.0190071
3.03649	0.0189367
3.03673	0.0188685
3.03698	0.0186748
3.03722	0.0184812
3.03747	0.0183932
3.03771	0.0183073
3.03796	0.0179729
3.0382	0.0193306
3.03845	0.0197354
3.03869	0.0201425
3.03894	0.0201095
3.03918	0.0200765
3.03942	0.0208885
3.03967	0.0217005
3.03991	0.0204528
3.04016	0.0192051
3.0404	0.0188024
3.04065	0.0183998
3.04089	0.0199071
3.04114	0.0214144
3.04138	0.0209501
3.04163	0.0204858
3.04187	0.020532
3.04211	0.0205782
3.04236	0.0206244
3.0426	0.0206707
3.04285	0.0200721
3.04309	0.0194736
3.04334	0.01972
3.04358	0.0199665
3.04383	0.0204066
3.04407	0.0208467
3.04432	0.0198785
3.04456	0.0189103
3.0448	0.0207675
3.04505	0.0226247
3.04529	0.0225103
3.04554	0.0223958
3.04578	0.0225455
3.04603	0.0226951
3.04627	0.0214364
3.04652	0.0201777
3.04676	0.0201535
3.04701	0.0201315
3.04725	0.0201095
3.04749	0.0200875
3.04774	0.0200281
3.04798	0.0199709
3.04823	0.0190687
3.04847	0.0181665
3.04872	0.0178518
3.04896	0.0175394
3.04921	0.0189169
3.04945	0.0174778
3.0497	0.0166174
3.04994	0.0174491
3.05019	0.0171543
3.05043	0.0168594
3.05067	0.0172577
3.05092	0.0176582
3.05116	0.0180587
3.05141	0.0184592
3.05165	0.0186814
3.0519	0.0189059
3.05214	0.0182853
3.05239	0.0176648
3.05263	0.0173677
3.05288	0.0170729
3.05312	0.017623
3.05336	0.0181731
3.05361	0.0186682
3.05385	0.0191655
3.0541	0.0196628
3.05434	0.0201601
3.05459	0.0198015
3.05483	0.0194428
3.05508	0.0199291
3.05532	0.0204154
3.05557	0.0199159
3.05581	0.0194164
3.05605	0.0189169
3.0563	0.0184174
3.05654	0.0189433
3.05679	0.0194692
3.05703	0.0185868
3.05728	0.0177044
3.05752	0.0176494
3.05777	0.0175944
3.05801	0.0183844
3.05826	0.0191743
3.0585	0.0180323
3.05874	0.0168902
3.05899	0.0171565
3.05923	0.0174227
3.05948	0.0175834
3.05972	0.017744
3.05997	0.0170597
3.06021	0.0163753
3.06046	0.0160562
3.0607	0.0157372
3.06095	0.0145731
3.06119	0.0134091
3.06143	0.0135301
3.06168	0.0136511
3.06192	0.0137721
3.06217	0.0138932
3.06241	0.014945
3.06266	0.0159968
3.0629	0.0162037
3.06315	0.0147205
3.06339	0.0132374
3.06364	0.0145709
3.06388	0.0165734
3.06413	0.0168858
3.06437	0.0171631
3.06461	0.0174403
3.06486	0.0158516
3.0651	0.0170795
3.06535	0.0171279
3.06559	0.0143597
3.06584	0.0165558
3.06608	0.0187518
3.06633	0.0172379
3.06657	0.0174139
3.06682	0.0183293
3.06706	0.0175548
3.0673	0.0167978
3.06755	0.0143509
3.06779	0.0138756
3.06804	0.0150902
3.06828	0.014254
3.06853	0.0151078
3.06877	0.016701
3.06902	0.0154775
3.06926	0.0158736
3.06951	0.0162697
3.06975	0.0150814
3.06999	0.0138932
3.07024	0.0140648
3.07048	0.0142386
3.07073	0.0153631
3.07097	0.0147976
3.07122	0.014934
3.07146	0.0150726
3.07171	0.0151056
3.07195	0.0151386
3.0722	0.0163929
3.07244	0.0176494
3.07268	0.0162653
3.07293	0.0148812
3.07317	0.0161531
3.07342	0.0157372
3.07366	0.0161663
3.07391	0.0182853
3.07415	0.0178518
3.0744	0.0174205
3.07464	0.0162477
3.07489	0.015077
3.07513	0.0149076
3.07538	0.0147404
3.07562	0.0158758
3.07586	0.0170112
3.07611	0.0180741
3.07635	0.0174491
3.0766	0.0167164
3.07684	0.0176758
3.07709	0.0181049
3.07733	0.0168462
3.07758	0.0166438
3.07782	0.0164413
3.07807	0.0175196
3.07831	0.0186
3.07855	0.0182699
3.0788	0.0179421
3.07904	0.0185802
3.07929	0.0192205
3.07953	0.0184504
3.07978	0.0176824
3.08002	0.0171895
3.08027	0.0166988
3.08051	0.0164875
3.08076	0.0179685
3.081	0.0189015
3.08124	0.0170201
3.08149	0.0168264
3.08173	0.016635
3.08198	0.0171851
3.08222	0.0177374
3.08247	0.015823
3.08271	0.0156007
3.08296	0.0176824
3.0832	0.0180763
3.08345	0.0171653
3.08369	0.0162565
3.08393	0.0142364
3.08418	0.0150352
3.08442	0.0166064
3.08467	0.0164897
3.08491	0.0168638
3.08516	0.0172401
3.0854	0.0166636
3.08565	0.0160892
3.08589	0.0171631
3.08614	0.0182369
3.08638	0.0179024
3.08662	0.015878
3.08687	0.0148042
3.08711	0.0165469
3.08736	0.0165998
3.0876	0.0166548
3.08785	0.0168176
3.08809	0.0169804
3.08834	0.0171433
3.08858	0.0173083
3.08883	0.0159748
3.08907	0.0146413
3.08932	0.0147162
3.08956	0.0147932
3.0898	0.0153961
3.09005	0.015999
3.09029	0.016602
3.09054	0.0172071
3.09078	0.0170707
3.09103	0.0169342
3.09127	0.0166922
3.09152	0.0164523
3.09176	0.0179355
3.09201	0.0177286
3.09225	0.0155501
3.09249	0.0150638
3.09274	0.0151562
3.09298	0.0152509
3.09323	0.0151672
3.09347	0.0167758
3.09372	0.0187496
3.09396	0.017909
3.09421	0.0163995
3.09445	0.01658
3.0947	0.0160562
3.09494	0.0155325
3.09518	0.0151144
3.09543	0.0146963
3.09567	0.0143751
3.09592	0.0140538
3.09616	0.0147888
3.09641	0.0138338
3.09665	0.013354
3.0969	0.0145643
3.09714	0.0135213
3.09739	0.0141682
3.09763	0.0166702
3.09787	0.0152289
3.09812	0.0136819
3.09836	0.0149516
3.09861	0.0152355
3.09885	0.0155193
3.0991	0.0160848
3.09934	0.0149604
3.09959	0.0156976
3.09983	0.0164347
3.10008	0.0170663
3.10032	0.0176978
3.10056	0.0166394
3.10081	0.0155809
3.10105	0.0175504
3.1013	0.017832
3.10154	0.0165315
3.10179	0.0169232
3.10203	0.0172071
3.10228	0.0158032
3.10252	0.0163159
3.10277	0.0168308
3.10301	0.0162873
3.10326	0.015746
3.1035	0.0164215
3.10374	0.0154093
3.10399	0.0145005
3.10423	0.0164105
3.10448	0.0177374
3.10472	0.0173765
3.10497	0.0161685
3.10521	0.0149626
3.10546	0.0150044
3.1057	0.0150462
3.10595	0.015088
3.10619	0.015132
3.10643	0.0144873
3.10668	0.0138448
3.10692	0.014045
3.10717	0.0142474
3.10741	0.0145665
3.10766	0.0148878
3.1079	0.0137985
3.10815	0.0127115
3.10839	0.0129426
3.10864	0.0131758
3.10888	0.0134069
3.10912	0.0136401
3.10937	0.0133915
3.10961	0.0131428
3.10986	0.0138448
3.1101	0.0145467
3.11035	0.0135411
3.11059	0.0142254
3.11084	0.0157548
3.11108	0.0155941
3.11133	0.0148922
3.11157	0.0141902
3.11181	0.0148966
3.11206	0.0156029
3.1123	0.0145137
3.11255	0.0151144
3.11279	0.0158208
3.11304	0.0148394
3.11328	0.0143047
3.11353	0.0154599
3.11377	0.0155589
3.11402	0.015658
3.11426	0.0150176
3.1145	0.0143773
3.11475	0.0145819
3.11499	0.0147866
3.11524	0.0146655
3.11548	0.0145445
3.11573	0.0152685
3.11597	0.0159924
3.11622	0.0155369
3.11646	0.0150814
3.11671	0.0146259
3.11695	0.0141704
3.1172	0.0149846
3.11744	0.0157988
3.11768	0.0156624
3.11793	0.0155259
3.11817	0.0160232
3.11842	0.0148306
3.11866	0.0136379
3.11891	0.0141374
3.11915	0.0137589
3.1194	0.0133805
3.11964	0.0134597
3.11989	0.0152311
3.12013	0.0166658
3.12037	0.0164105
3.12062	0.0153103
3.12086	0.0159022
3.12111	0.0166724
3.12135	0.0157526
3.1216	0.0162411
3.12184	0.0184218
3.12209	0.018699
3.12233	0.0172863
3.12258	0.0177748
3.12282	0.0182655
3.12306	0.0188068
3.12331	0.0193482
3.12355	0.0190445
3.1238	0.018743
3.12404	0.0199181
3.12429	0.0210953
3.12453	0.0214254
3.12478	0.0217577
3.12502	0.0214188
3.12527	0.0210821
3.12551	0.0216939
3.12575	0.0223078
3.126	0.020367
3.12624	0.0201183
3.12649	0.0224728
3.12673	0.0220129
3.12698	0.022343
3.12722	0.0226753
3.12747	0.0217731
3.12771	0.0225631
3.12796	0.0228227
3.1282	0.0213946
3.12844	0.0210205
3.12869	0.0206486
3.12893	0.0204198
3.12918	0.0201931
3.12942	0.0198587
3.12967	0.0212164
3.12991	0.0201953
3.13016	0.0191765
3.1304	0.0202328
3.13065	0.0212912
3.13089	0.0210403
3.13114	0.0207917
3.13138	0.0208225
3.13162	0.0191655
3.13187	0.0185802
3.13211	0.0208137
3.13236	0.0208973
3.1326	0.0192931
3.13285	0.0200083
3.13309	0.0207257
3.13334	0.0213352
3.13358	0.0219469
3.13383	0.0225565
3.13407	0.0231682
3.13431	0.0223716
3.13456	0.021575
3.1348	0.0211107
3.13505	0.0206486
3.13529	0.0201865
3.13554	0.0197244
3.13578	0.0200699
3.13603	0.0204176
3.13627	0.0207653
3.13652	0.0211129
3.13676	0.0210953
3.137	0.0210777
3.13725	0.0196518
3.13749	0.0182281
3.13774	0.0199709
3.13798	0.0217137
3.13823	0.0214848
3.13847	0.0212582
3.13872	0.021399
3.13896	0.0215398
3.13921	0.0216807
3.13945	0.0218237
3.13969	0.0218413
3.13994	0.0218611
3.14018	0.0218787
3.14043	0.0218985
3.14067	0.0219601
3.14092	0.0220239
3.14116	0.0220856
3.14141	0.0221494
3.14165	0.022123
3.1419	0.0220988
3.14214	0.0220724
3.14239	0.0220482
3.14263	0.0234477
3.14287	0.0248494
3.14312	0.0248406
3.14336	0.024834
3.14361	0.025142
3.14385	0.0254523
3.1441	0.0257626
3.14434	0.0260728
3.14459	0.0268672
3.14483	0.0276638
3.14508	0.0276154
3.14532	0.027567
3.14556	0.0266736
3.14581	0.0257802
3.14605	0.0248868
3.1463	0.0239934
3.14654	0.0240902
3.14679	0.024187
3.14703	0.0235445
3.14728	0.0229019
3.14752	0.0209391
3.14777	0.0206662
3.14801	0.0222946
3.14825	0.020543
3.1485	0.019698
3.14874	0.0205452
3.14899	0.0210733
3.14923	0.0216037
3.14948	0.0204418
3.14972	0.0192821
3.14997	0.0189675
3.15021	0.0186528
3.15046	0.0180147
3.1507	0.0173787
3.15094	0.0181511
3.15119	0.0189235
3.15143	0.0188487
3.15168	0.018776
3.15192	0.0195484
3.15217	0.0203208
3.15241	0.0197795
3.15266	0.0192403
3.1529	0.0190181
3.15315	0.0171059
3.15339	0.0162477
3.15363	0.0187716
3.15388	0.0173171
3.15412	0.0158626
3.15437	0.0170773
3.15461	0.0182941
3.15486	0.0185604
3.1551	0.0188266
3.15535	0.0192337
3.15559	0.0179509
3.15584	0.0163511
3.15608	0.0181313
3.15633	0.0192293
3.15657	0.0169496
3.15681	0.0181885
3.15706	0.0194296
3.1573	0.0194186
3.15755	0.0194098
3.15779	0.0193988
3.15804	0.01939
3.15828	0.0203516
3.15853	0.0213154
3.15877	0.0208687
3.15902	0.0204242
3.15926	0.0200655
3.1595	0.019709
3.15975	0.0193504
3.15999	0.0189939
3.16024	0.0186726
3.16048	0.0183535
3.16073	0.0180323
3.16097	0.0177132
3.16122	0.0180433
3.16146	0.0183755
3.16171	0.0187056
3.16195	0.0190379
3.16219	0.0195616
3.16244	0.0200875
3.16268	0.0197663
3.16293	0.0194472
3.16317	0.0197596
3.16342	0.0200743
3.16366	0.0203868
3.16391	0.0207015
3.16415	0.0197398
3.1644	0.0187782
3.16464	0.0203516
3.16488	0.0219249
3.16513	0.0210513
3.16537	0.0201777
3.16562	0.0212758
3.16586	0.022376
3.16611	0.0211768
3.16635	0.0199775
3.1666	0.0201865
3.16684	0.0203978
3.16709	0.0205012
3.16733	0.0206046
3.16757	0.0198631
3.16782	0.0191237
3.16806	0.0181885
3.16831	0.0172533
3.16855	0.0177264
3.1688	0.0182017
3.16904	0.0165624
3.16929	0.014923
3.16953	0.0169452
3.16978	0.0189697
3.17002	0.0182985
3.17027	0.0176274
3.17051	0.0183645
3.17075	0.0191039
3.171	0.0182215
3.17124	0.0173413
3.17149	0.0183249
3.17173	0.0193108
3.17198	0.0198389
3.17222	0.018677
3.17247	0.0173039
3.17271	0.0193108
3.17296	0.020279
3.1732	0.0195572
3.17344	0.018589
3.17369	0.017623
3.17393	0.0183095
3.17418	0.0189961
3.17442	0.0196826
3.17467	0.0203714
3.17491	0.0197376
3.17516	0.0191039
3.1754	0.0193152
3.17565	0.0195286
3.17589	0.0201403
3.17613	0.0207521
3.17638	0.0205188
3.17662	0.0202856
3.17687	0.0205804
3.17711	0.0208753
3.17736	0.0210645
3.1776	0.0212538
3.17785	0.0222792
3.17809	0.0216147
3.17834	0.0198939
3.17858	0.021553
3.17882	0.0225257
3.17907	0.0218083
3.17931	0.0208445
3.17956	0.0198829
3.1798	0.0196628
3.18005	0.019445
3.18029	0.0192271
3.18054	0.0190093
3.18078	0.0203582
3.18103	0.0217071
3.18127	0.0216829
3.18151	0.0199687
3.18176	0.0190863
3.182	0.0215838
3.18225	0.0206662
3.18249	0.0197486
3.18274	0.0198873
3.18298	0.0200259
3.18323	0.0203758
3.18347	0.0207257
3.18372	0.0191127
3.18396	0.0208797
3.18421	0.0216961
3.18445	0.0208225
3.18469	0.0211107
3.18494	0.021399
3.18518	0.0217929
3.18543	0.0221868
3.18567	0.0204022
3.18592	0.0219975
3.18616	0.0236985
3.18641	0.0220195
3.18665	0.0200237
3.1869	0.0197178
3.18714	0.0202217
3.18738	0.0207279
3.18763	0.0203516
3.18787	0.0199753
3.18812	0.020444
3.18836	0.0209149
3.18861	0.0202394
3.18885	0.0195638
3.1891	0.0202966
3.18934	0.0210315
3.18959	0.0209985
3.18983	0.0209655
3.19007	0.0209325
3.19032	0.0209017
3.19056	0.0209215
3.19081	0.0209435
3.19105	0.0201183
3.1913	0.0192953
3.19154	0.0196738
3.19179	0.0200523
3.19203	0.0190225
3.19228	0.0179949
3.19252	0.0192535
3.19276	0.0205144
3.19301	0.0203648
3.19325	0.0202173
3.1935	0.0199797
3.19374	0.0197442
3.19399	0.0203516
3.19423	0.0209611
3.19448	0.0205826
3.19472	0.0202063
3.19497	0.0206728
3.19521	0.0211416
3.19546	0.0205848
3.1957	0.0200281
3.19594	0.0203164
3.19619	0.0206068
3.19643	0.0208335
3.19668	0.0210623
3.19692	0.0208665
3.19717	0.0206728
3.19741	0.0193064
3.19766	0.0179421
3.1979	0.0185472
3.19815	0.0191545
3.19839	0.0181313
3.19863	0.0171103
3.19888	0.0180587
3.19912	0.0190093
3.19937	0.0200369
3.19961	0.0210667
3.19986	0.0206861
3.2001	0.0203076
3.20035	0.0206046
3.20059	0.0209039
3.20084	0.0207785
3.20108	0.0206552
3.20132	0.0209479
3.20157	0.0212428
3.20181	0.0206905
3.20206	0.0201403
3.2023	0.0193768
3.20255	0.0186154
3.20279	0.018699
3.20304	0.0187826
3.20328	0.0183469
3.20353	0.0179134
3.20377	0.0179002
3.20401	0.0178892
3.20426	0.0184658
3.2045	0.0190445
3.20475	0.0207829
3.20499	0.0191435
3.20524	0.017788
3.20548	0.0181247
3.20573	0.0187056
3.20597	0.0192887
3.20622	0.0202746
3.20646	0.0212626
3.2067	0.0210865
3.20695	0.0226027
3.20719	0.0234829
3.20744	0.0209831
3.20768	0.019434
3.20793	0.021267
3.20817	0.0214958
3.20842	0.0217269
3.20866	0.021322
3.20891	0.0209193
3.20915	0.0199951
3.2094	0.0190731
3.20964	0.0195572
3.20988	0.0200435
3.21013	0.0205276
3.21037	0.0210139
3.21062	0.022343
3.21086	0.0236743
3.21111	0.0229966
3.21135	0.0223188
3.2116	0.022486
3.21184	0.0226533
3.21209	0.0227501
3.21233	0.0228469
3.21257	0.0220988
3.21282	0.0213506
3.21306	0.0233134
3.21331	0.0252763
3.21355	0.0252675
3.2138	0.0252587
3.21404	0.0244313
3.21429	0.0236039
3.21453	0.0234102
3.21478	0.0232188
3.21502	0.022497
3.21526	0.0251574
3.21551	0.0254567
3.21575	0.0240682
3.216	0.0240858
3.21624	0.0241056
3.21649	0.0244401
3.21673	0.0247767
3.21698	0.0235181
3.21722	0.0222616
3.21747	0.0224112
3.21771	0.0225631
3.21795	0.0215508
3.2182	0.0205408
3.21844	0.0210425
3.21869	0.0215464
3.21893	0.0213176
3.21918	0.0227809
3.21942	0.024878
3.21967	0.0235951
3.21991	0.0213088
3.22016	0.0207125
3.2204	0.0214892
3.22064	0.022266
3.22089	0.0224706
3.22113	0.0226753
3.22138	0.0233024
3.22162	0.0239296
3.22187	0.0224354
3.22211	0.0209413
3.22236	0.0225455
3.2226	0.0241496
3.22285	0.0231352
3.22309	0.022123
3.22334	0.0230802
3.22358	0.0240396
3.22382	0.0240286
3.22407	0.0240198
3.22431	0.0240088
3.22456	0.024
3.2248	0.0244555
3.22505	0.0249132
3.22529	0.0245237
3.22554	0.0241364
3.22578	0.0246711
3.22603	0.025208
3.22627	0.025745
3.22651	0.0262819
3.22676	0.0265415
3.227	0.0268012
3.22725	0.0274833
3.22749	0.0281677
3.22774	0.0284009
3.22798	0.0286364
3.22823	0.0263347
3.22847	0.0240352
3.22872	0.0256503
3.22896	0.0272677
3.2292	0.0274745
3.22945	0.0276836
3.22969	0.0265525
3.22994	0.0254237
3.23018	0.0251376
3.23043	0.0248538
3.23067	0.0250056
3.23092	0.0251596
3.23116	0.0261564
3.23141	0.0271555
3.23165	0.0267792
3.23189	0.0264051
3.23214	0.0268738
3.23238	0.0273447
3.23263	0.0278618
3.23287	0.0283811
3.23312	0.0280533
3.23336	0.0277276
3.23361	0.027963
3.23385	0.0282007
3.2341	0.0290721
3.23434	0.0299435
3.23458	0.0309403
3.23483	0.0285572
3.23507	0.0273711
3.23532	0.0295672
3.23556	0.0302823
3.23581	0.0276198
3.23605	0.0281237
3.2363	0.0286298
3.23654	0.0261939
3.23679	0.0271401
3.23703	0.0287178
3.23728	0.0302978
3.23752	0.0291821
3.23776	0.0280687
3.23801	0.0273755
3.23825	0.0266846
3.2385	0.0271203
3.23874	0.0275582
3.23899	0.0275714
3.23923	0.0275868
3.23948	0.0271951
3.23972	0.0268056
3.23997	0.0278222
3.24021	0.028841
3.24045	0.0284361
3.2407	0.0280335
3.24094	0.0262203
3.24119	0.0244093
3.24143	0.0263985
3.24168	0.0283899
3.24192	0.0278464
3.24217	0.0273029
3.24241	0.0276044
3.24266	0.027908
3.2429	0.0273667
3.24314	0.0268254
3.24339	0.0271115
3.24363	0.0273975
3.24388	0.0276836
3.24412	0.0279696
3.24437	0.0271643
3.24461	0.0263589
3.24486	0.0269618
3.2451	0.0275648
3.24535	0.0282205
3.24559	0.0288762
3.24583	0.0284758
3.24608	0.0314552
3.24632	0.0312638
3.24657	0.0310723
3.24681	0.035317
3.24706	0.0361818
3.2473	0.0335171
3.24755	0.0364855
3.24779	0.0383977
3.24804	0.03693
3.24828	0.0377244
3.24852	0.0385187
3.24877	0.0382569
3.24901	0.037995
3.24926	0.03805
3.2495	0.0381051
3.24975	0.0385826
3.24999	0.0390623
3.25024	0.0385848
3.25048	0.0381073
3.25073	0.0384747
3.25097	0.0388444
3.25122	0.0373459
3.25146	0.0358496
3.2517	0.0347735
3.25195	0.0336997
3.25219	0.0331254
3.25244	0.0325532
3.25268	0.0333872
3.25293	0.0342234
3.25317	0.0332002
3.25342	0.0321792
3.25366	0.0325642
3.25391	0.0329515
3.25415	0.0330286
3.25439	0.0331078
3.25464	0.0317765
3.25488	0.0304474
3.25513	0.03063
3.25537	0.0308149
3.25562	0.0301525
3.25586	0.0294924
3.25611	0.0309689
3.25635	0.0324476
3.2566	0.0330792
3.25684	0.0337129
3.25708	0.0324256
3.25733	0.0311405
3.25757	0.0312638
3.25782	0.031387
3.25806	0.0314266
3.25831	0.0314662
3.25855	0.0314002
3.2588	0.0313342
3.25904	0.0330286
3.25929	0.0330329
3.25953	0.0330373
3.25977	0.0347317
3.26002	0.0353611
3.26026	0.0359904
3.26051	0.035317
3.26075	0.0346437
3.261	0.0348682
3.26124	0.0350926
3.26149	0.0343664
3.26173	0.0353303
3.26198	0.0356383
3.26222	0.0359486
3.26247	0.0373151
3.26271	0.0369916
3.26295	0.0362016
3.2632	0.0354117
3.26344	0.0348682
3.26369	0.0360146
3.26393	0.0366461
3.26418	0.0355877
3.26442	0.0342124
3.26467	0.0345271
3.26491	0.0351322
3.26516	0.0357373
3.2654	0.0356031
3.26564	0.0354689
3.26589	0.0348395
3.26613	0.0342124
3.26638	0.0355547
3.26662	0.0368992
3.26687	0.0366835
3.26711	0.0364701
3.26736	0.0366769
3.2676	0.036886
3.26785	0.0362611
3.26809	0.0356383
3.26833	0.0358584
3.26858	0.0360806
3.26882	0.0385275
3.26907	0.0409767
3.26931	0.0397642
3.26956	0.0385518
3.2698	0.0400767
3.27005	0.0416016
3.27029	0.0417182
3.27054	0.0418371
3.27078	0.042517
3.27102	0.0431992
3.27127	0.0439847
3.27151	0.0430825
3.27176	0.0421605
3.272	0.0412407
3.27225	0.0401075
3.27249	0.0406664
3.27274	0.0421209
3.27298	0.0435777
3.27323	0.0431662
3.27347	0.0427569
3.27371	0.0435358
3.27396	0.044317
3.2742	0.0452016
3.27445	0.0460884
3.27469	0.0457935
3.27494	0.0471908
3.27518	0.047741
3.27543	0.0466033
3.27567	0.0467926
3.27592	0.046984
3.27616	0.045272
3.27641	0.0452522
3.27665	0.0456175
3.27689	0.045985
3.27714	0.0473031
3.27738	0.0486212
3.27763	0.0473053
3.27787	0.0459916
3.27812	0.0467529
3.27836	0.0475165
3.27861	0.0465879
3.27885	0.0473515
3.2791	0.0472679
3.27934	0.0454965
3.27958	0.0459014
3.27983	0.0463085
3.28007	0.0458684
3.28032	0.0454305
3.28056	0.0440574
3.28081	0.0443764
3.28105	0.0447989
3.2813	0.0435336
3.28154	0.0440992
3.28179	0.0463547
3.28203	0.0461456
3.28227	0.0459388
3.28252	0.0463106
3.28276	0.0466847
3.28301	0.0456483
3.28325	0.0446141
3.2835	0.045963
3.28374	0.0473141
3.28399	0.0466913
3.28423	0.0460708
3.28448	0.0467067
3.28472	0.0473449
3.28496	0.0478752
3.28521	0.0484077
3.28545	0.0490106
3.2857	0.0479258
3.28594	0.0472613
3.28619	0.0482889
3.28643	0.0495872
3.28668	0.0508877
3.28692	0.0503903
3.28717	0.0515852
3.28741	0.0520869
3.28765	0.0509009
3.2879	0.0508744
3.28814	0.0508502
3.28839	0.0515456
3.28863	0.0539331
3.28888	0.0552644
3.28912	0.0565957
3.28937	0.057828
3.28961	0.0573725
3.28986	0.057971
3.2901	0.0585717
3.29035	0.0587302
3.29059	0.0605808
3.29083	0.0614786
3.29108	0.0623786
3.29132	0.0635404
3.29157	0.0647045
3.29181	0.0654086
3.29206	0.064425
3.2923	0.0650323
3.29255	0.0656419
3.29279	0.0665683
3.29304	0.0674947
3.29328	0.067103
3.29352	0.0667113
3.29377	0.0677279
3.29401	0.0687468
3.29426	0.0679062
3.2945	0.0670678
3.29475	0.0681988
3.29499	0.0676421
3.29524	0.0644426
3.29548	0.0640619
3.29573	0.0649817
3.29597	0.0659037
3.29621	0.0658377
3.29646	0.0640839
3.2967	0.0641235
3.29695	0.0641654
3.29719	0.0636526
3.29744	0.0631399
3.29768	0.0634722
3.29793	0.0638067
3.29817	0.0632676
3.29842	0.0627306
3.29866	0.0621915
3.2989	0.0616546
3.29915	0.0617844
3.29939	0.0619165
3.29964	0.0605676
3.29988	0.0609108
3.30013	0.0638133
3.30037	0.0650279
3.30062	0.0647617
3.30086	0.0644976
3.30111	0.0638287
3.30135	0.0631597
3.30159	0.0655891
3.30184	0.0680184
3.30208	0.0678864
3.30233	0.0677543
3.30257	0.0679392
3.30282	0.068124
3.30306	0.0694355
3.30331	0.069057
3.30355	0.0686785
3.3038	0.06999
3.30404	0.0704829
3.30429	0.0709758
3.30453	0.0719969
3.30477	0.0730201
3.30502	0.073777
3.30526	0.0745362
3.30551	0.0758213
3.30575	0.0771086
3.306	0.0790186
3.30624	0.0826208
3.30649	0.0831929
3.30673	0.0837672
3.30698	0.0868743
3.30722	0.0882936
3.30746	0.0892882
3.30771	0.091975
3.30795	0.0956542
3.3082	0.0993356
3.30844	0.101609
3.30869	0.103882
3.30893	0.108463
3.30918	0.111357
3.30942	0.113335
3.30967	0.115313
3.30991	0.116059
3.31015	0.118495
3.3104	0.121882
3.31064	0.123578
3.31089	0.122749
3.31113	0.123609
3.31138	0.125772
3.31162	0.126245
3.31187	0.126226
3.31211	0.126206
3.31236	0.124109
3.3126	0.122012
3.31284	0.121605
3.31309	0.121197
3.31333	0.118326
3.31358	0.117146
3.31382	0.115894
3.31407	0.112954
3.31431	0.112477
3.31456	0.112002
3.3148	0.110644
3.31505	0.109288
3.31529	0.108776
3.31553	0.108265
3.31578	0.10792
3.31602	0.107576
3.31627	0.107653
3.31651	0.107733
3.31676	0.108116
3.317	0.108501
3.31725	0.110292
3.31749	0.112085
3.31774	0.11356
3.31798	0.115036
3.31823	0.11651
3.31847	0.117987
3.31871	0.120487
3.31896	0.122989
3.3192	0.124326
3.31945	0.128483
3.31969	0.133333
3.31994	0.138185
3.32018	0.142861
3.32043	0.145847
3.32067	0.149612
3.32092	0.155069
3.32116	0.160524
3.3214	0.164292
3.32165	0.16737
3.32189	0.172141
3.32214	0.176592
3.32238	0.178229
3.32263	0.180194
3.32287	0.182162
3.32312	0.184796
3.32336	0.187432
3.32361	0.189608
3.32385	0.191787
3.32409	0.192381
3.32434	0.192975
3.32458	0.194806
3.32483	0.193822
3.32507	0.193014
3.32532	0.192207
3.32556	0.191399
3.32581	0.190592
3.32605	0.188939
3.3263	0.187287
3.32654	0.185432
3.32678	0.183577
3.32703	0.182567
3.32727	0.181557
3.32752	0.180758
3.32776	0.179959
3.32801	0.176625
3.32825	0.176108
3.3285	0.174293
3.32874	0.17079
3.32899	0.169821
3.32923	0.168853
3.32948	0.16741
3.32972	0.165966
3.32996	0.163678
3.33021	0.161389
3.33045	0.15918
3.3307	0.156971
3.33094	0.154761
3.33119	0.152552
3.33143	0.15161
3.33168	0.150668
3.33192	0.149621
3.33217	0.148574
3.33241	0.148442
3.33265	0.146622
3.3329	0.146138
3.33314	0.148472
3.33339	0.149344
3.33363	0.150217
3.33388	0.154363
3.33412	0.158511
3.33437	0.161653
3.33461	0.164798
3.33486	0.168785
3.3351	0.172774
3.33534	0.177959
3.33559	0.183145
3.33583	0.186924
3.33608	0.190702
3.33632	0.195534
3.33657	0.200366
3.33681	0.20379
3.33706	0.207214
3.3373	0.209159
3.33755	0.211105
3.33779	0.211642
3.33803	0.212178
3.33828	0.21026
3.33852	0.208341
3.33877	0.207267
3.33901	0.206193
3.33926	0.202056
3.3395	0.197919
3.33975	0.195754
3.33999	0.193591
3.34024	0.189434
3.34048	0.18528
3.34072	0.182534
3.34097	0.179787
3.34121	0.177235
3.34146	0.174682
3.3417	0.17213
3.34195	0.169577
3.34219	0.166549
3.34244	0.163521
3.34268	0.161902
3.34293	0.160282
3.34317	0.158716
3.34342	0.157149
3.34366	0.154737
3.3439	0.152325
3.34415	0.152427
3.34439	0.15253
3.34464	0.150169
3.34488	0.144991
3.34513	0.141275
3.34537	0.140375
3.34562	0.136869
3.34586	0.133364
3.34611	0.131064
3.34635	0.128765
3.34659	0.126465
3.34684	0.124166
3.34708	0.121884
3.34733	0.119602
3.34757	0.118165
3.34782	0.116728
3.34806	0.115538
3.34831	0.114347
3.34855	0.114107
3.3488	0.113868
3.34904	0.115071
3.34928	0.117965
3.34953	0.119626
3.34977	0.119598
3.35002	0.119719
3.35026	0.122656
3.35051	0.126263
3.35075	0.12818
3.351	0.130043
3.35124	0.131907
3.35149	0.133665
3.35173	0.135426
3.35197	0.137521
3.35222	0.139615
3.35246	0.140056
3.35271	0.140496
3.35295	0.141816
3.3532	0.139193
3.35344	0.136429
3.35369	0.135355
3.35393	0.132486
3.35418	0.129616
3.35442	0.126853
3.35466	0.124089
3.35491	0.119864
3.35515	0.115639
3.3554	0.113174
3.35564	0.107896
3.35589	0.103829
3.35613	0.102581
3.35638	0.0995733
3.35662	0.0965652
3.35687	0.0941205
3.35711	0.0916758
3.35736	0.090076
3.3576	0.0884763
3.35784	0.0851073
3.35809	0.0817384
3.35833	0.0788272
3.35858	0.0776059
3.35882	0.0766839
3.35907	0.0757619
3.35931	0.0735372
3.35956	0.0713125
3.3598	0.0705886
3.36005	0.0698646
3.36029	0.0691406
3.36053	0.0684189
3.36078	0.0678181
3.36102	0.0672196
3.36127	0.0666189
3.36151	0.0660204
3.36176	0.0658949
3.362	0.0657717
3.36225	0.0667025
3.36249	0.0659455
3.36274	0.0647287
3.36298	0.065204
3.36322	0.0648321
3.36347	0.0627724
3.36371	0.0629595
3.36396	0.0648387
3.3642	0.0648145
3.36445	0.0647925
3.36469	0.0649971
3.36494	0.065204
3.36518	0.064458
3.36543	0.0654042
3.36567	0.0662294
3.36591	0.0670568
3.36616	0.0681988
3.3664	0.0676531
3.36665	0.0676685
3.36689	0.0693761
3.36714	0.0700274
3.36738	0.0706788
3.36763	0.0705732
3.36787	0.0704675
3.36812	0.0716646
3.36836	0.0728616
3.3686	0.0735834
3.36885	0.0726152
3.36909	0.0725976
3.36934	0.07258
3.36958	0.0730949
3.36983	0.0736098
3.37007	0.0750753
3.37032	0.0748509
3.37056	0.0753482
3.37081	0.0758455
3.37105	0.0762372
3.3713	0.0766289
3.37154	0.0759775
3.37178	0.0753284
3.37203	0.0765453
3.37227	0.0777621
3.37252	0.0778523
3.37276	0.0762526
3.37301	0.0757091
3.37325	0.0751656
3.3735	0.0745868
3.37374	0.0756981
3.37399	0.07607
3.37423	0.0747519
3.37447	0.0752118
3.37472	0.0773616
3.37496	0.0785609
3.37521	0.0780702
3.37545	0.0778369
3.3757	0.0776059
3.37594	0.078112
3.37619	0.0786203
3.37643	0.0792672
3.37668	0.0799164
3.37692	0.0815139
3.37716	0.0814237
3.37741	0.0811157
3.37765	0.0808098
3.3779	0.0803961
3.37814	0.0799846
3.37839	0.0796589
3.37863	0.0793355
3.37888	0.0791176
3.37912	0.0788998
3.37937	0.0775597
3.37961	0.0779117
3.37985	0.0786137
3.3801	0.0793179
3.38034	0.0791924
3.38059	0.0773792
3.38083	0.0764088
3.38108	0.0771306
3.38132	0.0777665
3.38157	0.0784047
3.38181	0.0777379
3.38206	0.0770734
3.3823	0.0772956
3.38254	0.0775201
3.38279	0.0785873
3.38303	0.0796567
3.38328	0.0780394
3.38352	0.076422
3.38377	0.0753328
3.38401	0.0742458
3.38426	0.0740895
3.3845	0.0756255
3.38475	0.0753636
3.38499	0.0751039
3.38524	0.0745824
3.38548	0.0740631
3.38572	0.0732247
3.38597	0.0723885
3.38621	0.0714181
3.38646	0.0721399
3.3867	0.0710639
3.38695	0.06999
3.38719	0.0707536
3.38744	0.0715194
3.38768	0.0713323
3.38793	0.0711475
3.38817	0.0719639
3.38841	0.0710925
3.38866	0.0709582
3.3889	0.0725162
3.38915	0.0727912
3.38939	0.0713785
3.38964	0.0711959
3.38988	0.0710154
3.39013	0.0694421
3.39037	0.0706876
3.39062	0.0716162
3.39086	0.0697282
3.3911	0.0699482
3.39135	0.0718582
3.39159	0.0733458
3.39184	0.0731455
3.39208	0.0717812
3.39233	0.0732357
3.39257	0.0737374
3.39282	0.0714247
3.39306	0.0712003
3.39331	0.070978
3.39355	0.0714225
3.39379	0.0718692
3.39404	0.0710199
3.39428	0.0701727
3.39453	0.0689008
3.39477	0.0676311
3.39502	0.0674243
3.39526	0.0672196
3.39551	0.0677521
3.39575	0.0682869
3.396	0.0687049
3.39624	0.0674353
3.39649	0.0667619
3.39673	0.0689074
3.39697	0.0701573
3.39722	0.0685927
3.39746	0.0696313
3.39771	0.0706722
3.39795	0.0698008
3.3982	0.0689316
3.39844	0.0683793
3.39869	0.0678269
3.39893	0.0675189
3.39918	0.065523
3.39942	0.0658861
3.39966	0.0662492
3.39991	0.0662426
3.40015	0.066236
3.4004	0.0658069
3.40064	0.0653778
3.40089	0.0658817
3.40113	0.0663856
3.40138	0.0654812
3.40162	0.0645768
3.40187	0.0659873
3.40211	0.0673979
3.40235	0.0668367
3.4026	0.0662756
3.40284	0.0677565
3.40309	0.0692375
3.40333	0.0688172
3.40358	0.0700868
3.40382	0.0728616
3.40407	0.0739465
3.40431	0.0724964
3.40456	0.0727362
3.4048	0.0749873
3.40504	0.0755484
3.40529	0.0767433
3.40553	0.0779382
3.40578	0.0791066
3.40602	0.0802751
3.40627	0.0813379
3.40651	0.0824029
3.40676	0.0845704
3.407	0.0850479
3.40725	0.0855254
3.40749	0.0876929
3.40773	0.0877479
3.40798	0.0878029
3.40822	0.0871186
3.40847	0.0864342
3.40871	0.0871626
3.40896	0.0878909
3.4092	0.0877743
3.40945	0.0876577
3.40969	0.0869777
3.40994	0.0862978
3.41018	0.0864628
3.41043	0.0866301
3.41067	0.0872638
3.41091	0.0878997
3.41116	0.0860007
3.4114	0.0841017
3.41165	0.084368
3.41189	0.0846342
3.41214	0.0837738
3.41238	0.0846034
3.41263	0.0852834
3.41287	0.0831467
3.41312	0.0831577
3.41336	0.0848587
3.4136	0.0847112
3.41385	0.0845638
3.41409	0.0843107
3.41434	0.0857477
3.41458	0.0870569
3.41483	0.0866785
3.41507	0.0865112
3.41532	0.086344
3.41556	0.0881836
3.41581	0.0900232
3.41605	0.0904545
3.41629	0.0908858
3.41654	0.0907097
3.41678	0.0905337
3.41703	0.0939489
3.41727	0.095674
3.41752	0.0957444
3.41776	0.0975048
3.41801	0.09923
3.41825	0.102645
3.4185	0.105116
3.41874	0.107587
3.41898	0.113333
3.41923	0.116262
3.41947	0.119956
3.41972	0.126468
3.41996	0.131641
3.42021	0.136814
3.42045	0.144567
3.4207	0.152319
3.42094	0.159965
3.42119	0.169302
3.42143	0.179783
3.42167	0.190264
3.42192	0.201379
3.42216	0.210805
3.42241	0.21812
3.42265	0.225434
3.4229	0.230953
3.42314	0.233657
3.42339	0.232724
3.42363	0.228977
3.42388	0.224558
3.42412	0.217325
3.42437	0.208669
3.42461	0.200014
3.42485	0.191639
3.4251	0.184956
3.42534	0.180489
3.42559	0.176025
3.42583	0.174198
3.42608	0.172374
3.42632	0.170864
3.42657	0.169357
3.42681	0.16739
3.42706	0.163735
3.4273	0.161715
3.42754	0.159697
3.42779	0.157994
3.42803	0.156293
3.42828	0.156187
3.42852	0.156084
3.42877	0.155661
3.42901	0.155241
3.42926	0.156984
3.4295	0.160419
3.42975	0.164417
3.42999	0.168415
3.43023	0.172719
3.43048	0.178716
3.43072	0.185557
3.43097	0.190708
3.43121	0.196546
3.43146	0.202384
3.4317	0.205969
3.43195	0.207863
3.43219	0.205427
3.43244	0.202991
3.43268	0.201577
3.43292	0.198472
3.43317	0.197462
3.43341	0.199268
3.43366	0.201004
3.4339	0.205557
3.43415	0.211437
3.43439	0.219007
3.43464	0.229006
3.43488	0.239005
3.43513	0.252067
3.43537	0.266819
3.43561	0.281078
3.43586	0.297027
3.4361	0.310881
3.43635	0.324735
3.43659	0.336512
3.43684	0.344346
3.43708	0.350542
3.43733	0.353922
3.43757	0.354627
3.43782	0.353643
3.43806	0.348456
3.43831	0.340453
3.43855	0.333753
3.43879	0.327055
3.43904	0.317713
3.43928	0.305558
3.43953	0.294985
3.43977	0.284414
3.44002	0.271816
3.44026	0.25922
3.44051	0.247644
3.44075	0.237759
3.441	0.228524
3.44124	0.21929
3.44148	0.211217
3.44173	0.205962
3.44197	0.203143
3.44222	0.202017
3.44246	0.201698
3.44271	0.201381
3.44295	0.202047
3.4432	0.205533
3.44344	0.211657
3.44369	0.217783
3.44393	0.223159
3.44417	0.228537
3.44442	0.233807
3.44466	0.240769
3.44491	0.247157
3.44515	0.253547
3.4454	0.259621
3.44564	0.265694
3.44589	0.268887
3.44613	0.27208
3.44638	0.275273
3.44662	0.278468
3.44686	0.27961
3.44711	0.280754
3.44735	0.281051
3.4476	0.283041
3.44784	0.288205
3.44809	0.295062
3.44833	0.30343
3.44858	0.313491
3.44882	0.325046
3.44907	0.339982
3.44931	0.354706
3.44956	0.371121
3.4498	0.387169
3.45004	0.40322
3.45029	0.422683
3.45053	0.442148
3.45078	0.462386
3.45102	0.486006
3.45127	0.510786
3.45151	0.537258
3.45176	0.570487
3.452	0.609352
3.45225	0.655151
3.45249	0.706585
3.45273	0.764072
3.45298	0.829449
3.45322	0.89743
3.45347	0.965412
3.45371	1.02596
3.45396	1.07186
3.4542	1.09713
3.45445	1.09198
3.45469	1.05423
3.45494	0.988312
3.45518	0.898876
3.45542	0.801553
3.45567	0.709494
3.45591	0.627574
3.45616	0.558329
3.4564	0.501478
3.45665	0.455329
3.45689	0.421574
3.45714	0.395564
3.45738	0.372935
3.45763	0.35642
3.45787	0.345539
3.45811	0.33515
3.45836	0.328142
3.4586	0.325957
3.45885	0.323771
3.45909	0.324227
3.45934	0.328062
3.45958	0.332954
3.45983	0.339536
3.46007	0.34735
3.46032	0.358543
3.46056	0.373504
3.4608	0.391845
3.46105	0.412158
3.46129	0.438106
3.46154	0.470073
3.46178	0.507674
3.46203	0.552316
3.46227	0.607099
3.46252	0.67209
3.46276	0.747223
3.46301	0.832916
3.46325	0.926498
3.4635	1.02355
3.46374	1.11271
3.46398	1.18413
3.46423	1.22963
3.46447	1.24632
3.46472	1.24836
3.46496	1.25153
3.46521	1.26484
3.46545	1.29044
3.4657	1.31942
3.46594	1.34248
3.46619	1.34865
3.46643	1.32744
3.46667	1.27356
3.46692	1.19279
3.46716	1.09736
3.46741	1.00389
3.46765	0.922813
3.4679	0.862577
3.46814	0.826003
3.46839	0.810586
3.46863	0.814325
3.46888	0.834961
3.46912	0.867992
3.46936	0.904932
3.46961	0.93624
3.46985	0.95079
3.4701	0.932666
3.47034	0.878913
3.47059	0.799247
3.47083	0.709863
3.47108	0.626113
3.47132	0.556552
3.47157	0.501636
3.47181	0.458551
3.47205	0.425605
3.4723	0.401039
3.47254	0.382106
3.47279	0.368243
3.47303	0.35776
3.47328	0.352323
3.47352	0.350265
3.47377	0.351517
3.47401	0.352769
3.47426	0.356028
3.4745	0.362667
3.47474	0.371418
3.47499	0.38355
3.47523	0.398119
3.47548	0.412688
3.47572	0.434651
3.47597	0.464501
3.47621	0.49942
3.47646	0.54448
3.4767	0.599397
3.47695	0.664456
3.47719	0.743498
3.47744	0.834934
3.47768	0.936086
3.47792	1.04287
3.47817	1.14156
3.47841	1.21884
3.47866	1.26176
3.4789	1.25624
3.47915	1.20208
3.47939	1.113
3.47964	1.00687
3.47988	0.895115
3.48013	0.787758
3.48037	0.690543
3.48061	0.608395
3.48086	0.536389
3.4811	0.474892
3.48135	0.423535
3.48159	0.382317
3.48184	0.348989
3.48208	0.319637
3.48233	0.293667
3.48257	0.27206
3.48282	0.256089
3.48306	0.241806
3.4833	0.230905
3.48355	0.220072
3.48379	0.209241
3.48404	0.198478
3.48428	0.191098
3.48453	0.184912
3.48477	0.178729
3.48502	0.172937
3.48526	0.167146
3.48551	0.163889
3.48575	0.160632
3.48599	0.157816
3.48624	0.154999
3.48648	0.152182
3.48673	0.149366
3.48697	0.146796
3.48722	0.144225
3.48746	0.1425
3.48771	0.140775
3.48795	0.137272
3.4882	0.133769
3.48844	0.131111
3.48868	0.128455
3.48893	0.127218
3.48917	0.125981
3.48942	0.1239
3.48966	0.121818
3.48991	0.120564
3.49015	0.119309
3.4904	0.116647
3.49064	0.113984
3.49089	0.113051
3.49113	0.112118
3.49138	0.111185
3.49162	0.110252
3.49186	0.10733
3.49211	0.104408
3.49235	0.105147
3.4926	0.105886
3.49284	0.102452
3.49309	0.0990166
3.49333	0.0981166
3.49358	0.0972188
3.49382	0.0961251
3.49407	0.0950337
3.49431	0.0939401
3.49455	0.0928486
[truncated: 14,845 more rows]
