# Supplementary material for: Injectable hydrogel electrodes as conduction highways to restore native pacing
Source: Nat Commun. 2024 Jan 2;15:64. doi: 10.1038/s41467-023-44419-0 (PMC10762156; doi:10.1038/s41467-023-44419-0)
Supplement: Supplementary file 8 — Source data [file 41467_2023_44419_MOESM8_ESM.zip › NEW_supportingdata/sourcedatafile.xlsx]

## Sheet: Title
	Injectable hydrogel electrodes as conduction highways to restore native pacing - Compilation of data
	Preparer: Drew Bernard, dbernard@texasheart.org
	Texas Heart Institute
	Gabriel J. Rodriguez-Rivera, Gabriel.Rodriguez-2@colorado.edu
	The University of Texas at Austin

## Sheet: Figure 2B
Figure 2B
	In-vivo gel fraction (%)						In-vivo swelling ratio (g gel/ g dry)
Segment	Animal -1	Animal -2	Animal -3			Segment	Animal -1	Animal -2	Animal -3
1 (Proximal)	97.3	94.4	96.2289			1 (Proximal)	20.5	19.9	22.7433
2	95.1	94.9	95.6168			2	23.6	20.1	23.7922
3 (Middle)	93.8	94.9	95.6332			3 (Middle)	21.3	15.6	22.9167
4	96.1	88.4	93.2809			4	21.4	22.8	27.6901
5 (Distal)	95.9	94.6	91.1234			5 (Distal)	19.7	22	26.5667
In-vivo gel fraction (%)
Source of Variation	% of total variation	P value	P value summary	Significant?
Animal	17.62	0.317	ns	No
Location	29.4	0.4152	ns	No
In-vivo swelling ratio (g gel/ g dry)
Source of Variation	% of total variation	P value	P value summary	Significant?
Animal	49.37	0.0138	*	Yes
Location	24.89	0.1983	ns	No
STATISTICS (2 way ANOVA Multiple comparisons)
Within each column, compare rows (simple effects within columns)
Number of families	2
Number of comparisons per family	10
Alpha	0.05
Tukey's multiple comparisons test	Mean Diff.	95.00% CI of diff.	Below threshold?	Summary	Adjusted P Value
Swelling Ratio
Proximal vs. Row 2	-1.45	-7.862 to 4.963	No	ns	0.9593
Proximal vs. Middle	1.109	-5.303 to 7.521	No	ns	0.9846
Proximal vs. Row 4	-2.916	-9.328 to 3.497	No	ns	0.6583
Proximal vs. Distal	-1.708	-8.120 to 4.704	No	ns	0.9285
Row 2 vs. Middle	2.558	-3.854 to 8.971	No	ns	0.7547
Row 2 vs. Row 4	-1.466	-7.878 to 4.946	No	ns	0.9576
Row 2 vs. Distal	-0.2582	-6.670 to 6.154	No	ns	>0.9999
Middle vs. Row 4	-4.024	-10.44 to 2.388	No	ns	0.3601
Middle vs. Distal	-2.817	-9.229 to 3.595	No	ns	0.6857
Row 4 vs. Distal	1.208	-5.204 to 7.620	No	ns	0.9789
Gel Fraction
Proximal vs. Row 2	0.7707	-5.641 to 7.183	No	ns	0.9961
Proximal vs. Middle	1.199	-5.214 to 7.611	No	ns	0.9794
Proximal vs. Row 4	3.383	-3.029 to 9.795	No	ns	0.527
Proximal vs. Distal	2.102	-4.310 to 8.514	No	ns	0.8607
Row 2 vs. Middle	0.4279	-5.984 to 6.840	No	ns	0.9996
Row 2 vs. Row 4	2.612	-3.800 to 9.024	No	ns	0.7408
Row 2 vs. Distal	1.331	-5.081 to 7.743	No	ns	0.9699
Middle vs. Row 4	2.184	-4.228 to 8.596	No	ns	0.8435
Middle vs. Distal	0.9032	-5.509 to 7.315	No	ns	0.9929
Row 4 vs. Distal	-1.281	-7.693 to 5.131	No	ns	0.9738
Test details	Mean 1	Mean 2	Mean Diff.	SE of diff.	N1	N2	q	DF
Swelling Ratio
Proximal vs. Row 2	21.05	22.5	-1.45	2.143	3	3	0.9567	20
Proximal vs. Middle	21.05	19.94	1.109	2.143	3	3	0.7318	20
Proximal vs. Row 4	21.05	23.96	-2.916	2.143	3	3	1.924	20
Proximal vs. Distal	21.05	22.76	-1.708	2.143	3	3	1.127	20
Row 2 vs. Middle	22.5	19.94	2.558	2.143	3	3	1.689	20
Row 2 vs. Row 4	22.5	23.96	-1.466	2.143	3	3	0.9675	20
Row 2 vs. Distal	22.5	22.76	-0.2582	2.143	3	3	0.1704	20
Middle vs. Row 4	19.94	23.96	-4.024	2.143	3	3	2.656	20
Middle vs. Distal	19.94	22.76	-2.817	2.143	3	3	1.859	20
Row 4 vs. Distal	23.96	22.76	1.208	2.143	3	3	0.7971	20
Gel Fraction
Proximal vs. Row 2	95.98	95.21	0.7707	2.143	3	3	0.5086	20
Proximal vs. Middle	95.98	94.78	1.199	2.143	3	3	0.791	20
Proximal vs. Row 4	95.98	92.59	3.383	2.143	3	3	2.232	20
Proximal vs. Distal	95.98	93.87	2.102	2.143	3	3	1.387	20
Row 2 vs. Middle	95.21	94.78	0.4279	2.143	3	3	0.2824	20
Row 2 vs. Row 4	95.21	92.59	2.612	2.143	3	3	1.724	20
Row 2 vs. Distal	95.21	93.87	1.331	2.143	3	3	0.8785	20
Middle vs. Row 4	94.78	92.59	2.184	2.143	3	3	1.441	20
Middle vs. Distal	94.78	93.87	0.9032	2.143	3	3	0.5961	20
Row 4 vs. Distal	92.59	93.87	-1.281	2.143	3	3	0.8453	20

## Sheet: Figure 2D (SI Table 1)
Vein - Animal	Troponin levels (ng/L)
	Pre-Op	Post-Op	Week 1	Week 2	Week 3	Week 4
MCV - 1	--	3313	--	34	--	--
AIV - 1	17	421	99	97	99	49
AIV - 2	121	N/A	202	95	116	54
AIV - 3	17	140	44	28	62	45

## Sheet: Figure 3 Baseline
Time	I	II	III	aVR	aVL	aVF
0	-0.00921631	-0.0174561	-0.00817871	0.0135498	-0.000427246	-0.012085
0.00025	-0.00927734	-0.0176392	-0.00805664	0.0136108	-0.000427246	-0.012085
0.0005	-0.00933838	-0.0177002	-0.00817871	0.0137329	-0.000488281	-0.0123291
0.00075	-0.00933838	-0.0177002	-0.00811768	0.0137329	-0.000488281	-0.0123901
0.001	-0.00927734	-0.0178833	-0.00817871	0.0137939	-0.000488281	-0.0125122
0.00125	-0.00921631	-0.0179443	-0.00836182	0.013916	-0.000305176	-0.0126343
0.0015	-0.00927734	-0.0178223	-0.00842285	0.0137329	-0.000366211	-0.0127563
0.00175	-0.00915527	-0.0178223	-0.00842285	0.0136108	-0.000488281	-0.0126953
0.002	-0.00897217	-0.0177002	-0.00842285	0.0135498	-0.000488281	-0.0127563
0.00225	-0.00909424	-0.0178833	-0.00842285	0.0135498	-0.000366211	-0.0128174
0.0025	-0.00921631	-0.0180664	-0.00848389	0.0136719	-0.000305176	-0.0130005
0.00275	-0.00927734	-0.0182495	-0.00854492	0.013916	-0.000305176	-0.0131836
0.003	-0.00933838	-0.0183716	-0.00860596	0.0140991	-0.000244141	-0.0131836
0.00325	-0.00946045	-0.0185547	-0.00854492	0.0142212	-0.000305176	-0.0133057
0.0035	-0.00946045	-0.0186157	-0.00854492	0.0142212	-0.000244141	-0.0133057
0.00375	-0.00964355	-0.0187378	-0.00866699	0.0144043	-0.000183105	-0.0134888
0.004	-0.00970459	-0.0188599	-0.00878906	0.0144653	-0.000244141	-0.0136108
0.00425	-0.00976562	-0.0187988	-0.00872803	0.0144653	-0.000305176	-0.0136719
0.0045	-0.00976562	-0.0187378	-0.00878906	0.0145874	-0.000305176	-0.0136719
0.00475	-0.00970459	-0.0187378	-0.0088501	0.0146484	-0.000305176	-0.0134888
0.005	-0.00964355	-0.0186157	-0.0088501	0.0144043	-0.000366211	-0.0133667
0.00525	-0.00964355	-0.0187988	-0.00872803	0.0143433	-0.000427246	-0.0133667
0.0055	-0.00964355	-0.019104	-0.00891113	0.0144043	-0.000366211	-0.0135498
0.00575	-0.00970459	-0.0192871	-0.0088501	0.0145264	-0.000244141	-0.0137329
0.006	-0.00976562	-0.0193481	-0.00878906	0.0147705	-0.00012207	-0.0137939
0.00625	-0.00970459	-0.0193481	-0.00891113	0.0148315	-0.000183105	-0.013916
0.0065	-0.00982666	-0.0194702	-0.0090332	0.0148926	-0.000183105	-0.0139771
0.00675	-0.0100098	-0.0195312	-0.00897217	0.0149536	-0.00012207	-0.0140991
0.007	-0.0100708	-0.0195312	-0.00891113	0.0148926	-0.000183105	-0.0140991
0.00725	-0.00994873	-0.0195312	-0.00891113	0.0149536	-0.000183105	-0.0141602
0.0075	-0.0098877	-0.0195923	-0.00897217	0.0149536	-0.00012207	-0.0142212
0.00775	-0.0098877	-0.0197144	-0.00891113	0.0149536	-0.000305176	-0.0142212
0.008	-0.0098877	-0.0197144	-0.00878906	0.0149536	-0.000244141	-0.0142822
0.00825	-0.00982666	-0.0197144	-0.00897217	0.0148926	-0.000244141	-0.0143433
0.0085	-0.00976562	-0.0196533	-0.00897217	0.0148315	-0.000305176	-0.0143433
0.00875	-0.00982666	-0.0195312	-0.0090332	0.0148926	-0.000427246	-0.0144653
0.009	-0.0098877	-0.0195923	-0.0090332	0.0149536	-0.000549316	-0.0146484
0.00925	-0.00982666	-0.0198364	-0.00909424	0.0150757	-0.000610352	-0.0146484
0.0095	-0.00994873	-0.0198975	-0.00909424	0.0151978	-0.000488281	-0.0147705
0.00975	-0.00994873	-0.0200195	-0.00927734	0.0152588	-0.000488281	-0.0148315
0.01	-0.0098877	-0.0200806	-0.00952148	0.0151978	-0.000305176	-0.0150757
0.01025	-0.00976562	-0.0202637	-0.00970459	0.0152588	-0.00012207	-0.0151367
0.0105	-0.0098877	-0.0202637	-0.00976562	0.0153198	-0.000183105	-0.0152588
0.01075	-0.00994873	-0.0202637	-0.00970459	0.0153198	-0.000244141	-0.0153198
0.011	-0.00994873	-0.0203857	-0.00958252	0.0152588	-0.000366211	-0.0153198
0.01125	-0.0100098	-0.0204468	-0.00952148	0.0153809	-0.000549316	-0.0153809
0.0115	-0.0100098	-0.0205688	-0.00958252	0.0154419	-0.000427246	-0.0153809
0.01175	-0.0101318	-0.0206909	-0.00952148	0.0155029	-0.000427246	-0.0153198
0.012	-0.0100708	-0.0206909	-0.00946045	0.015564	-0.000305176	-0.0153198
0.01225	-0.0101929	-0.0206909	-0.00946045	0.015564	-0.000183105	-0.0153198
0.0125	-0.010498	-0.020813	-0.00952148	0.015686	-0.000244141	-0.0153198
0.01275	-0.0106812	-0.020874	-0.00952148	0.0158081	-0.000427246	-0.0153809
0.013	-0.0106812	-0.0209961	-0.00952148	0.0159302	-0.000427246	-0.0154419
0.01325	-0.0106812	-0.0211182	-0.00958252	0.0159302	-0.000366211	-0.015564
0.0135	-0.0106201	-0.0212402	-0.00976562	0.0159302	-0.000488281	-0.015625
0.01375	-0.0107422	-0.0213013	-0.00970459	0.0159912	-0.000610352	-0.015625
0.014	-0.0108643	-0.0214233	-0.00970459	0.0159912	-0.000671387	-0.0157471
0.01425	-0.0109253	-0.0213623	-0.00958252	0.0161133	-0.000732422	-0.0158081
0.0145	-0.0109253	-0.0214844	-0.00964355	0.0162964	-0.000732422	-0.0158691
0.01475	-0.0109253	-0.0216064	-0.00970459	0.0162964	-0.000793457	-0.0159912
0.015	-0.0110474	-0.0216064	-0.00970459	0.0163574	-0.000793457	-0.0158691
0.01525	-0.0109253	-0.0216675	-0.00964355	0.0164795	-0.000793457	-0.0158691
0.0155	-0.0109863	-0.0216064	-0.00964355	0.0164795	-0.000854492	-0.0158691
0.01575	-0.0111694	-0.0216675	-0.00952148	0.0164795	-0.000915527	-0.0157471
0.016	-0.0113525	-0.0216064	-0.00958252	0.0166626	-0.0010376	-0.0158691
0.01625	-0.0113525	-0.0217285	-0.00958252	0.0167847	-0.0010376	-0.0160522
0.0165	-0.0113525	-0.0218506	-0.00964355	0.0167847	-0.000976563	-0.0161133
0.01675	-0.0115356	-0.0220337	-0.00976562	0.0169067	-0.000915527	-0.0161743
0.017	-0.0117188	-0.0222168	-0.00976562	0.0170288	-0.0010376	-0.0163574
0.01725	-0.0118408	-0.0223389	-0.00976562	0.0172119	-0.00109863	-0.0164185
0.0175	-0.0118408	-0.0224609	-0.00982666	0.0172729	-0.00109863	-0.0164185
0.01775	-0.0119629	-0.022522	-0.00982666	0.017395	-0.0010376	-0.0164185
0.018	-0.012085	-0.022522	-0.00982666	0.0174561	-0.00109863	-0.0164795
0.01825	-0.0120239	-0.022522	-0.00976562	0.0175781	-0.0010376	-0.0165405
0.0185	-0.0120239	-0.022583	-0.00976562	0.0177002	-0.00109863	-0.0164795
0.01875	-0.012146	-0.022583	-0.00976562	0.0177002	-0.00115967	-0.0164185
0.019	-0.012085	-0.022644	-0.0098877	0.0175781	-0.00128174	-0.0164185
0.01925	-0.012207	-0.0227051	-0.00982666	0.0176392	-0.00134277	-0.0164795
0.0195	-0.0123291	-0.022644	-0.00976562	0.0175781	-0.00152588	-0.0164185
0.01975	-0.0123291	-0.022583	-0.00970459	0.0174561	-0.00158691	-0.0164795
0.02	-0.0123901	-0.022644	-0.00970459	0.0174561	-0.00152588	-0.0165405
0.02025	-0.0125732	-0.0227661	-0.00982666	0.0175171	-0.00152588	-0.0166016
0.0205	-0.0126343	-0.0229492	-0.0098877	0.0175781	-0.00146484	-0.0167236
0.02075	-0.0130005	-0.0231323	-0.0098877	0.0178223	-0.00146484	-0.0167847
0.021	-0.0131836	-0.0233765	-0.00970459	0.0180664	-0.00146484	-0.0167236
0.02125	-0.0134888	-0.0233765	-0.00958252	0.0181274	-0.00164795	-0.0166016
0.0215	-0.0135498	-0.0234375	-0.00952148	0.0180664	-0.00177002	-0.0166626
0.02175	-0.0137329	-0.0234375	-0.00952148	0.0181274	-0.00183106	-0.0166626
0.022	-0.013916	-0.0236206	-0.00958252	0.0183105	-0.00189209	-0.0167236
0.02225	-0.013916	-0.0236206	-0.00952148	0.0183716	-0.0020752	-0.0166016
0.0225	-0.013855	-0.0236206	-0.00939941	0.0183105	-0.00213623	-0.0166016
0.02275	-0.0139771	-0.0235596	-0.00939941	0.0183105	-0.00219727	-0.0165405
0.023	-0.0142822	-0.0236206	-0.00933838	0.0184326	-0.00231934	-0.0166626
0.02325	-0.0143433	-0.0236816	-0.00927734	0.0186157	-0.00238037	-0.0167847
0.0235	-0.0143433	-0.0238037	-0.00927734	0.0187988	-0.00244141	-0.0169678
0.02375	-0.0144653	-0.0239258	-0.00927734	0.0189819	-0.00262451	-0.0169678
0.024	-0.0146484	-0.0239258	-0.00915527	0.019043	-0.00268555	-0.0169067
0.02425	-0.0148315	-0.0241699	-0.0090332	0.0192261	-0.00268555	-0.0169067
0.0245	-0.0150146	-0.0244141	-0.00897217	0.0194092	-0.00280762	-0.0169067
0.02475	-0.0151367	-0.0244751	-0.0090332	0.0194702	-0.00286865	-0.0168457
0.025	-0.0152588	-0.0244751	-0.00897217	0.0195923	-0.00286865	-0.0168457
0.02525	-0.0154419	-0.0245972	-0.00872803	0.0197144	-0.00292969	-0.0167236
0.0255	-0.0154419	-0.0245972	-0.00878906	0.0197144	-0.00305176	-0.0167236
0.02575	-0.015625	-0.0245972	-0.0088501	0.0198364	-0.00311279	-0.0167236
0.026	-0.015625	-0.0246582	-0.00878906	0.0198975	-0.00323486	-0.0168457
0.02625	-0.0159912	-0.0247803	-0.00878906	0.0202026	-0.00335693	-0.0169678
0.0265	-0.0161743	-0.0249023	-0.00854492	0.0202026	-0.00323486	-0.0169067
0.02675	-0.0161743	-0.0248413	-0.00848389	0.0202637	-0.00323486	-0.0168457
0.027	-0.0162964	-0.0248413	-0.00860596	0.0202026	-0.0032959	-0.0167847
0.02725	-0.0162964	-0.0248413	-0.00854492	0.0203247	-0.0032959	-0.0167847
0.0275	-0.0163574	-0.0246582	-0.00848389	0.0203247	-0.0032959	-0.0167236
0.02775	-0.0163574	-0.0247192	-0.00848389	0.0202637	-0.00335693	-0.0167236
0.028	-0.0166626	-0.0249634	-0.00836182	0.0203857	-0.00360107	-0.0166626
0.02825	-0.0169678	-0.0250244	-0.00836182	0.0205078	-0.00366211	-0.0166016
0.0285	-0.0172119	-0.0251465	-0.00830078	0.0205688	-0.00372315	-0.0166626
0.02875	-0.0175171	-0.0252075	-0.00823975	0.020752	-0.00378418	-0.0167236
0.029	-0.0175781	-0.0254517	-0.00823975	0.020874	-0.00396729	-0.0167847
0.02925	-0.0175781	-0.0255737	-0.00817871	0.0209351	-0.00402832	-0.0168457
0.0295	-0.0175781	-0.0256348	-0.00830078	0.0211182	-0.00402832	-0.0169067
0.02975	-0.0177612	-0.0255737	-0.00823975	0.0211792	-0.00402832	-0.0169067
0.03	-0.0178223	-0.0255737	-0.00836182	0.0212402	-0.00415039	-0.0169067
0.03025	-0.0178223	-0.0257568	-0.00823975	0.0211792	-0.00421143	-0.0169067
0.0305	-0.0180054	-0.0258179	-0.00811768	0.0213623	-0.00439453	-0.0169067
0.03075	-0.0180664	-0.0258179	-0.0079956	0.0214233	-0.00445557	-0.0168457
0.031	-0.0181274	-0.0258179	-0.00762939	0.0213623	-0.00445557	-0.0168457
0.03125	-0.0183716	-0.0257568	-0.00738525	0.0214844	-0.00457764	-0.0167847
0.0315	-0.0186157	-0.0256958	-0.00714111	0.0216064	-0.00482178	-0.0166016
0.03175	-0.0187378	-0.0258179	-0.00708008	0.0216675	-0.00512695	-0.0164185
0.032	-0.019043	-0.0259399	-0.00689697	0.0217285	-0.00524902	-0.0163574
0.03225	-0.0192261	-0.026001	-0.00683594	0.0219727	-0.00549316	-0.0163574
0.0325	-0.0193481	-0.026062	-0.00683594	0.0220947	-0.00561523	-0.0164185
0.03275	-0.0194092	-0.026001	-0.0067749	0.0220337	-0.00567627	-0.0163574
0.033	-0.0195312	-0.0259399	-0.00665283	0.0221558	-0.0057373	-0.0162354
0.03325	-0.0195923	-0.0259399	-0.00653076	0.0220947	-0.00567627	-0.0162354
0.0335	-0.0197754	-0.0259399	-0.00628662	0.0222168	-0.00585938	-0.0162964
0.03375	-0.0199585	-0.026123	-0.00622559	0.0223999	-0.00598145	-0.0162964
0.034	-0.0201416	-0.026123	-0.00610352	0.0224609	-0.00598145	-0.0162354
0.03425	-0.0203857	-0.026062	-0.00598145	0.0224609	-0.00604248	-0.0162964
0.0345	-0.0204468	-0.026062	-0.00598145	0.0224609	-0.00616455	-0.0162964
0.03475	-0.0205078	-0.026062	-0.00598145	0.022522	-0.00628662	-0.0163574
0.035	-0.0205688	-0.026001	-0.00592041	0.0224609	-0.00622559	-0.0162964
0.03525	-0.020752	-0.0259399	-0.00579834	0.022522	-0.00616455	-0.0162354
0.0355	-0.020813	-0.026001	-0.00561523	0.022583	-0.00616455	-0.0161743
0.03575	-0.0206909	-0.026123	-0.00561523	0.0227661	-0.00622559	-0.0161743
0.036	-0.020813	-0.0262451	-0.00561523	0.0230713	-0.00646973	-0.0160522
0.03625	-0.0211182	-0.0264282	-0.0055542	0.0233154	-0.0067749	-0.0161133
0.0365	-0.0213623	-0.0266724	-0.00537109	0.0234375	-0.00695801	-0.0159302
0.03675	-0.0214233	-0.0267334	-0.00537109	0.0233765	-0.00714111	-0.0158081
0.037	-0.0215454	-0.0266113	-0.00531006	0.0233765	-0.00714111	-0.0158691
0.03725	-0.0215454	-0.0266113	-0.00512695	0.0233765	-0.00726318	-0.0158081
0.0375	-0.0216675	-0.0266113	-0.00512695	0.0234985	-0.00738525	-0.0158691
0.03775	-0.0217285	-0.0267334	-0.00506592	0.0236816	-0.00756836	-0.0158081
0.038	-0.0218506	-0.0266724	-0.00494385	0.0234985	-0.00756836	-0.015625
0.03825	-0.0216675	-0.0266113	-0.00476074	0.0232544	-0.00750732	-0.015625
0.0385	-0.0217285	-0.0266113	-0.00463867	0.0232544	-0.00762939	-0.015564
0.03875	-0.0218506	-0.0264893	-0.00445557	0.0231934	-0.00775146	-0.0154419
0.039	-0.0220947	-0.0263672	-0.0043335	0.0231934	-0.00787353	-0.0153809
0.03925	-0.0220337	-0.0263062	-0.00427246	0.0231323	-0.0078125	-0.0153809
0.0395	-0.0222168	-0.0263672	-0.00421143	0.0231934	-0.00787353	-0.0155029
0.03975	-0.0223389	-0.0264282	-0.00402832	0.0233154	-0.00805664	-0.0153198
0.04	-0.0224609	-0.0263672	-0.00396729	0.0234375	-0.00830078	-0.0153198
0.04025	-0.022583	-0.0263062	-0.00384521	0.0235596	-0.00842285	-0.0151978
0.0405	-0.0227051	-0.0261841	-0.00366211	0.0236816	-0.00872803	-0.0150757
0.04075	-0.0227661	-0.0261841	-0.003479	0.0237427	-0.00891113	-0.0149536
0.041	-0.0228271	-0.0262451	-0.00335693	0.0238647	-0.0090332	-0.0147095
0.04125	-0.0228882	-0.0263062	-0.00317383	0.0240479	-0.00909424	-0.0145874
0.0415	-0.0229492	-0.0263062	-0.00299072	0.0241699	-0.00921631	-0.0144043
0.04175	-0.0230713	-0.0262451	-0.00280762	0.0241089	-0.00933838	-0.0142822
0.042	-0.0231934	-0.0262451	-0.00286865	0.0240479	-0.00939941	-0.0142822
0.04225	-0.0231934	-0.0263062	-0.00286865	0.0239868	-0.00952148	-0.0144653
0.0425	-0.0233154	-0.0263062	-0.00274658	0.0240479	-0.00952148	-0.0145264
0.04275	-0.0233765	-0.0263062	-0.00268555	0.0240479	-0.00964355	-0.0144653
0.043	-0.0233765	-0.0263062	-0.00280762	0.0240479	-0.00964355	-0.0145264
0.04325	-0.0234985	-0.0264893	-0.00280762	0.0239868	-0.00970459	-0.0146484
0.0435	-0.0236816	-0.0264282	-0.00262451	0.0240479	-0.00982666	-0.0146484
0.04375	-0.0238037	-0.0263672	-0.00262451	0.0241089	-0.00994873	-0.0147095
0.044	-0.0239258	-0.0264282	-0.00250244	0.024292	-0.00994873	-0.0146484
0.04425	-0.0238647	-0.0262451	-0.00250244	0.024292	-0.0100098	-0.0145264
0.0445	-0.0238037	-0.0262451	-0.00250244	0.024231	-0.0101318	-0.0143433
0.04475	-0.0238037	-0.0263672	-0.00238037	0.024231	-0.0103149	-0.0142822
0.045	-0.0237427	-0.0263672	-0.00238037	0.024353	-0.010376	-0.0144043
0.04525	-0.0238647	-0.0265503	-0.00244141	0.0244751	-0.010376	-0.0143433
0.0455	-0.0240479	-0.0266113	-0.00250244	0.0245972	-0.0105591	-0.0142822
0.04575	-0.0241699	-0.0266113	-0.0022583	0.0245972	-0.0107422	-0.0143433
0.046	-0.0241699	-0.0265503	-0.0020752	0.0246582	-0.0108032	-0.0143433
0.04625	-0.024353	-0.0267944	-0.00189209	0.0248413	-0.0109253	-0.0144043
0.0465	-0.0244751	-0.0269165	-0.00183106	0.0250854	-0.0110474	-0.0144653
0.04675	-0.0245361	-0.0267944	-0.00170898	0.0251465	-0.0111084	-0.0143433
0.047	-0.0244751	-0.0265503	-0.00164795	0.0249634	-0.0109863	-0.0139771
0.04725	-0.0244751	-0.0263062	-0.00164795	0.0248413	-0.0109253	-0.0137939
0.0475	-0.0244141	-0.0261841	-0.00158691	0.0245972	-0.0108032	-0.0136719
0.04775	-0.0244751	-0.026123	-0.00170898	0.0244751	-0.0107422	-0.0137939
0.048	-0.0244751	-0.026062	-0.00177002	0.0244141	-0.0106201	-0.013855
0.04825	-0.0245972	-0.026123	-0.00177002	0.0244141	-0.0107422	-0.013916
0.0485	-0.0247192	-0.0262451	-0.00164795	0.0247192	-0.0109253	-0.0139771
0.04875	-0.0248413	-0.026123	-0.00140381	0.0248413	-0.0111084	-0.0139771
0.049	-0.0247803	-0.026001	-0.00128174	0.0249634	-0.0112305	-0.0137329
0.04925	-0.0247803	-0.0259399	-0.00115967	0.0249634	-0.0113525	-0.0136108
0.0495	-0.0246582	-0.0259399	-0.0012207	0.0248413	-0.0113525	-0.0133667
0.04975	-0.0245361	-0.0256958	-0.0010376	0.0246582	-0.0114746	-0.0132446
0.05	-0.0245361	-0.0256958	-0.00109863	0.0246582	-0.0116577	-0.0133057
0.05025	-0.0245972	-0.0258789	-0.00115967	0.0247192	-0.0117798	-0.0133057
0.0505	-0.0246582	-0.0259399	-0.00115967	0.0249023	-0.0119019	-0.0133667
0.05075	-0.0247803	-0.026062	-0.0010376	0.0250244	-0.012085	-0.0133667
0.051	-0.0247803	-0.0263672	-0.0010376	0.0250854	-0.012085	-0.0134277
0.05125	-0.0247803	-0.0264282	-0.000976563	0.0251465	-0.012207	-0.0134277
0.0515	-0.0247803	-0.0263062	-0.0010376	0.0252075	-0.012207	-0.0134888
0.05175	-0.0247803	-0.0263672	-0.00109863	0.0252686	-0.0120239	-0.0136108
0.052	-0.0248413	-0.0263672	-0.00109863	0.0251465	-0.0119019	-0.0136719
0.05225	-0.0247803	-0.0263062	-0.0010376	0.0250854	-0.0119019	-0.0137329
0.0525	-0.0249023	-0.0264282	-0.000854492	0.0250244	-0.012085	-0.0136108
0.05275	-0.0249023	-0.0262451	-0.000671387	0.0250854	-0.012146	-0.0135498
0.053	-0.0249023	-0.026123	-0.000732422	0.0252686	-0.012146	-0.0134888
0.05325	-0.0249634	-0.026123	-0.000671387	0.0253296	-0.012207	-0.0135498
0.0535	-0.0250854	-0.0262451	-0.000793457	0.0253906	-0.012207	-0.0134888
0.05375	-0.0250244	-0.0261841	-0.000793457	0.0252686	-0.012207	-0.0134888
0.054	-0.0249634	-0.026123	-0.0010376	0.0255127	-0.012207	-0.0136108
0.05425	-0.0249634	-0.026062	-0.00128174	0.0255127	-0.012207	-0.0136108
0.0545	-0.0248413	-0.0263062	-0.0012207	0.0254517	-0.0122681	-0.0135498
0.05475	-0.0249023	-0.0262451	-0.00109863	0.0254517	-0.012146	-0.0135498
0.055	-0.0249634	-0.026123	-0.000915527	0.0255127	-0.0120239	-0.0136108
0.05525	-0.0248413	-0.026123	-0.000976563	0.0256348	-0.0120239	-0.0135498
0.0555	-0.0248413	-0.0259399	-0.0010376	0.0255737	-0.012085	-0.0135498
0.05575	-0.0248413	-0.0258789	-0.00115967	0.0255737	-0.012146	-0.0134277
0.056	-0.0249023	-0.0258789	-0.00115967	0.0255127	-0.0122681	-0.0135498
0.05625	-0.0249634	-0.0258789	-0.00109863	0.0254517	-0.0122681	-0.0134888
0.0565	-0.0250854	-0.0258789	-0.000976563	0.0255127	-0.012146	-0.0136108
0.05675	-0.0251465	-0.026062	-0.000915527	0.0255127	-0.012146	-0.0136719
0.057	-0.0251465	-0.026062	-0.000854492	0.0256348	-0.012207	-0.0136719
0.05725	-0.0253296	-0.0262451	-0.000732422	0.0258179	-0.0123901	-0.0137329
0.0575	-0.0254517	-0.0263672	-0.000671387	0.026062	-0.0123901	-0.0137329
0.05775	-0.0254517	-0.0264893	-0.000671387	0.026123	-0.0123291	-0.0137329
0.058	-0.0253906	-0.0263062	-0.000732422	0.026062	-0.0123901	-0.0137939
0.05825	-0.0253296	-0.0262451	-0.000793457	0.0259399	-0.0124512	-0.0137939
0.0585	-0.0252686	-0.0261841	-0.000976563	0.0259399	-0.0122681	-0.013855
0.05875	-0.0250854	-0.0263672	-0.0012207	0.026001	-0.012085	-0.013916
0.059	-0.0251465	-0.0264893	-0.00134277	0.026062	-0.0119629	-0.0140381
0.05925	-0.0251465	-0.0265503	-0.00134277	0.0259399	-0.0119629	-0.013916
0.0595	-0.0250854	-0.0266113	-0.00140381	0.0258179	-0.0119019	-0.013855
0.05975	-0.0250244	-0.0266113	-0.00140381	0.0258789	-0.0119629	-0.0137939
0.06	-0.0250854	-0.0265503	-0.00128174	0.0259399	-0.012146	-0.0137939
0.06025	-0.0252075	-0.0263672	-0.0012207	0.0259399	-0.0123291	-0.0136719
0.0605	-0.0252075	-0.0263672	-0.00115967	0.026123	-0.0123901	-0.0136719
0.06075	-0.0252686	-0.0263672	-0.0010376	0.0263062	-0.0123901	-0.0136719
0.061	-0.0251465	-0.0264893	-0.0010376	0.0261841	-0.0123901	-0.0136719
0.06125	-0.0251465	-0.0265503	-0.00109863	0.0261841	-0.012207	-0.013855
0.0615	-0.0252075	-0.0266113	-0.0012207	0.026123	-0.0122681	-0.013916
0.06175	-0.0252686	-0.0266724	-0.00128174	0.0263062	-0.0123291	-0.0140381
0.062	-0.0252686	-0.0267334	-0.00128174	0.0262451	-0.012207	-0.0139771
0.06225	-0.0253906	-0.0265503	-0.00115967	0.0263062	-0.012207	-0.013855
0.0625	-0.0253906	-0.0264282	-0.00109863	0.0263062	-0.012207	-0.0137939
0.06275	-0.0253906	-0.0266113	-0.00109863	0.0263062	-0.012207	-0.013855
0.063	-0.0254517	-0.0266724	-0.00115967	0.0264893	-0.0122681	-0.0139771
0.06325	-0.0254517	-0.0267334	-0.00128174	0.0265503	-0.012146	-0.0140381
0.0635	-0.0252686	-0.0269165	-0.00140381	0.0266113	-0.0120239	-0.0140991
0.06375	-0.0251465	-0.0268555	-0.00140381	0.0264893	-0.012085	-0.0140991
0.064	-0.0251465	-0.0267334	-0.00134277	0.0264282	-0.012146	-0.0141602
0.06425	-0.0250854	-0.0266113	-0.00128174	0.0263062	-0.012146	-0.0142212
0.0645	-0.0251465	-0.0266724	-0.00134277	0.0263672	-0.0120239	-0.0142822
0.06475	-0.0252075	-0.0267944	-0.0012207	0.0263062	-0.012146	-0.0142822
0.065	-0.0252075	-0.0269165	-0.0012207	0.0263672	-0.012146	-0.0141602
0.06525	-0.0252686	-0.0267944	-0.00140381	0.0263062	-0.012085	-0.0142212
0.0655	-0.0253906	-0.0266724	-0.00140381	0.0263672	-0.012085	-0.0142212
0.06575	-0.0253906	-0.0266724	-0.00146484	0.0263062	-0.0119019	-0.0143433
0.066	-0.0255127	-0.0269165	-0.00164795	0.0263672	-0.0117798	-0.0144043
0.06625	-0.0255127	-0.0269165	-0.00158691	0.0264282	-0.0117188	-0.0144043
0.0665	-0.0255127	-0.0270996	-0.00152588	0.0264282	-0.0118408	-0.0144043
0.06675	-0.0255737	-0.0270996	-0.00140381	0.0265503	-0.0119019	-0.0143433
0.067	-0.0258179	-0.0271606	-0.00140381	0.0267334	-0.0119019	-0.0144653
0.06725	-0.0257568	-0.0273438	-0.00146484	0.0269165	-0.0119629	-0.0145264
0.0675	-0.0257568	-0.0273438	-0.00146484	0.0270996	-0.0119019	-0.0145874
0.06775	-0.0256348	-0.0274048	-0.00146484	0.0271606	-0.0119019	-0.0146484
0.068	-0.0255737	-0.0275269	-0.00140381	0.0272217	-0.0118408	-0.0146484
0.06825	-0.0254517	-0.0275879	-0.00146484	0.0271606	-0.0119019	-0.0145264
0.0685	-0.0255127	-0.0275879	-0.00146484	0.0270386	-0.0118408	-0.0144043
0.06875	-0.0255127	-0.0275269	-0.00152588	0.0268555	-0.0117798	-0.0144653
0.069	-0.0254517	-0.0275879	-0.00164795	0.0268555	-0.0117188	-0.0145874
0.06925	-0.0254517	-0.0274658	-0.00183106	0.0267944	-0.0117188	-0.0145874
0.0695	-0.0254517	-0.0273438	-0.00189209	0.0267944	-0.0117798	-0.0147095
0.06975	-0.0255127	-0.0275269	-0.00195312	0.0267334	-0.0118408	-0.0146484
0.07	-0.0255127	-0.0274658	-0.00189209	0.0267944	-0.0117798	-0.0146484
0.07025	-0.0255127	-0.0274658	-0.00183106	0.0267944	-0.0117188	-0.0147095
0.0705	-0.0256348	-0.0273438	-0.00170898	0.0267944	-0.0116577	-0.0147095
0.07075	-0.0256958	-0.0273438	-0.00158691	0.0267334	-0.0117188	-0.0146484
0.071	-0.0258789	-0.0275269	-0.00158691	0.0267334	-0.0118408	-0.0145874
0.07125	-0.026062	-0.0274658	-0.00158691	0.0266724	-0.0117798	-0.0145874
0.0715	-0.0259399	-0.0274048	-0.00152588	0.0267334	-0.0117188	-0.0145874
0.07175	-0.0258179	-0.0272217	-0.00146484	0.0266724	-0.0117798	-0.0145874
0.072	-0.0256348	-0.0272217	-0.00152588	0.0266113	-0.0115967	-0.0145874
0.07225	-0.0256348	-0.0272827	-0.00183106	0.0266113	-0.0113525	-0.0145264
0.0725	-0.0255737	-0.0274658	-0.00195312	0.0266113	-0.0113525	-0.0146484
0.07275	-0.0254517	-0.0275269	-0.00195312	0.0267334	-0.0114136	-0.0147705
0.073	-0.0254517	-0.0275879	-0.00189209	0.0266724	-0.0113525	-0.0148315
0.07325	-0.0254517	-0.0275269	-0.00170898	0.0267334	-0.0114746	-0.0146484
0.0735	-0.0255127	-0.0274658	-0.00170898	0.0266724	-0.0115356	-0.0146484
0.07375	-0.0256348	-0.0275879	-0.00158691	0.0267944	-0.0117188	-0.0147095
0.074	-0.0255737	-0.02771	-0.00164795	0.0268555	-0.0117798	-0.0147095
0.07425	-0.0256348	-0.0275879	-0.00170898	0.0267944	-0.0117798	-0.0148315
0.0745	-0.0256958	-0.0274048	-0.00177002	0.0268555	-0.0117188	-0.0148315
0.07475	-0.0256958	-0.0274658	-0.00183106	0.0268555	-0.0117188	-0.0149536
0.075	-0.0256958	-0.0275879	-0.00158691	0.0270386	-0.0117798	-0.0148926
0.07525	-0.0259399	-0.0276489	-0.00152588	0.0270996	-0.0117798	-0.0149536
0.0755	-0.026123	-0.0275879	-0.00140381	0.0270386	-0.0117798	-0.0149536
0.07575	-0.026123	-0.0275269	-0.00146484	0.0268555	-0.0117798	-0.0148926
0.076	-0.026001	-0.0276489	-0.00164795	0.0268555	-0.0117798	-0.0149536
0.07625	-0.026062	-0.02771	-0.00170898	0.0268555	-0.0117798	-0.0150146
0.0765	-0.026062	-0.0275879	-0.00177002	0.0267944	-0.0117798	-0.0150757
0.07675	-0.026001	-0.0276489	-0.00183106	0.0269165	-0.0118408	-0.0151367
0.077	-0.026123	-0.027771	-0.00158691	0.0269165	-0.0118408	-0.0150757
0.07725	-0.0261841	-0.027771	-0.00152588	0.0268555	-0.0118408	-0.0150757
0.0775	-0.0261841	-0.027771	-0.00164795	0.0268555	-0.0118408	-0.0150146
0.07775	-0.026001	-0.027771	-0.00177002	0.0268555	-0.0117188	-0.0149536
0.078	-0.0258179	-0.0276489	-0.00189209	0.0267944	-0.0116577	-0.0149536
0.07825	-0.0256958	-0.02771	-0.00170898	0.0267334	-0.0116577	-0.0149536
0.0785	-0.0256348	-0.0275879	-0.00170898	0.0266724	-0.0116577	-0.0150146
0.07875	-0.0256958	-0.0274658	-0.00177002	0.0266724	-0.0116577	-0.0150146
0.079	-0.0257568	-0.0272827	-0.00183106	0.0264893	-0.0115967	-0.0150146
0.07925	-0.0258179	-0.0272217	-0.00195312	0.0265503	-0.0115356	-0.0150757
0.0795	-0.0259399	-0.0274048	-0.00201416	0.0266113	-0.0115356	-0.0150146
0.07975	-0.026062	-0.02771	-0.00201416	0.0267334	-0.0114136	-0.0150146
0.08	-0.026001	-0.027832	-0.0020752	0.0266113	-0.0114136	-0.0151367
0.08025	-0.026001	-0.0278931	-0.00213623	0.0267334	-0.0114746	-0.0150757
0.0805	-0.026123	-0.0278931	-0.00219727	0.0269165	-0.0115356	-0.0151978
0.08075	-0.0263062	-0.0280151	-0.0020752	0.0270386	-0.0117188	-0.0151367
0.081	-0.0263672	-0.0280762	-0.00189209	0.0270996	-0.0117188	-0.0151367
0.08125	-0.0263672	-0.0280151	-0.00189209	0.0271606	-0.0117188	-0.0151978
0.0815	-0.0264893	-0.0279541	-0.00189209	0.0270386	-0.0117798	-0.0150757
0.08175	-0.0264893	-0.0278931	-0.00170898	0.0270386	-0.0117798	-0.0151367
0.082	-0.0264893	-0.0278931	-0.00177002	0.0270996	-0.0117188	-0.0150757
0.08225	-0.0263672	-0.027832	-0.00189209	0.0270996	-0.0118408	-0.0150146
0.0825	-0.0262451	-0.02771	-0.00183106	0.0270386	-0.0119019	-0.0150146
0.08275	-0.026001	-0.0276489	-0.00189209	0.0269775	-0.0119019	-0.0150757
0.083	-0.026001	-0.0276489	-0.00201416	0.0269775	-0.0117798	-0.0151978
0.08325	-0.026001	-0.0276489	-0.00201416	0.0270386	-0.0117798	-0.0151978
0.0835	-0.026062	-0.027771	-0.00213623	0.0269775	-0.0115967	-0.0153809
0.08375	-0.0261841	-0.0279541	-0.0022583	0.0269165	-0.0117188	-0.0153809
0.084	-0.0263062	-0.0280762	-0.00213623	0.0270386	-0.0117188	-0.0154419
0.08425	-0.0263062	-0.0279541	-0.00189209	0.0270386	-0.0116577	-0.0153198
0.0845	-0.0262451	-0.0279541	-0.00183106	0.0269775	-0.0117188	-0.0153809
0.08475	-0.0261841	-0.0278931	-0.00183106	0.0269165	-0.0117798	-0.0153809
0.085	-0.0263062	-0.0281982	-0.00183106	0.0270386	-0.0117188	-0.0154419
0.08525	-0.0263062	-0.0283203	-0.00201416	0.0272217	-0.0115356	-0.015564
0.0855	-0.0264893	-0.0283203	-0.00195312	0.0273438	-0.0116577	-0.015625
0.08575	-0.0265503	-0.0281982	-0.00201416	0.0274048	-0.0117798	-0.015686
0.086	-0.0264282	-0.0282593	-0.00189209	0.0274048	-0.0117798	-0.015625
0.08625	-0.0264282	-0.0283203	-0.00201416	0.0273438	-0.0117798	-0.015625
0.0865	-0.0266113	-0.0284424	-0.00231934	0.0274658	-0.0117798	-0.0157471
0.08675	-0.0267944	-0.0285034	-0.00238037	0.0274658	-0.0117188	-0.0157471
0.087	-0.0267334	-0.0284424	-0.00219727	0.0274658	-0.0117798	-0.0157471
0.08725	-0.0267334	-0.0284424	-0.0022583	0.0274658	-0.0116577	-0.015686
0.0875	-0.0264893	-0.0284424	-0.00238037	0.0275269	-0.0116577	-0.0157471
0.08775	-0.0264893	-0.0284424	-0.00244141	0.0275879	-0.0118408	-0.015686
0.088	-0.0265503	-0.0284424	-0.00250244	0.0276489	-0.0119019	-0.0157471
0.08825	-0.0264893	-0.0284424	-0.00238037	0.0274048	-0.0119019	-0.015686
0.0885	-0.0264282	-0.0283203	-0.0022583	0.0274048	-0.0119019	-0.015625
0.08875	-0.0266113	-0.0283813	-0.00213623	0.0274658	-0.0119019	-0.015625
0.089	-0.0266724	-0.0285034	-0.0022583	0.0273438	-0.0118408	-0.0155029
0.08925	-0.0267944	-0.0284424	-0.0022583	0.0272217	-0.0118408	-0.0155029
0.0895	-0.0268555	-0.0285034	-0.00213623	0.0272217	-0.0118408	-0.015564
0.08975	-0.0267944	-0.0285034	-0.00195312	0.0271606	-0.0117798	-0.015686
0.09	-0.0269165	-0.0286255	-0.00201416	0.0272217	-0.0117798	-0.015625
0.09025	-0.0268555	-0.0286865	-0.00213623	0.0273438	-0.0118408	-0.015686
0.0905	-0.0266724	-0.0286865	-0.00231934	0.0275269	-0.0116577	-0.0159302
0.09075	-0.0266113	-0.0286865	-0.00238037	0.0276489	-0.0116577	-0.0159912
0.091	-0.0264893	-0.0286255	-0.00256348	0.027832	-0.0116577	-0.0159302
0.09125	-0.0264893	-0.0286255	-0.00256348	0.027771	-0.0117188	-0.0159912
0.0915	-0.0266724	-0.0285645	-0.00231934	0.027771	-0.0117798	-0.0159302
0.09175	-0.0266724	-0.0286255	-0.00219727	0.027771	-0.0117188	-0.0158691
0.092	-0.0267334	-0.0286255	-0.00244141	0.02771	-0.0117188	-0.0159912
0.09225	-0.0266113	-0.0285645	-0.00244141	0.0276489	-0.0115967	-0.0159912
0.0925	-0.0264893	-0.0285645	-0.00238037	0.0276489	-0.0115967	-0.0158081
0.09275	-0.0265503	-0.0287476	-0.00250244	0.02771	-0.0117798	-0.0158081
0.093	-0.0265503	-0.0289917	-0.00244141	0.027771	-0.0117798	-0.0157471
0.09325	-0.0266724	-0.0289917	-0.00250244	0.0278931	-0.0117188	-0.0158691
0.0935	-0.0266724	-0.0289917	-0.00244141	0.0278931	-0.0117798	-0.0159302
0.09375	-0.0266113	-0.0291138	-0.00244141	0.0280151	-0.0118408	-0.0158691
0.094	-0.0264893	-0.0291138	-0.00250244	0.0279541	-0.0118408	-0.0158691
0.09425	-0.0264893	-0.0291748	-0.00231934	0.0279541	-0.0118408	-0.0159912
0.0945	-0.0266724	-0.0291138	-0.00219727	0.0279541	-0.0117798	-0.0160522
0.09475	-0.0267944	-0.0289307	-0.0020752	0.0278931	-0.0119629	-0.0159302
0.095	-0.0267944	-0.0289307	-0.00213623	0.027771	-0.0119019	-0.0159302
0.09525	-0.0267944	-0.0290527	-0.00213623	0.027832	-0.0117798	-0.0160522
0.0955	-0.0267334	-0.0290527	-0.00231934	0.027832	-0.0117798	-0.0160522
0.09575	-0.0266724	-0.0289917	-0.0022583	0.027832	-0.0117798	-0.0161133
0.096	-0.0267944	-0.0290527	-0.00231934	0.027832	-0.0117798	-0.0161743
0.09625	-0.0269165	-0.0292358	-0.00231934	0.0279541	-0.0119629	-0.0162354
0.0965	-0.0270386	-0.0292969	-0.00238037	0.0280151	-0.0119019	-0.0162354
0.09675	-0.0269775	-0.0292969	-0.00244141	0.0280762	-0.0119629	-0.0161743
0.097	-0.0268555	-0.0292358	-0.00250244	0.0280762	-0.0119629	-0.0161133
0.09725	-0.0268555	-0.0292358	-0.00238037	0.0280762	-0.0119629	-0.0160522
0.0975	-0.0269165	-0.0291748	-0.00238037	0.0280151	-0.0120239	-0.0159912
0.09775	-0.0268555	-0.0291138	-0.00238037	0.0280151	-0.0120239	-0.0160522
0.098	-0.0267334	-0.0290527	-0.00231934	0.0281372	-0.0119629	-0.0159912
0.09825	-0.0266724	-0.0290527	-0.00250244	0.0281372	-0.0119629	-0.0159912
0.0985	-0.0267334	-0.0289307	-0.00250244	0.0281372	-0.0120239	-0.0160522
0.09875	-0.0267944	-0.0289307	-0.00256348	0.0281372	-0.012085	-0.0160522
0.099	-0.0268555	-0.0288696	-0.00256348	0.0282593	-0.012085	-0.0158691
0.09925	-0.0269165	-0.0289917	-0.00238037	0.0282593	-0.012085	-0.0157471
0.0995	-0.0268555	-0.0290527	-0.00244141	0.0283203	-0.012085	-0.0158081
0.09975	-0.0267334	-0.0291748	-0.00256348	0.0282593	-0.0120239	-0.0158081
0.1	-0.0267334	-0.0291748	-0.00250244	0.0283203	-0.0119629	-0.0159912
0.10025	-0.0266724	-0.0292358	-0.00244141	0.0283203	-0.0119019	-0.0160522
0.1005	-0.0265503	-0.0292969	-0.00250244	0.0283813	-0.0119019	-0.0159912
0.10075	-0.0264893	-0.0293579	-0.00250244	0.0283203	-0.0120239	-0.0159302
0.101	-0.0265503	-0.0293579	-0.00268555	0.0282593	-0.0119629	-0.0161133
0.10125	-0.0265503	-0.0293579	-0.00274658	0.0281982	-0.0118408	-0.0161743
0.1015	-0.0265503	-0.02948	-0.00286865	0.0282593	-0.0118408	-0.0161743
0.10175	-0.0266724	-0.0296021	-0.00292969	0.0281982	-0.0119019	-0.0161743
0.102	-0.0268555	-0.0297241	-0.00292969	0.0283813	-0.0119019	-0.0162354
0.10225	-0.0269775	-0.0297852	-0.00292969	0.0285034	-0.0118408	-0.0164185
0.1025	-0.0270996	-0.0298462	-0.00280762	0.0286865	-0.0119019	-0.0164795
0.10275	-0.0270996	-0.0298462	-0.00286865	0.0288696	-0.0119019	-0.0166016
0.103	-0.0270996	-0.0300293	-0.00292969	0.0290527	-0.0119019	-0.0166016
0.10325	-0.0272827	-0.0302124	-0.00305176	0.0290527	-0.0119629	-0.0167236
0.1035	-0.0273438	-0.0301514	-0.00286865	0.0289917	-0.012085	-0.0165405
0.10375	-0.0273438	-0.0300293	-0.00262451	0.0289307	-0.012085	-0.0164185
0.104	-0.0272217	-0.0299683	-0.00268555	0.0288696	-0.012146	-0.0162964
0.10425	-0.0269775	-0.0299072	-0.00256348	0.0287476	-0.012207	-0.0161133
0.1045	-0.0269165	-0.0299072	-0.00262451	0.0288086	-0.012146	-0.0161133
0.10475	-0.0268555	-0.0299072	-0.00268555	0.0287476	-0.0120239	-0.0162354
0.105	-0.0268555	-0.0300293	-0.00286865	0.0286865	-0.012085	-0.0162354
0.10525	-0.0269165	-0.0299072	-0.00280762	0.0286865	-0.0120239	-0.0162354
0.1055	-0.0268555	-0.0298462	-0.00286865	0.0286255	-0.0119629	-0.0162354
0.10575	-0.0268555	-0.0298462	-0.00292969	0.0286865	-0.0120239	-0.0161133
0.106	-0.0269165	-0.0299072	-0.00286865	0.0285645	-0.012085	-0.0160522
0.10625	-0.0270996	-0.0299072	-0.00286865	0.0285645	-0.012146	-0.0161133
0.1065	-0.0271606	-0.0299072	-0.00280762	0.0286255	-0.012207	-0.0159912
0.10675	-0.0274048	-0.0299072	-0.00286865	0.0288086	-0.012207	-0.0159302
0.107	-0.0273438	-0.0299072	-0.00292969	0.0288696	-0.012085	-0.0159302
0.10725	-0.0272217	-0.0298462	-0.00299072	0.0290527	-0.0120239	-0.0159912
0.1075	-0.0272217	-0.0299072	-0.00311279	0.0290527	-0.0119629	-0.0160522
0.10775	-0.0273438	-0.0299683	-0.00299072	0.0291138	-0.0120239	-0.0161743
0.108	-0.0275269	-0.0302124	-0.00299072	0.0293579	-0.012085	-0.0164185
0.10825	-0.0274048	-0.0302734	-0.00299072	0.02948	-0.012085	-0.0163574
0.1085	-0.0274658	-0.0302124	-0.00305176	0.0296021	-0.012207	-0.0163574
0.10875	-0.0274658	-0.0303955	-0.00311279	0.0297852	-0.0122681	-0.0164795
0.109	-0.0275269	-0.0305176	-0.00311279	0.0297852	-0.0124512	-0.0165405
0.10925	-0.0274048	-0.0305176	-0.00292969	0.0296631	-0.0124512	-0.0164795
0.1095	-0.0274048	-0.0304565	-0.00299072	0.02948	-0.0123291	-0.0166016
0.10975	-0.0272827	-0.0305786	-0.00292969	0.0293579	-0.0123901	-0.0167236
0.11	-0.0273438	-0.0305786	-0.00292969	0.0292358	-0.0123901	-0.0167236
0.11025	-0.0274658	-0.0307007	-0.00305176	0.0292969	-0.0123901	-0.0166626
0.1105	-0.0275269	-0.0307007	-0.00305176	0.0293579	-0.0122681	-0.0167847
0.11075	-0.027771	-0.0308838	-0.00311279	0.0296021	-0.012146	-0.0169678
0.111	-0.0279541	-0.0308228	-0.00305176	0.0296021	-0.012146	-0.0168457
0.11125	-0.0280151	-0.0308228	-0.00305176	0.0297241	-0.0123291	-0.0166626
0.1115	-0.0281372	-0.0308228	-0.00286865	0.0298462	-0.0123901	-0.0166626
0.11175	-0.0281372	-0.0308228	-0.00292969	0.0297852	-0.0125122	-0.0166626
0.112	-0.0280762	-0.0308838	-0.00305176	0.0297852	-0.0124512	-0.0167236
0.11225	-0.0280151	-0.0308838	-0.00299072	0.0297852	-0.0125122	-0.0168457
0.1125	-0.0281372	-0.0308838	-0.00305176	0.0298462	-0.0125122	-0.0167847
0.11275	-0.0281372	-0.0310059	-0.00299072	0.0297852	-0.0126343	-0.0168457
0.113	-0.0281982	-0.0311279	-0.00292969	0.0297852	-0.0128174	-0.0168457
0.11325	-0.0283813	-0.031189	-0.00286865	0.0299072	-0.0130005	-0.0167236
0.1135	-0.0283813	-0.03125	-0.00280762	0.0299072	-0.0130615	-0.0166016
0.11375	-0.0283813	-0.031311	-0.00280762	0.0300903	-0.0129395	-0.0166016
0.114	-0.0283203	-0.0313721	-0.00299072	0.0300293	-0.0128784	-0.0167236
0.11425	-0.0283203	-0.0314941	-0.00305176	0.0300903	-0.0127563	-0.0167847
0.1145	-0.0285034	-0.0313721	-0.00305176	0.0301514	-0.0126953	-0.0167847
0.11475	-0.0285645	-0.0313721	-0.00305176	0.0301514	-0.0128784	-0.0166626
0.115	-0.0286865	-0.0313721	-0.00280762	0.0302734	-0.0129395	-0.0167236
0.11525	-0.0287476	-0.031311	-0.00268555	0.0302734	-0.0128784	-0.0166626
0.1155	-0.0288086	-0.031189	-0.00262451	0.0302734	-0.0130005	-0.0166626
0.11575	-0.0287476	-0.0311279	-0.00250244	0.0303955	-0.0132446	-0.0165405
0.116	-0.0288086	-0.0310669	-0.00250244	0.0303345	-0.0132446	-0.0166016
0.11625	-0.0289917	-0.0311279	-0.00238037	0.0303955	-0.0131836	-0.0166016
0.1165	-0.0291748	-0.031189	-0.00238037	0.0304565	-0.0133057	-0.0167236
0.11675	-0.0292358	-0.0313721	-0.00244141	0.0303955	-0.0132446	-0.0168457
0.117	-0.0292969	-0.0314941	-0.00244141	0.0305786	-0.0131836	-0.0169678
0.11725	-0.0292969	-0.0316162	-0.00250244	0.0308228	-0.0132446	-0.0171509
0.1175	-0.0293579	-0.0317383	-0.00256348	0.0309448	-0.0132446	-0.0170898
0.11775	-0.0293579	-0.0318604	-0.00262451	0.0310059	-0.0134277	-0.0171509
0.118	-0.0292969	-0.0318604	-0.00262451	0.0310059	-0.0134277	-0.0170288
0.11825	-0.0292969	-0.0316772	-0.00268555	0.0309448	-0.0134888	-0.0170898
0.1185	-0.0292969	-0.0316162	-0.00268555	0.0308838	-0.0134277	-0.0172119
0.11875	-0.0294189	-0.0317383	-0.00280762	0.0307617	-0.0133057	-0.0170898
0.119	-0.02948	-0.0319214	-0.00286865	0.0308228	-0.0133057	-0.0172119
0.11925	-0.0293579	-0.0318604	-0.00292969	0.0307617	-0.0133667	-0.0172729
0.1195	-0.0292969	-0.0317993	-0.00292969	0.0307007	-0.0131836	-0.017334
0.11975	-0.0292969	-0.0318604	-0.00292969	0.0307007	-0.0130615	-0.017395
0.12	-0.0293579	-0.0319214	-0.00292969	0.0308228	-0.0131226	-0.017395
0.12025	-0.0292358	-0.0319214	-0.00274658	0.0307007	-0.0130005	-0.0172119
0.1205	-0.0291138	-0.0317383	-0.00274658	0.0307617	-0.0130615	-0.0170288
0.12075	-0.0290527	-0.0316772	-0.00268555	0.0306396	-0.0130615	-0.0170898
0.121	-0.0290527	-0.0316772	-0.00262451	0.0304565	-0.0130615	-0.0170898
0.12125	-0.0289917	-0.0316772	-0.00268555	0.0304565	-0.0131836	-0.0169678
0.1215	-0.0288696	-0.0315552	-0.00268555	0.0302734	-0.0132446	-0.0168457
0.12175	-0.0288086	-0.031311	-0.00274658	0.0300903	-0.0132446	-0.0167847
0.122	-0.0286865	-0.03125	-0.00268555	0.0299072	-0.0131836	-0.0168457
0.12225	-0.0285645	-0.031189	-0.00280762	0.0299072	-0.0131226	-0.0169067
0.1225	-0.0286255	-0.03125	-0.00299072	0.0299683	-0.0129395	-0.0169678
0.12275	-0.0284424	-0.0313721	-0.00305176	0.0300293	-0.0129395	-0.0172119
0.123	-0.0282593	-0.03125	-0.00311279	0.0299683	-0.0128174	-0.017334
0.12325	-0.0283203	-0.03125	-0.00311279	0.0299072	-0.0128174	-0.0172729
0.1235	-0.0282593	-0.0311279	-0.00317383	0.0298462	-0.0127563	-0.0171509
0.12375	-0.0281372	-0.0309448	-0.00317383	0.0297241	-0.0126343	-0.0171509
0.124	-0.0280151	-0.0308838	-0.00317383	0.0296631	-0.0125122	-0.0171509
0.12425	-0.0279541	-0.0307617	-0.00305176	0.0296021	-0.0126343	-0.017334
0.1245	-0.0279541	-0.0306396	-0.00311279	0.02948	-0.0125732	-0.0172729
0.12475	-0.0280762	-0.0304565	-0.00305176	0.0292969	-0.0124512	-0.0171509
0.125	-0.0279541	-0.0304565	-0.00305176	0.0292358	-0.0123291	-0.0170898
0.12525	-0.0278931	-0.0304565	-0.00305176	0.0291138	-0.0122681	-0.0170288
0.1255	-0.027771	-0.0303955	-0.00323486	0.0290527	-0.012207	-0.0168457
0.12575	-0.027771	-0.0303955	-0.00311279	0.0290527	-0.012207	-0.0167847
0.126	-0.027771	-0.0303955	-0.00299072	0.0289307	-0.0122681	-0.0166016
0.12625	-0.0276489	-0.0301514	-0.00292969	0.0288086	-0.0123901	-0.0166016
0.1265	-0.0274658	-0.0300293	-0.00305176	0.0288086	-0.0123291	-0.0166016
0.12675	-0.0274048	-0.0297852	-0.00311279	0.0285645	-0.012146	-0.0166016
0.127	-0.0270386	-0.0296021	-0.0032959	0.0283813	-0.0119629	-0.0167236
0.12725	-0.0266724	-0.02948	-0.00360107	0.0282593	-0.0117188	-0.0167847
0.1275	-0.0265503	-0.02948	-0.00378418	0.0280151	-0.0115356	-0.0168457
0.12775	-0.0264282	-0.02948	-0.00384521	0.0278931	-0.0114136	-0.0167236
0.128	-0.0262451	-0.0293579	-0.00378418	0.0276489	-0.0111694	-0.0166626
0.12825	-0.026062	-0.0292358	-0.00384521	0.0275879	-0.0109863	-0.0166016
0.1285	-0.0256348	-0.0291748	-0.00408936	0.0274048	-0.0106812	-0.0167236
0.12875	-0.0253296	-0.0291138	-0.00439453	0.0272217	-0.010437	-0.0169067
0.129	-0.0251465	-0.0290527	-0.00445557	0.0269775	-0.0102539	-0.0170288
0.12925	-0.0250244	-0.0289917	-0.0045166	0.0268555	-0.0100708	-0.0170898
0.1295	-0.0251465	-0.0289917	-0.00469971	0.0268555	-0.0100098	-0.0172119
0.12975	-0.0249634	-0.0289307	-0.00476074	0.0267944	-0.0098877	-0.0172119
0.13	-0.0247192	-0.0289307	-0.00482178	0.0267334	-0.00970459	-0.017334
0.13025	-0.0245972	-0.0289307	-0.00488281	0.0266113	-0.00958252	-0.017334
0.1305	-0.0245972	-0.0290527	-0.00512695	0.0266113	-0.00946045	-0.0174561
0.13075	-0.0244141	-0.0292358	-0.00524902	0.0266113	-0.00933838	-0.0174561
0.131	-0.024231	-0.0291138	-0.00524902	0.0265503	-0.00915527	-0.017395
0.13125	-0.0239868	-0.0288696	-0.00537109	0.0263672	-0.0090332	-0.0172729
0.1315	-0.0238037	-0.0288696	-0.00549316	0.0263062	-0.0090332	-0.017334
0.13175	-0.0234375	-0.0288696	-0.00567627	0.0262451	-0.00891113	-0.017334
0.132	-0.0230103	-0.0288696	-0.00592041	0.026062	-0.00866699	-0.0174561
0.13225	-0.0228882	-0.0287476	-0.00616455	0.0256958	-0.00866699	-0.0175171
0.1325	-0.0227051	-0.0287476	-0.00634766	0.0253296	-0.00848389	-0.0176392
0.13275	-0.0224609	-0.0286255	-0.0065918	0.0252075	-0.00811768	-0.0177612
0.133	-0.0223999	-0.0287476	-0.0067749	0.0250854	-0.00787353	-0.0180054
0.13325	-0.0223999	-0.0288086	-0.00695801	0.0251465	-0.00775146	-0.0182495
0.1335	-0.0223999	-0.0288696	-0.00726318	0.0251465	-0.00756836	-0.0184937
0.13375	-0.0222778	-0.0289307	-0.00756836	0.0251465	-0.00744629	-0.0186768
0.134	-0.0221558	-0.0290527	-0.00787353	0.0252075	-0.00708008	-0.0187378
0.13425	-0.0221558	-0.0292358	-0.0079956	0.0251465	-0.00695801	-0.0189819
0.1345	-0.0220337	-0.0293579	-0.00817871	0.0250854	-0.00665283	-0.0192261
0.13475	-0.0218506	-0.0293579	-0.00848389	0.0250854	-0.00640869	-0.0193481
0.135	-0.0216064	-0.029541	-0.00872803	0.0251465	-0.00622559	-0.0196533
0.13525	-0.0213623	-0.0296631	-0.0090332	0.0250854	-0.00604248	-0.0197754
0.1355	-0.0213623	-0.0299072	-0.00927734	0.0252686	-0.00585938	-0.0198975
0.13575	-0.0212402	-0.0300293	-0.00952148	0.0254517	-0.00561523	-0.0200806
0.136	-0.0211182	-0.0301514	-0.00982666	0.0255127	-0.00537109	-0.0203857
0.13625	-0.0209961	-0.0303955	-0.0100708	0.0256348	-0.00524902	-0.0206909
0.1365	-0.0209351	-0.0305176	-0.010376	0.0256348	-0.00512695	-0.020874
0.13675	-0.020874	-0.0307617	-0.0106201	0.0258789	-0.00512695	-0.0211182
0.137	-0.020874	-0.0310059	-0.0107422	0.0258179	-0.00494385	-0.0213013
0.13725	-0.020874	-0.0310669	-0.0109863	0.0258179	-0.00469971	-0.0214233
0.1375	-0.0206909	-0.031189	-0.0112915	0.0258179	-0.00457764	-0.0216675
0.13775	-0.0206299	-0.031311	-0.0113525	0.0257568	-0.0045166	-0.0219116
0.138	-0.0205078	-0.0314331	-0.0114746	0.0257568	-0.00421143	-0.0220337
0.13825	-0.0204468	-0.0315552	-0.0116577	0.0256958	-0.00402832	-0.0221558
0.1385	-0.0203857	-0.0318604	-0.0119019	0.0258179	-0.00402832	-0.0223389
0.13875	-0.0205078	-0.0322266	-0.0120239	0.026062	-0.00384521	-0.022644
0.139	-0.0205078	-0.0325317	-0.0122681	0.0262451	-0.00372315	-0.0227661
0.13925	-0.0205078	-0.0327759	-0.0125122	0.0263062	-0.00354004	-0.0228271
0.1395	-0.0206909	-0.0328979	-0.0127563	0.0263672	-0.003479	-0.0230103
0.13975	-0.0206299	-0.0332031	-0.0129395	0.0266113	-0.00341797	-0.0233765
0.14	-0.0206909	-0.0334473	-0.0133057	0.0269775	-0.0032959	-0.0237427
0.14025	-0.020874	-0.0339355	-0.0136719	0.0274048	-0.00341797	-0.0241089
0.1405	-0.020874	-0.0344849	-0.013855	0.027771	-0.00341797	-0.0245972
0.14075	-0.0209351	-0.0349121	-0.0141602	0.0280151	-0.00335693	-0.0249023
0.141	-0.0209351	-0.0354614	-0.0145264	0.0282593	-0.00323486	-0.0253296
0.14125	-0.020874	-0.0357666	-0.0149536	0.0285645	-0.00305176	-0.0256348
0.1415	-0.0209351	-0.0360718	-0.0152588	0.0288086	-0.00286865	-0.0258179
0.14175	-0.0209351	-0.0361938	-0.0155029	0.0290527	-0.00262451	-0.026062
0.142	-0.020874	-0.0362549	-0.0157471	0.0289917	-0.00262451	-0.0261841
0.14225	-0.020813	-0.0362549	-0.0157471	0.0289307	-0.00262451	-0.0262451
0.1425	-0.020874	-0.0363159	-0.0158691	0.0288696	-0.00244141	-0.0264282
0.14275	-0.0209961	-0.036377	-0.0158691	0.0288696	-0.00231934	-0.0264282
0.143	-0.0209961	-0.0365601	-0.0159302	0.0289307	-0.0022583	-0.0264282
0.14325	-0.0209351	-0.0366211	-0.0159302	0.0287476	-0.0020752	-0.0264893
0.1435	-0.0210571	-0.0365601	-0.0159912	0.0288696	-0.0020752	-0.0264893
0.14375	-0.0211182	-0.0365601	-0.0158081	0.0288696	-0.0022583	-0.0263672
0.144	-0.0211792	-0.036499	-0.015686	0.0288696	-0.00231934	-0.0262451
0.14425	-0.0212402	-0.036438	-0.015564	0.0288086	-0.00238037	-0.0262451
0.1445	-0.0211792	-0.036377	-0.015564	0.0288086	-0.00244141	-0.0262451
0.14475	-0.0211792	-0.036377	-0.0155029	0.0289917	-0.00244141	-0.026123
0.145	-0.0211182	-0.036377	-0.0153198	0.0289917	-0.00250244	-0.026001
0.14525	-0.0211792	-0.036377	-0.0151367	0.0291138	-0.00262451	-0.026001
0.1455	-0.0211182	-0.036377	-0.0151367	0.0291138	-0.00280762	-0.0258179
0.14575	-0.0212402	-0.0362549	-0.0150146	0.0290527	-0.00299072	-0.0256348
0.146	-0.0212402	-0.0363159	-0.0148315	0.0290527	-0.00299072	-0.0255737
0.14625	-0.0213013	-0.0361328	-0.0146484	0.0289917	-0.00305176	-0.0253906
0.1465	-0.0214233	-0.0360107	-0.0144653	0.0288696	-0.00311279	-0.0252686
0.14675	-0.0214233	-0.0358276	-0.0141602	0.0288086	-0.00341797	-0.0250854
0.147	-0.0213623	-0.0355225	-0.0139771	0.0285645	-0.003479	-0.0247192
0.14725	-0.0212402	-0.0351562	-0.0137939	0.0283813	-0.00354004	-0.0244141
0.1475	-0.0212402	-0.034668	-0.0133057	0.0281982	-0.00378418	-0.0240479
0.14775	-0.0213013	-0.0342407	-0.0128784	0.0280151	-0.00402832	-0.0235596
0.148	-0.0211792	-0.0336914	-0.0125122	0.027832	-0.00421143	-0.0232544
0.14825	-0.0211182	-0.0332642	-0.012146	0.0276489	-0.0043335	-0.0228271
0.1485	-0.0210571	-0.0328979	-0.0117798	0.0274658	-0.00457764	-0.0223389
0.14875	-0.0210571	-0.0324097	-0.0114136	0.0272217	-0.00457764	-0.0219116
0.149	-0.0209961	-0.0321045	-0.0110474	0.0269165	-0.00469971	-0.0215454
0.14925	-0.0209351	-0.0317383	-0.0107422	0.0267334	-0.00488281	-0.0211792
0.1495	-0.020874	-0.031189	-0.0101318	0.0265503	-0.00512695	-0.0206299
0.14975	-0.020752	-0.0306396	-0.00970459	0.0262451	-0.00531006	-0.0200806
0.15	-0.0206299	-0.0299072	-0.00921631	0.0259399	-0.00549316	-0.0194092
0.15025	-0.0205078	-0.0291138	-0.00866699	0.0256348	-0.00561523	-0.0186768
0.1505	-0.0202637	-0.0281982	-0.00787353	0.0250244	-0.00592041	-0.0179443
0.15075	-0.0201416	-0.0272827	-0.00714111	0.024353	-0.00634766	-0.0171509
0.151	-0.0201416	-0.0263672	-0.00634766	0.0237427	-0.0067749	-0.0164185
0.15125	-0.0201416	-0.0255737	-0.00549316	0.0231934	-0.00726318	-0.015564
0.1515	-0.0201416	-0.0245361	-0.00439453	0.022644	-0.00775146	-0.0144043
0.15175	-0.0201416	-0.0233154	-0.00311279	0.0219116	-0.00823975	-0.0130005
0.152	-0.0199585	-0.0220337	-0.00201416	0.0211182	-0.00878906	-0.0117188
0.15225	-0.0198364	-0.0206299	-0.000793457	0.0204468	-0.00921631	-0.0103149
0.1525	-0.0196533	-0.0189819	0.000488281	0.0195923	-0.00970459	-0.0088501
0.15275	-0.0194092	-0.017395	0.00195312	0.0186768	-0.0102539	-0.00732422
0.153	-0.0192261	-0.015686	0.0032959	0.0178223	-0.0108032	-0.00585938
0.15325	-0.0189819	-0.0140381	0.0045166	0.0170288	-0.0114136	-0.0043335
0.1535	-0.0187988	-0.0125732	0.00585938	0.0161133	-0.0119629	-0.00286865
0.15375	-0.0184937	-0.0109253	0.00714111	0.0152588	-0.0125732	-0.00140381
0.154	-0.0181885	-0.00952148	0.00830078	0.0142822	-0.0130615	0
0.15425	-0.0178223	-0.00817871	0.00952148	0.0133667	-0.0134888	0.00109863
0.1545	-0.017395	-0.0067749	0.0105591	0.0124512	-0.013916	0.0022583
0.15475	-0.0170288	-0.0055542	0.0114746	0.0116577	-0.0142822	0.00335693
0.155	-0.0166626	-0.0043335	0.0123291	0.0107422	-0.0146484	0.00439453
0.15525	-0.0162354	-0.00311279	0.0130005	0.0098877	-0.0146484	0.00531006
0.1555	-0.0158081	-0.00213623	0.0137329	0.00915527	-0.0148315	0.00616455
0.15575	-0.0153198	-0.000976563	0.0144043	0.00830078	-0.0150146	0.00714111
0.156	-0.0149536	0.000366211	0.0152588	0.00750732	-0.0151367	0.00817871
0.15625	-0.0147095	0.00152588	0.0161133	0.0065918	-0.0153198	0.00909424
0.1565	-0.0142822	0.00280762	0.0169678	0.00585938	-0.0153809	0.0100098
0.15675	-0.013916	0.00396729	0.0177002	0.00506592	-0.015564	0.0109863
0.157	-0.0133667	0.00512695	0.0184326	0.00421143	-0.015625	0.0119019
0.15725	-0.0129395	0.00622559	0.019165	0.003479	-0.015686	0.0128174
0.1575	-0.0125732	0.00750732	0.0199585	0.00250244	-0.0158691	0.013916
0.15775	-0.012085	0.0088501	0.020813	0.00158691	-0.0161133	0.0150757
0.158	-0.0116577	0.0102539	0.0217285	0.000793457	-0.0164795	0.0162964
0.15825	-0.0111694	0.0117188	0.022583	-6.1e-05	-0.0166626	0.017395
0.1585	-0.0105591	0.0131226	0.0233765	-0.000976563	-0.0169067	0.0186157
0.15875	-0.0101318	0.0143433	0.024292	-0.00201416	-0.0170288	0.0198364
0.159	-0.00964355	0.015686	0.0251465	-0.00292969	-0.0171509	0.020874
0.15925	-0.00915527	0.0169678	0.0258179	-0.00396729	-0.017395	0.0218506
0.1595	-0.00848389	0.0182495	0.0266113	-0.00482178	-0.0174561	0.0227051
0.15975	-0.00775146	0.0195923	0.0272827	-0.00579834	-0.0175781	0.0236816
0.16	-0.00714111	0.0209961	0.0280151	-0.0067749	-0.0176392	0.0247803
0.16025	-0.0065918	0.022583	0.0288696	-0.00793457	-0.0177002	0.0259399
0.1605	-0.00592041	0.0241089	0.0297241	-0.00909424	-0.0177002	0.0272217
0.16075	-0.00524902	0.0253906	0.0304565	-0.0102539	-0.0178833	0.0283203
0.161	-0.0045166	0.0267944	0.0311279	-0.0111694	-0.0178833	0.0292969
0.16125	-0.00384521	0.0280762	0.0317383	-0.012207	-0.0177002	0.0302124
0.1615	-0.00311279	0.029541	0.0324097	-0.0131836	-0.0175781	0.03125
0.16175	-0.00256348	0.0308838	0.0328979	-0.0140991	-0.0175171	0.0322266
0.162	-0.00201416	0.0320435	0.0335083	-0.0152588	-0.017395	0.0331421
0.16225	-0.00134277	0.0332642	0.0339355	-0.0162354	-0.017395	0.0339355
0.1625	-0.000732422	0.0343628	0.0343018	-0.0170288	-0.0172729	0.0346069
0.16275	0	0.0353394	0.0346069	-0.0180054	-0.0170898	0.0354004
0.163	0.000854492	0.036377	0.0349731	-0.019104	-0.0169067	0.0361938
0.16325	0.00177002	0.0375977	0.0353394	-0.0199585	-0.0166016	0.0367432
0.1635	0.00262451	0.0386353	0.0355835	-0.020813	-0.0162964	0.0374146
0.16375	0.00335693	0.0396118	0.0357056	-0.0217896	-0.0159912	0.0380859
0.164	0.00402832	0.0404053	0.0358887	-0.022522	-0.0157471	0.0385742
0.16425	0.00463867	0.0413208	0.0358887	-0.0233765	-0.0154419	0.0389404
0.1645	0.00537109	0.0421753	0.0359497	-0.0240479	-0.0151367	0.0393066
0.16475	0.00598145	0.0427856	0.0359497	-0.0247192	-0.0147705	0.0394897
0.165	0.00671387	0.043396	0.0357666	-0.0254517	-0.0142212	0.0395508
0.16525	0.00762939	0.0440674	0.0356445	-0.0261841	-0.0137939	0.0395508
0.1655	0.00842285	0.0447388	0.0354614	-0.0267944	-0.0133667	0.0397949
0.16575	0.00921631	0.045105	0.0352173	-0.0274048	-0.0130005	0.0400391
0.166	0.0098877	0.0455933	0.0350342	-0.0281372	-0.0123901	0.0401001
0.16625	0.0107422	0.0460815	0.034668	-0.0288696	-0.0117188	0.0401611
0.1665	0.0112915	0.0462646	0.0343628	-0.0292969	-0.0113525	0.0400391
0.16675	0.0119019	0.0465698	0.0341187	-0.0296631	-0.0108032	0.0401001
0.167	0.0124512	0.046814	0.0336914	-0.0299683	-0.0103149	0.0401001
0.16725	0.0130005	0.0470581	0.0332642	-0.0304565	-0.00994873	0.0401001
0.1675	0.0136719	0.0473633	0.03302	-0.0307617	-0.00946045	0.039917
0.16775	0.0142212	0.0474243	0.0325317	-0.0310059	-0.00915527	0.0397949
0.168	0.0148315	0.0474243	0.0322266	-0.03125	-0.00872803	0.0395508
0.16825	0.0151978	0.0474854	0.0319214	-0.0316772	-0.00823975	0.0394897
0.1685	0.0157471	0.0477905	0.0314941	-0.0321655	-0.00787353	0.0396118
0.16875	0.0164795	0.0480957	0.031189	-0.0324097	-0.00732422	0.0395508
0.169	0.0170288	0.0482178	0.0307007	-0.0327148	-0.0067749	0.0393066
0.16925	0.017395	0.0482788	0.0302734	-0.03302	-0.00634766	0.0390625
0.1695	0.0177612	0.0480957	0.0296631	-0.0333252	-0.00585938	0.0388184
0.16975	0.0179443	0.0478516	0.0291138	-0.0335083	-0.00524902	0.0385132
0.17	0.0183716	0.0476685	0.0284424	-0.0336304	-0.00482178	0.0380859
0.17025	0.0187378	0.0473633	0.0278931	-0.0336914	-0.00427246	0.0374756
0.1705	0.019165	0.0470581	0.0272827	-0.0338135	-0.00372315	0.0369263
0.17075	0.0195923	0.046814	0.0265503	-0.0339355	-0.00323486	0.0365601
0.171	0.0200195	0.0465088	0.0258179	-0.0339966	-0.00262451	0.0360107
0.17125	0.0203247	0.0462646	0.0251465	-0.0339355	-0.00201416	0.0354004
0.1715	0.0206909	0.0458984	0.0244141	-0.0338745	-0.00152588	0.0349731
0.17175	0.0211792	0.0457153	0.0236816	-0.0338135	-0.000976563	0.0344849
0.172	0.0216064	0.0453491	0.0228271	-0.0338745	-0.000305176	0.0339966
0.17225	0.0220947	0.045105	0.0220337	-0.0338745	0.000183105	0.0334473
0.1725	0.0223999	0.0447388	0.0216064	-0.0338745	0.000671387	0.032959
0.17275	0.022644	0.0442505	0.0210571	-0.0337524	0.0010376	0.0323486
0.173	0.0229492	0.0438843	0.0203857	-0.0336914	0.00158691	0.0319214
0.17325	0.0232544	0.043396	0.0196533	-0.0335693	0.00189209	0.0314331
0.1735	0.0233765	0.0428467	0.0187988	-0.0333862	0.00244141	0.0307007
0.17375	0.0234985	0.0422363	0.0180664	-0.0332642	0.00299072	0.0298462
0.174	0.0236816	0.0415649	0.0172729	-0.0330811	0.00341797	0.0292969
0.17425	0.0239258	0.0410767	0.0166626	-0.032959	0.00378418	0.0285645
0.1745	0.0241089	0.0405273	0.0159912	-0.0328979	0.00421143	0.0278931
0.17475	0.0241699	0.039917	0.0154419	-0.0326538	0.00463867	0.0273438
0.175	0.0240479	0.0393677	0.0148315	-0.0324097	0.00482178	0.0267334
0.17525	0.0241089	0.0387573	0.0142822	-0.0320435	0.00506592	0.026123
0.1755	0.0241089	0.038208	0.0137939	-0.0316162	0.00518799	0.0255737
0.17575	0.0238647	0.0377197	0.0133667	-0.031189	0.00531006	0.0250854
0.176	0.0236206	0.0372314	0.0131836	-0.0306396	0.00524902	0.0248413
0.17625	0.0231323	0.0367432	0.0133057	-0.0301514	0.00494385	0.0245972
0.1765	0.0224609	0.0360107	0.0133057	-0.02948	0.00457764	0.024231
0.17675	0.0217896	0.0353394	0.0132446	-0.0286865	0.00415039	0.0239258
0.177	0.0211792	0.0346069	0.0131226	-0.0278931	0.00390625	0.0236206
0.17725	0.0205688	0.0338135	0.0130005	-0.0272827	0.00360107	0.0233154
0.1775	0.0200195	0.03302	0.0128784	-0.0266113	0.003479	0.0228882
0.17775	0.0192871	0.0321655	0.0126953	-0.0258179	0.00335693	0.0222168
0.178	0.0186768	0.031189	0.0124512	-0.0250854	0.00323486	0.0217896
0.17825	0.0182495	0.0303955	0.012207	-0.0244751	0.00311279	0.0210571
0.1785	0.0177002	0.0294189	0.0119629	-0.0238037	0.00299072	0.0205078
0.17875	0.0171509	0.0283813	0.0116577	-0.0229492	0.00286865	0.0198364
0.179	0.0164185	0.0274658	0.0112915	-0.0219727	0.00280762	0.0189209
0.17925	0.0158081	0.0264282	0.0106812	-0.0211792	0.00274658	0.0181885
0.1795	0.0151978	0.0255127	0.0102539	-0.0203857	0.00274658	0.0175781
0.17975	0.0145874	0.0246582	0.00976562	-0.0195923	0.00274658	0.0169067
0.18	0.0141602	0.0236206	0.00933838	-0.0187988	0.00274658	0.0161743
0.18025	0.0135498	0.022644	0.0088501	-0.0180054	0.00262451	0.0154419
0.1805	0.0130615	0.0215454	0.00854492	-0.0172729	0.00250244	0.0147095
0.18075	0.0123901	0.0206299	0.00817871	-0.0165405	0.00244141	0.0139771
0.181	0.0116577	0.0195923	0.00756836	-0.015686	0.0022583	0.0131836
0.18125	0.0111084	0.0186157	0.00714111	-0.0148926	0.00195312	0.0123901
0.1815	0.0106201	0.0175781	0.00671387	-0.0140991	0.00189209	0.0117798
0.18175	0.0100098	0.0164795	0.00646973	-0.0131226	0.00164795	0.0111694
0.182	0.00933838	0.0154419	0.00616455	-0.012085	0.00134277	0.010498
0.18225	0.00866699	0.0144043	0.00579834	-0.0111694	0.00109863	0.00976562
0.1825	0.00787353	0.0131226	0.00531006	-0.0102539	0.000793457	0.0090332
0.18275	0.00695801	0.0119019	0.00494385	-0.00933838	0.000610352	0.00830078
0.183	0.00604248	0.0109253	0.00469971	-0.00836182	0.000427246	0.00769043
0.18325	0.00531006	0.00982666	0.00445557	-0.00750732	0.000183105	0.00695801
0.1835	0.00439453	0.0088501	0.0043335	-0.00653076	-0.00012207	0.00634766
0.18375	0.00354004	0.00775146	0.00421143	-0.00561523	-0.000366211	0.0057373
0.184	0.00250244	0.00683594	0.00421143	-0.00463867	-0.000854492	0.00524902
0.18425	0.00134277	0.00579834	0.00445557	-0.00341797	-0.00146484	0.00482178
0.1845	0.000366211	0.00482178	0.00463867	-0.00250244	-0.00201416	0.0043335
0.18475	-0.000549316	0.00390625	0.00457764	-0.00146484	-0.00244141	0.00396729
0.185	-0.00152588	0.00286865	0.00445557	-0.000305176	-0.00305176	0.00335693
0.18525	-0.00231934	0.00177002	0.00427246	0.000671387	-0.00354004	0.00286865
0.1855	-0.00335693	0.000610352	0.00421143	0.00164795	-0.00402832	0.00238037
0.18575	-0.00445557	-0.000305176	0.00415039	0.00268555	-0.00457764	0.00183106
0.186	-0.00531006	-0.0012207	0.00421143	0.00360107	-0.00500488	0.00140381
0.18625	-0.00622559	-0.0022583	0.00408936	0.00457764	-0.00537109	0.000793457
0.1865	-0.00701904	-0.00323486	0.00390625	0.0055542	-0.00579834	0.00012207
0.18675	-0.0079956	-0.00421143	0.00366211	0.0065918	-0.00616455	-0.000366211
0.187	-0.00891113	-0.00518799	0.00354004	0.00750732	-0.0065918	-0.000915527
0.18725	-0.00982666	-0.00634766	0.00335693	0.00836182	-0.00701904	-0.00146484
0.1875	-0.0108032	-0.00738525	0.00323486	0.00933838	-0.00738525	-0.00195312
0.18775	-0.0115967	-0.00830078	0.00323486	0.0101929	-0.0078125	-0.00256348
0.188	-0.0124512	-0.00915527	0.00335693	0.0111084	-0.00817871	-0.00299072
0.18825	-0.0131836	-0.0103149	0.0032959	0.0120239	-0.00854492	-0.00366211
0.1885	-0.013855	-0.0114136	0.00311279	0.0129395	-0.00872803	-0.00439453
0.18875	-0.0145874	-0.0123901	0.00274658	0.013855	-0.00891113	-0.00500488
0.189	-0.0154419	-0.0133057	0.00244141	0.0148926	-0.00909424	-0.0057373
0.18925	-0.0163574	-0.0142212	0.00219727	0.0158691	-0.00946045	-0.00640869
0.1895	-0.0172729	-0.0151367	0.00195312	0.0167236	-0.00976562	-0.00701904
0.18975	-0.0181885	-0.0162354	0.00177002	0.0177002	-0.0102539	-0.00744629
0.19	-0.0189819	-0.0171509	0.00152588	0.0186157	-0.0106201	-0.0079956
0.19025	-0.0197754	-0.0181274	0.00134277	0.0193481	-0.0108643	-0.00860596
0.1905	-0.0205688	-0.019104	0.0012207	0.0203857	-0.0111694	-0.00915527
0.19075	-0.0213013	-0.0201416	0.0010376	0.0212402	-0.0114136	-0.00964355
0.191	-0.0219116	-0.0211182	0.000793457	0.0221558	-0.0117188	-0.010376
0.19125	-0.0224609	-0.0220337	0.000488281	0.0230713	-0.0119629	-0.0109863
0.1915	-0.0230103	-0.0228882	0.00012207	0.0236816	-0.0123291	-0.0115356
0.19175	-0.0234985	-0.0237427	0	0.0244751	-0.0125732	-0.0120239
0.192	-0.0241699	-0.0245972	-0.000244141	0.0253296	-0.0127563	-0.0125122
0.19225	-0.0249634	-0.0253906	-0.000488281	0.026001	-0.0130005	-0.0130005
0.1925	-0.0257568	-0.0262451	-0.000732422	0.0266724	-0.0130615	-0.0134277
0.19275	-0.0263672	-0.0270996	-0.000915527	0.0272827	-0.0131226	-0.013916
0.193	-0.0269165	-0.0278931	-0.00134277	0.0280151	-0.0131226	-0.0144653
0.19325	-0.0274048	-0.0286865	-0.00164795	0.0286255	-0.0133057	-0.0149536
0.1935	-0.027832	-0.0293579	-0.00170898	0.0291748	-0.0135498	-0.0153198
0.19375	-0.0285645	-0.0301514	-0.00201416	0.0298462	-0.0136108	-0.0159302
0.194	-0.0292358	-0.0310059	-0.00231934	0.0304565	-0.0137329	-0.0165405
0.19425	-0.0299072	-0.0317993	-0.00256348	0.0310669	-0.0137939	-0.0172729
0.1945	-0.0305176	-0.0326538	-0.00268555	0.0318604	-0.0140381	-0.0178223
0.19475	-0.0310669	-0.0332031	-0.00286865	0.0324707	-0.0141602	-0.0181885
0.195	-0.031311	-0.0337524	-0.00317383	0.03302	-0.0143433	-0.0186157
0.19525	-0.0317383	-0.0344849	-0.0032959	0.0336914	-0.0144653	-0.019043
0.1955	-0.0322876	-0.0350952	-0.003479	0.0342407	-0.0145874	-0.0194092
0.19575	-0.0326538	-0.0357056	-0.00372315	0.034729	-0.0146484	-0.0196533
0.196	-0.0328369	-0.0361938	-0.00402832	0.0352173	-0.0147705	-0.0200195
0.19625	-0.0332031	-0.0368042	-0.00421143	0.0355835	-0.0148315	-0.0203857
0.1965	-0.0335083	-0.0374146	-0.0043335	0.0361938	-0.0149536	-0.0209351
0.19675	-0.0338745	-0.0379639	-0.00439453	0.0365601	-0.0150757	-0.0212402
0.197	-0.0342407	-0.0385132	-0.00463867	0.0370483	-0.0150757	-0.0215454
0.19725	-0.0344238	-0.0390015	-0.00494385	0.0374756	-0.0151978	-0.0218506
0.1975	-0.03479	-0.0396118	-0.00524902	0.0379639	-0.0151978	-0.0222778
0.19775	-0.0350952	-0.0401611	-0.0055542	0.0383911	-0.0152588	-0.022522
0.198	-0.0355225	-0.0406494	-0.00567627	0.0387573	-0.0152588	-0.0228882
0.19825	-0.0358276	-0.0411987	-0.00579834	0.0391846	-0.0153198	-0.0231323
0.1985	-0.0360718	-0.041626	-0.00598145	0.0396729	-0.0153198	-0.0234375
0.19875	-0.036438	-0.0421143	-0.00604248	0.0400391	-0.0155029	-0.0238647
0.199	-0.0368652	-0.0425415	-0.00616455	0.0404663	-0.015564	-0.024231
0.19925	-0.0372925	-0.0429077	-0.00634766	0.0408936	-0.015686	-0.0245972
0.1995	-0.0376587	-0.043335	-0.00653076	0.0411377	-0.015564	-0.0248413
0.19975	-0.0377197	-0.0438232	-0.00671387	0.041626	-0.015564	-0.0251465
0.2	-0.0379639	-0.0443726	-0.00695801	0.0420532	-0.015625	-0.0255737
0.20025	-0.038208	-0.0447998	-0.00726318	0.0424194	-0.015564	-0.0259399
0.2005	-0.038269	-0.0450439	-0.00750732	0.0426025	-0.0154419	-0.0261841
0.20075	-0.0383301	-0.0452881	-0.00775146	0.0427856	-0.0154419	-0.0263062
0.201	-0.0383301	-0.0455933	-0.0078125	0.0428467	-0.0153809	-0.0266724
0.20125	-0.0385132	-0.0458984	-0.00811768	0.0430908	-0.0152588	-0.0269165
0.2015	-0.0384521	-0.0462036	-0.00830078	0.0432739	-0.0151367	-0.0272217
0.20175	-0.0386353	-0.0465698	-0.00848389	0.0435181	-0.0150146	-0.0274658
0.202	-0.0387573	-0.0469971	-0.00860596	0.0437012	-0.0150146	-0.02771
0.20225	-0.0389404	-0.0474243	-0.00878906	0.0439453	-0.0151367	-0.0278931
0.2025	-0.0391846	-0.0477295	-0.00891113	0.0441895	-0.0151367	-0.0281372
0.20275	-0.0394287	-0.0480347	-0.00909424	0.0444946	-0.0151367	-0.0285034
0.203	-0.0396118	-0.0482788	-0.00927734	0.0446167	-0.0149536	-0.0288086
0.20325	-0.0396118	-0.048584	-0.00946045	0.0447998	-0.0148926	-0.0289307
0.2035	-0.0397339	-0.0487671	-0.00958252	0.0449219	-0.0149536	-0.0290527
0.20375	-0.0397339	-0.0489502	-0.00976562	0.0450439	-0.0148926	-0.0291138
0.204	-0.0397339	-0.0490112	-0.00994873	0.045105	-0.0148315	-0.0292358
0.20425	-0.0397949	-0.0491943	-0.00994873	0.045166	-0.0148926	-0.0293579
0.2045	-0.0397949	-0.0493164	-0.0098877	0.0453491	-0.0150757	-0.02948
0.20475	-0.0397949	-0.0494385	-0.0101318	0.0454102	-0.0150146	-0.0296631
0.205	-0.039917	-0.0495605	-0.0102539	0.0455933	-0.0150146	-0.0299072
0.20525	-0.039917	-0.0494995	-0.0103149	0.0455933	-0.0148315	-0.0300293
0.2055	-0.0397339	-0.0496826	-0.010498	0.0454102	-0.0146484	-0.0300903
0.20575	-0.0396729	-0.0496826	-0.0106201	0.0455322	-0.0146484	-0.0302734
0.206	-0.0396729	-0.0499878	-0.0108032	0.0457153	-0.0145874	-0.0304565
0.20625	-0.039856	-0.0502319	-0.0109253	0.0458374	-0.0146484	-0.0305176
0.2065	-0.039917	-0.050293	-0.0109253	0.0458984	-0.0144653	-0.0305786
0.20675	-0.039978	-0.0504761	-0.0108643	0.0460815	-0.0144043	-0.0306396
0.207	-0.039978	-0.0505981	-0.0107422	0.0461426	-0.0143433	-0.0305786
0.20725	-0.0401611	-0.0507202	-0.0107422	0.0461426	-0.0144043	-0.0306396
0.2075	-0.0404053	-0.0507812	-0.0108032	0.0462646	-0.0144043	-0.0305786
0.20775	-0.0404663	-0.0509033	-0.0108643	0.0462646	-0.0142822	-0.0306396
0.208	-0.0405273	-0.0509033	-0.0111084	0.0462036	-0.0143433	-0.0308228
0.20825	-0.0404053	-0.0508423	-0.0113525	0.0462036	-0.0142212	-0.0310059
0.2085	-0.0402832	-0.0509033	-0.0115356	0.0462646	-0.0141602	-0.0311279
0.20875	-0.0401611	-0.0510864	-0.0115967	0.0463867	-0.0139771	-0.03125
0.209	-0.0400391	-0.0512695	-0.0115356	0.0464478	-0.013916	-0.031311
0.20925	-0.039978	-0.0511475	-0.0114746	0.0464478	-0.0140381	-0.031189
0.2095	-0.039917	-0.0512085	-0.0115356	0.0465088	-0.0140991	-0.031311
0.20975	-0.0397339	-0.0513916	-0.0115356	0.0465698	-0.0140381	-0.0314331
0.21	-0.0397949	-0.0513306	-0.0115967	0.0465088	-0.013916	-0.0315552
0.21025	-0.0396118	-0.0513306	-0.0118408	0.0465698	-0.0137329	-0.0316772
0.2105	-0.0396729	-0.0515137	-0.0119019	0.0465088	-0.013855	-0.0317383
0.21075	-0.0397949	-0.0515137	-0.0118408	0.0465698	-0.0139771	-0.0317993
0.211	-0.039978	-0.0516357	-0.0118408	0.0467529	-0.0140381	-0.0318604
0.21125	-0.039978	-0.0516968	-0.0117188	0.0466919	-0.0140381	-0.0317383
0.2115	-0.0400391	-0.0516968	-0.0115967	0.0465698	-0.0139771	-0.0316162
0.21175	-0.0401001	-0.0517578	-0.0114136	0.0465698	-0.0139771	-0.0316162
0.212	-0.0401611	-0.0518799	-0.0113525	0.0465698	-0.0139771	-0.0314941
0.21225	-0.0400391	-0.0516357	-0.0114136	0.0465088	-0.013855	-0.0314941
0.2125	-0.039917	-0.0515137	-0.0115356	0.0463867	-0.0137329	-0.0315552
0.21275	-0.039917	-0.0513306	-0.0115356	0.0463257	-0.0136108	-0.0314331
0.213	-0.0400391	-0.0512695	-0.0114746	0.0464478	-0.0136719	-0.0314331
0.21325	-0.0401001	-0.0512695	-0.0113525	0.0465088	-0.013855	-0.0314941
0.2135	-0.0401001	-0.0513306	-0.0112915	0.0464478	-0.0139771	-0.0314331
0.21375	-0.039978	-0.0513916	-0.0112915	0.0464478	-0.0139771	-0.0314331
0.214	-0.039856	-0.0513916	-0.0113525	0.0463257	-0.0139771	-0.03125
0.21425	-0.0397339	-0.0514526	-0.0114136	0.0462646	-0.0140381	-0.031189
0.2145	-0.0397339	-0.0513916	-0.0114136	0.0463257	-0.0140381	-0.03125
0.21475	-0.0396118	-0.0513306	-0.0115967	0.0461426	-0.0140381	-0.031311
0.215	-0.0396729	-0.0513916	-0.0115356	0.0461426	-0.013855	-0.03125
0.21525	-0.0396118	-0.0512695	-0.0115967	0.0460815	-0.013855	-0.031311
0.2155	-0.0395508	-0.0510864	-0.0114746	0.0460205	-0.013916	-0.03125
0.21575	-0.0396118	-0.0509644	-0.0113525	0.0460205	-0.013855	-0.0310669
0.216	-0.0395508	-0.0509033	-0.0111084	0.0457764	-0.0137939	-0.0309448
0.21625	-0.0394897	-0.0508423	-0.0110474	0.0458374	-0.0137329	-0.0308838
0.2165	-0.0393677	-0.0506592	-0.0109863	0.0456543	-0.0136108	-0.0308228
0.21675	-0.0395508	-0.0504761	-0.0109253	0.0455933	-0.0136719	-0.0307617
0.217	-0.0396118	-0.050415	-0.0109863	0.0454712	-0.0137329	-0.0307007
0.21725	-0.0394897	-0.050415	-0.0108643	0.0455933	-0.013916	-0.0307007
0.2175	-0.0395508	-0.0504761	-0.0107422	0.0456543	-0.0140991	-0.0305786
0.21775	-0.0394287	-0.0505981	-0.0106201	0.0457764	-0.0141602	-0.0305786
0.218	-0.0393677	-0.050415	-0.0106201	0.0457153	-0.0142822	-0.0302734
0.21825	-0.0393677	-0.050354	-0.010498	0.0456543	-0.0142822	-0.0302124
0.2185	-0.0393066	-0.050415	-0.010437	0.0455933	-0.0142822	-0.0302734
0.21875	-0.0393066	-0.050293	-0.010437	0.0456543	-0.0143433	-0.0301514
0.219	-0.0391846	-0.0501709	-0.0103149	0.0456543	-0.0144653	-0.0300293
0.21925	-0.0392456	-0.0499268	-0.0102539	0.0455322	-0.0144043	-0.0299683
0.2195	-0.0392456	-0.0499268	-0.0101929	0.0454102	-0.0143433	-0.0299683
0.21975	-0.0393066	-0.0500488	-0.0102539	0.0452881	-0.0143433	-0.0298462
0.22	-0.0392456	-0.0499268	-0.010376	0.045166	-0.0142822	-0.0298462
0.22025	-0.0391846	-0.0496216	-0.0102539	0.045166	-0.0142822	-0.029541
0.2205	-0.0390625	-0.0493164	-0.0101318	0.0447998	-0.0142822	-0.02948
0.22075	-0.0390625	-0.0491943	-0.0100098	0.0446777	-0.0141602	-0.029541
0.221	-0.0390015	-0.0490723	-0.00994873	0.0447388	-0.0142212	-0.0294189
0.22125	-0.0391235	-0.0489502	-0.0098877	0.0447998	-0.0143433	-0.0292969
0.2215	-0.0391846	-0.0488892	-0.00976562	0.0448608	-0.0143433	-0.0292358
0.22175	-0.0390625	-0.0487061	-0.00976562	0.0448608	-0.0144043	-0.0292358
0.222	-0.0390625	-0.0487061	-0.00982666	0.0449219	-0.0144653	-0.0292358
0.22225	-0.0390625	-0.0487671	-0.0098877	0.0449829	-0.0146484	-0.0290527
0.2225	-0.0390015	-0.048645	-0.00952148	0.0448608	-0.0148315	-0.0287476
0.22275	-0.0390625	-0.048584	-0.00915527	0.0449829	-0.0149536	-0.0286255
0.223	-0.0391235	-0.0484619	-0.0088501	0.0449219	-0.0150757	-0.0284424
0.22325	-0.0390625	-0.048584	-0.00872803	0.0448608	-0.0150146	-0.0283203
0.2235	-0.0390625	-0.0485229	-0.00866699	0.0448608	-0.0150146	-0.0282593
0.22375	-0.0388794	-0.0485229	-0.0088501	0.0448608	-0.0150757	-0.0283813
0.224	-0.0389404	-0.048584	-0.00878906	0.0447388	-0.0151367	-0.0282593
0.22425	-0.0390015	-0.048584	-0.0088501	0.0446777	-0.0150757	-0.0280762
0.2245	-0.0389404	-0.0484009	-0.00891113	0.0445557	-0.0149536	-0.0279541
0.22475	-0.0388794	-0.0482178	-0.00897217	0.0444336	-0.0148926	-0.0280151
0.225	-0.0388184	-0.0482178	-0.00891113	0.0443115	-0.0147705	-0.0280762
0.22525	-0.0389404	-0.0482178	-0.0088501	0.0441284	-0.0146484	-0.0280762
0.2255	-0.0388794	-0.0480957	-0.00866699	0.0441284	-0.0148926	-0.0280151
0.22575	-0.0388184	-0.0479126	-0.00854492	0.0441284	-0.0149536	-0.027832
0.226	-0.0386963	-0.0477295	-0.00848389	0.0440674	-0.0150757	-0.0276489
0.22625	-0.0386963	-0.0475464	-0.00842285	0.0437622	-0.0151367	-0.0275269
0.2265	-0.0386353	-0.0473022	-0.00842285	0.0436401	-0.0152588	-0.0274048
0.22675	-0.0385132	-0.0471191	-0.00830078	0.0436401	-0.0153198	-0.0271606
0.227	-0.0385132	-0.0469971	-0.0079956	0.0436401	-0.0153809	-0.0269775
0.22725	-0.0384521	-0.046936	-0.0078125	0.0435181	-0.0153809	-0.0270386
0.2275	-0.0385132	-0.046936	-0.0078125	0.0435181	-0.0154419	-0.0269775
0.22775	-0.0385742	-0.0467529	-0.00775146	0.0435791	-0.015564	-0.0267944
0.228	-0.0385132	-0.0466309	-0.00762939	0.0437012	-0.015564	-0.0266724
0.22825	-0.0383301	-0.0465088	-0.00762939	0.0435181	-0.015686	-0.0266724
0.2285	-0.038269	-0.0464478	-0.00756836	0.043457	-0.0157471	-0.0266113
0.22875	-0.038147	-0.0463867	-0.00750732	0.043396	-0.015686	-0.0265503
0.229	-0.038269	-0.0463867	-0.00756836	0.043396	-0.0154419	-0.0264282
0.22925	-0.038269	-0.0462036	-0.00756836	0.043335	-0.0153809	-0.0263062
0.2295	-0.0380859	-0.0462036	-0.00756836	0.0432739	-0.0153198	-0.0261841
0.22975	-0.0380249	-0.0460815	-0.00750732	0.0432739	-0.0153198	-0.0261841
0.23	-0.0379639	-0.0458984	-0.00744629	0.0430908	-0.0153809	-0.026001
0.23025	-0.0379028	-0.0457153	-0.00738525	0.0430298	-0.0153809	-0.0259399
0.2305	-0.0377808	-0.0457153	-0.00726318	0.0429688	-0.0153809	-0.0259399
0.23075	-0.0377808	-0.0455933	-0.00726318	0.0428467	-0.0153198	-0.0258179
0.231	-0.0377808	-0.0454712	-0.00726318	0.0427856	-0.0153809	-0.0256958
0.23125	-0.0377808	-0.0454102	-0.00708008	0.0428467	-0.015564	-0.0255737
0.2315	-0.0377808	-0.0453491	-0.00708008	0.0427246	-0.0154419	-0.0255737
0.23175	-0.0375977	-0.045166	-0.00701904	0.0424194	-0.0154419	-0.0254517
0.232	-0.0375366	-0.0449219	-0.00695801	0.0422363	-0.0155029	-0.0253296
0.23225	-0.0374146	-0.0449219	-0.00689697	0.0422363	-0.0155029	-0.0252686
0.2325	-0.0372925	-0.0449829	-0.00689697	0.0422974	-0.015625	-0.0252686
0.23275	-0.0372314	-0.0450439	-0.00695801	0.0422974	-0.015625	-0.0252686
0.233	-0.0372925	-0.045105	-0.00689697	0.0422974	-0.015686	-0.0252686
0.23325	-0.0374146	-0.045105	-0.00683594	0.0422974	-0.0157471	-0.0252075
0.2335	-0.0373535	-0.0449219	-0.00683594	0.0422363	-0.015686	-0.0251465
0.23375	-0.0373535	-0.0448608	-0.00671387	0.0420532	-0.015625	-0.0249634
0.234	-0.0372925	-0.0446777	-0.0065918	0.0419922	-0.015564	-0.0248413
0.23425	-0.0373535	-0.0447388	-0.00665283	0.0419922	-0.0155029	-0.0247803
0.2345	-0.0372314	-0.0444946	-0.0065918	0.0419312	-0.0155029	-0.0248413
0.23475	-0.0372314	-0.0445557	-0.0065918	0.0418701	-0.0155029	-0.0247803
0.235	-0.0371704	-0.0444946	-0.00653076	0.0418091	-0.0155029	-0.0246582
0.23525	-0.0371094	-0.0443115	-0.00646973	0.041748	-0.0155029	-0.0245972
0.2355	-0.0371094	-0.0441284	-0.00640869	0.041626	-0.015564	-0.0244751
0.23575	-0.0370483	-0.0441895	-0.00634766	0.041626	-0.015564	-0.0244751
0.236	-0.0369263	-0.0441284	-0.00640869	0.041626	-0.015625	-0.0245361
0.23625	-0.0369263	-0.0440674	-0.00640869	0.041626	-0.015625	-0.0245972
0.2365	-0.0368042	-0.0441284	-0.00646973	0.041748	-0.015564	-0.0245972
0.23675	-0.0366211	-0.0441895	-0.00640869	0.041687	-0.0154419	-0.0247192
0.237	-0.0365601	-0.0440674	-0.00646973	0.0415039	-0.0153809	-0.0245361
0.23725	-0.036438	-0.0438232	-0.00640869	0.0414429	-0.0153198	-0.024231
0.2375	-0.036499	-0.0437622	-0.00640869	0.0413818	-0.0153198	-0.0241699
0.23775	-0.036499	-0.0438232	-0.00646973	0.0412598	-0.0152588	-0.024292
0.238	-0.0366211	-0.0438232	-0.00640869	0.0411987	-0.0153809	-0.0241699
0.23825	-0.0365601	-0.0436401	-0.00634766	0.0410767	-0.0154419	-0.0241089
0.2385	-0.036499	-0.0436401	-0.00628662	0.0410156	-0.0152588	-0.0240479
0.23875	-0.0365601	-0.0436401	-0.00634766	0.0409546	-0.0151367	-0.024231
0.239	-0.0365601	-0.0435791	-0.00640869	0.0410767	-0.0151367	-0.0244141
0.23925	-0.0365601	-0.0436401	-0.00640869	0.0411377	-0.0149536	-0.0244141
0.2395	-0.0366821	-0.0436401	-0.00634766	0.0411987	-0.0149536	-0.024231
0.23975	-0.0367432	-0.0435181	-0.00616455	0.0411377	-0.0148926	-0.0241089
0.24	-0.0366211	-0.0435791	-0.00616455	0.0411377	-0.0149536	-0.0239868
0.24025	-0.036438	-0.0437012	-0.00616455	0.0411377	-0.0150757	-0.0240479
0.2405	-0.036377	-0.0435791	-0.00634766	0.0409546	-0.0151367	-0.0241089
0.24075	-0.0363159	-0.0435791	-0.00628662	0.0408325	-0.0151978	-0.0241699
0.241	-0.0360718	-0.043457	-0.00628662	0.0406494	-0.0151367	-0.024231
0.24125	-0.0358276	-0.043396	-0.00628662	0.0406494	-0.0151367	-0.024353
0.2415	-0.0358887	-0.043335	-0.00634766	0.0406494	-0.0150757	-0.024353
0.24175	-0.0358887	-0.0432129	-0.00628662	0.0406494	-0.0151367	-0.024353
0.242	-0.0358887	-0.0430908	-0.00622559	0.0405884	-0.0151978	-0.024231
0.24225	-0.0357666	-0.0430298	-0.00616455	0.0404053	-0.0151367	-0.0241699
0.2425	-0.0356445	-0.0430298	-0.00604248	0.0402222	-0.0150757	-0.0240479
0.24275	-0.0357056	-0.0429688	-0.00604248	0.0402832	-0.0151978	-0.0240479
0.243	-0.0357666	-0.0429077	-0.00598145	0.0404053	-0.0151978	-0.0241089
0.24325	-0.0357056	-0.0429077	-0.00598145	0.0404663	-0.0152588	-0.0241699
0.2435	-0.0356445	-0.0428467	-0.00598145	0.0404663	-0.0151978	-0.0239868
0.24375	-0.0355835	-0.0429077	-0.00610352	0.0404053	-0.0149536	-0.0238647
0.244	-0.0358276	-0.0428467	-0.00610352	0.0404053	-0.0150146	-0.0239868
0.24425	-0.0358887	-0.0427856	-0.00622559	0.0403442	-0.0148926	-0.0238037
0.2445	-0.0359497	-0.0427246	-0.00616455	0.0402832	-0.0147705	-0.0236816
0.24475	-0.0360107	-0.0427856	-0.00616455	0.0402222	-0.0147095	-0.0237427
0.245	-0.0360107	-0.0426636	-0.00622559	0.0402222	-0.0147095	-0.0236816
0.24525	-0.0358887	-0.0426636	-0.00616455	0.0402832	-0.0146484	-0.0238037
0.2455	-0.0359497	-0.0429077	-0.00616455	0.0402832	-0.0146484	-0.0239258
0.24575	-0.0358276	-0.0429688	-0.00610352	0.0402832	-0.0147095	-0.0240479
0.246	-0.0357666	-0.0431519	-0.00610352	0.0403442	-0.0148315	-0.024231
0.24625	-0.0358887	-0.0431519	-0.00616455	0.0404053	-0.0148926	-0.024292
0.2465	-0.0358276	-0.0430908	-0.00634766	0.0404663	-0.0149536	-0.024353
0.24675	-0.0356445	-0.0429688	-0.00640869	0.0404053	-0.0147705	-0.024353
0.247	-0.0355225	-0.0427246	-0.00653076	0.0402832	-0.0147095	-0.0244751
0.24725	-0.0354004	-0.0425415	-0.0065918	0.039978	-0.0147095	-0.0244141
0.2475	-0.0352783	-0.0423584	-0.00653076	0.0397339	-0.0147705	-0.024292
0.24775	-0.0352783	-0.0421753	-0.00640869	0.0395508	-0.0147095	-0.0241089
0.248	-0.0352173	-0.0422363	-0.00634766	0.0395508	-0.0147095	-0.0241699
0.24825	-0.0353394	-0.0422974	-0.00628662	0.0396118	-0.0145874	-0.0241699
0.2485	-0.0354614	-0.0424194	-0.00616455	0.0396729	-0.0144653	-0.024292
0.24875	-0.0354614	-0.0424194	-0.00616455	0.0397949	-0.0144653	-0.024292
0.249	-0.0354614	-0.0424194	-0.00604248	0.039978	-0.0145874	-0.024353
0.24925	-0.0354004	-0.0424194	-0.00598145	0.0400391	-0.0146484	-0.024292
0.2495	-0.0353394	-0.0423584	-0.00610352	0.0400391	-0.0146484	-0.024353
0.24975	-0.0354614	-0.0423584	-0.00610352	0.0401611	-0.0147095	-0.024292
0.25	-0.0354004	-0.0425415	-0.00610352	0.0401611	-0.0146484	-0.024353
0.25025	-0.0354614	-0.0426025	-0.00610352	0.0403442	-0.0146484	-0.024353
0.2505	-0.0355835	-0.0427856	-0.00616455	0.0404053	-0.0147705	-0.024353
0.25075	-0.0357056	-0.0429077	-0.00610352	0.0403442	-0.0148926	-0.024353
0.251	-0.0357056	-0.0430298	-0.00610352	0.0404663	-0.0148315	-0.0245361
0.25125	-0.0358276	-0.0430298	-0.00610352	0.0405273	-0.0147705	-0.0246582
0.2515	-0.0359497	-0.0430908	-0.00628662	0.0404663	-0.0148315	-0.0249023
0.25175	-0.0360718	-0.0431519	-0.00640869	0.0407104	-0.0148315	-0.0251465
0.252	-0.0362549	-0.043396	-0.00653076	0.0410156	-0.0147705	-0.0252686
0.25225	-0.036499	-0.0437012	-0.00665283	0.0411987	-0.0148315	-0.0254517
0.2525	-0.036499	-0.0440063	-0.00683594	0.0413818	-0.0147095	-0.0255127
0.25275	-0.0367432	-0.0441895	-0.00683594	0.0415649	-0.0147705	-0.0256348
0.253	-0.0369263	-0.0446777	-0.00683594	0.0418701	-0.0147095	-0.0257568
0.25325	-0.0371704	-0.045105	-0.00701904	0.0421143	-0.0148315	-0.026062
0.2535	-0.0374146	-0.0453491	-0.00701904	0.0423584	-0.0151367	-0.026123
0.25375	-0.0376587	-0.0453491	-0.00683594	0.0425415	-0.0152588	-0.0261841
0.254	-0.0377808	-0.0454102	-0.00695801	0.0427246	-0.0152588	-0.0263062
0.25425	-0.0379028	-0.0457153	-0.00689697	0.0430908	-0.0154419	-0.0266113
0.2545	-0.0380249	-0.0460205	-0.00708008	0.043396	-0.0155029	-0.0268555
0.25475	-0.0384521	-0.0464478	-0.00726318	0.0437622	-0.0155029	-0.0271606
0.255	-0.0386353	-0.046814	-0.00744629	0.0440674	-0.0154419	-0.0274658
0.25525	-0.0389404	-0.0473022	-0.00762939	0.0445557	-0.015625	-0.0278931
0.2555	-0.0393066	-0.0479126	-0.00769043	0.045105	-0.0157471	-0.0281372
0.25575	-0.0394897	-0.0484619	-0.00793457	0.0453491	-0.0158081	-0.0285034
0.256	-0.0397949	-0.0488892	-0.00805664	0.0457764	-0.0159302	-0.0288696
0.25625	-0.0401611	-0.0492554	-0.00817871	0.0460815	-0.0161133	-0.0292358
0.2565	-0.0405884	-0.0497437	-0.00830078	0.0465088	-0.0163574	-0.02948
0.25675	-0.0411987	-0.0501709	-0.00817871	0.0471191	-0.0168457	-0.0296021
0.257	-0.0418701	-0.0505981	-0.0079956	0.0474854	-0.0172119	-0.0297241
0.25725	-0.0424805	-0.0508423	-0.00775146	0.0479736	-0.0174561	-0.0298462
0.2575	-0.0430298	-0.0511475	-0.00744629	0.0484009	-0.0177002	-0.0299072
0.25775	-0.043457	-0.0515137	-0.00720215	0.0487671	-0.0179443	-0.0299683
0.258	-0.0439453	-0.0518799	-0.00689697	0.0491333	-0.0184326	-0.0299072
0.25825	-0.0446167	-0.0521851	-0.00653076	0.0495605	-0.019043	-0.0297852
0.2585	-0.0454712	-0.0523682	-0.00616455	0.0500488	-0.0194092	-0.0297241
0.25875	-0.0461426	-0.0523682	-0.0055542	0.0505371	-0.0199585	-0.029541
0.259	-0.046814	-0.0524902	-0.00494385	0.0509644	-0.020752	-0.0292358
0.25925	-0.0476074	-0.0526123	-0.00427246	0.0514526	-0.0214844	-0.0289917
0.2595	-0.0484619	-0.0527954	-0.00360107	0.0519409	-0.0222778	-0.0286255
0.25975	-0.0491333	-0.0529175	-0.00305176	0.0523071	-0.0229492	-0.0284424
0.26	-0.0498047	-0.0530396	-0.00250244	0.0527954	-0.0236206	-0.0281372
0.26025	-0.0504761	-0.0532227	-0.00189209	0.0532837	-0.0244141	-0.027832
0.2605	-0.0513306	-0.0532227	-0.00109863	0.053772	-0.0252075	-0.0275269
0.26075	-0.0523071	-0.0533447	-0.000183105	0.0541382	-0.0261841	-0.0270996
0.261	-0.0533447	-0.0532837	0.000671387	0.0545654	-0.0270386	-0.0266113
0.26125	-0.0543213	-0.0532837	0.00189209	0.0549316	-0.0279541	-0.026123
0.2615	-0.0552979	-0.0530396	0.00292969	0.0552368	-0.0289917	-0.0255127
0.26175	-0.0563354	-0.0526733	0.00402832	0.055603	-0.0299683	-0.0247192
0.262	-0.057312	-0.0525513	0.00549316	0.0560303	-0.0311279	-0.0238037
0.26225	-0.0583496	-0.0521851	0.00689697	0.0562134	-0.0324097	-0.0228882
0.2625	-0.0593262	-0.0515747	0.00842285	0.0564575	-0.0337524	-0.0218506
0.26275	-0.0602417	-0.0510254	0.0100098	0.0565796	-0.0351562	-0.020874
0.263	-0.0613403	-0.050293	0.0115967	0.0568848	-0.036499	-0.0197144
0.26325	-0.0622559	-0.0495605	0.0132446	0.0570068	-0.0377197	-0.0185547
0.2635	-0.0631714	-0.0488892	0.0150146	0.0571899	-0.0392456	-0.0174561
0.26375	-0.064209	-0.0480957	0.0167847	0.057373	-0.0406494	-0.0160522
0.264	-0.0651855	-0.0471802	0.0186768	0.0574341	-0.0421143	-0.0147095
0.26425	-0.0662842	-0.0462646	0.0206909	0.0574341	-0.0436401	-0.0132446
0.2645	-0.0672607	-0.0452881	0.0228271	0.057373	-0.0452881	-0.0116577
0.26475	-0.0682373	-0.0442505	0.0249634	0.057312	-0.046814	-0.00994873
0.265	-0.0691528	-0.0431519	0.0269775	0.0570679	-0.0481567	-0.00830078
0.26525	-0.0698242	-0.0419922	0.0289307	0.0568237	-0.0495605	-0.00653076
0.2655	-0.0706177	-0.0406494	0.0309448	0.0563965	-0.0509644	-0.00494385
0.26575	-0.0714111	-0.0393066	0.0330811	0.0559692	-0.0523682	-0.0032959
0.266	-0.0721436	-0.0378418	0.0350952	0.055542	-0.053833	-0.00164795
0.26625	-0.0728149	-0.036438	0.0369873	0.0551147	-0.0550537	-0.00012207
0.2665	-0.0733032	-0.0349121	0.0388794	0.0545044	-0.0561523	0.00152588
0.26675	-0.0736084	-0.0332031	0.0407104	0.053894	-0.057251	0.00341797
0.267	-0.0739136	-0.0315552	0.0427246	0.0532227	-0.0582886	0.00531006
0.26725	-0.0740967	-0.0297241	0.0447998	0.0524902	-0.0593262	0.00732422
0.2675	-0.0740967	-0.0275269	0.0471191	0.0514526	-0.0604248	0.00946045
0.26775	-0.0740356	-0.0251465	0.0493164	0.0502319	-0.0616455	0.0117798
0.268	-0.0739746	-0.022644	0.0518188	0.0488892	-0.0627441	0.0142822
0.26825	-0.0739136	-0.0198975	0.0545044	0.0474243	-0.0641479	0.0171509
0.2685	-0.0737305	-0.0167847	0.0571289	0.0459595	-0.0653687	0.0200195
0.26875	-0.0734863	-0.0137939	0.0599365	0.0442505	-0.0667114	0.0229492
0.269	-0.072998	-0.0106201	0.0628052	0.0424194	-0.0678101	0.0258179
0.26925	-0.0726929	-0.00756836	0.0656128	0.0405273	-0.0690918	0.0288696
0.2695	-0.0723877	-0.0043335	0.0683594	0.0386963	-0.0702515	0.0317993
0.26975	-0.0720825	-0.00115967	0.071106	0.0368652	-0.0714111	0.034668
0.27	-0.0715332	0.00213623	0.0739136	0.0349731	-0.0726318	0.0378418
0.27025	-0.071167	0.00549316	0.0770264	0.032959	-0.0739746	0.0412598
0.2705	-0.0706787	0.00915527	0.0802002	0.0308838	-0.0751953	0.0446167
0.27075	-0.0700684	0.0128174	0.083313	0.0286255	-0.076416	0.0482178
0.271	-0.0696411	0.0164795	0.0864258	0.0263672	-0.0777588	0.0515747
0.27125	-0.0692139	0.0200195	0.0894165	0.024231	-0.0789795	0.0547485
0.2715	-0.0684814	0.0234985	0.0922241	0.0222778	-0.0801392	0.0577393
0.27175	-0.067749	0.0269165	0.0947876	0.0201416	-0.0810547	0.0608521
0.272	-0.0669556	0.0302734	0.0974731	0.0179443	-0.0820923	0.0637817
0.27225	-0.065979	0.0335083	0.0997925	0.0158081	-0.0827637	0.0666504
0.2725	-0.0647583	0.0367432	0.10199	0.0136719	-0.0831299	0.069397
0.27275	-0.0634766	0.039978	0.103882	0.0114136	-0.0836792	0.0718994
0.273	-0.0620117	0.0432129	0.105652	0.00921631	-0.0839233	0.0743408
0.27325	-0.0605469	0.0462646	0.106995	0.00695801	-0.0839844	0.0766602
0.2735	-0.0588989	0.0491333	0.108215	0.00463867	-0.0838013	0.0788574
0.27375	-0.0570679	0.052063	0.109314	0.0022583	-0.0834351	0.0808105
0.274	-0.0551758	0.0548706	0.110291	0.00012207	-0.0829468	0.0825806
0.27425	-0.0531006	0.057251	0.110718	-0.00201416	-0.0820923	0.0840454
0.2745	-0.0510864	0.0593872	0.110718	-0.00421143	-0.0810547	0.085022
0.27475	-0.0488892	0.0611572	0.110291	-0.00628662	-0.0797119	0.0856323
0.275	-0.0465698	0.062439	0.109253	-0.00811768	-0.0779419	0.0856323
0.27525	-0.0441895	0.0636597	0.108032	-0.00982666	-0.0758667	0.0853882
0.2755	-0.041687	0.0647583	0.106567	-0.0114746	-0.0740356	0.0852661
0.27575	-0.0392456	0.065918	0.105347	-0.0131226	-0.0722656	0.0852661
0.276	-0.0369263	0.0670776	0.10437	-0.0149536	-0.0706787	0.0855713
0.27625	-0.0345459	0.0684204	0.103516	-0.0167847	-0.0689087	0.0858154
0.2765	-0.0320435	0.0699463	0.102478	-0.0186157	-0.0670776	0.0859375
0.27675	-0.02948	0.0712891	0.101257	-0.0206299	-0.0651855	0.0859375
0.277	-0.0269165	0.0724487	0.0997925	-0.0223999	-0.0631104	0.0857544
0.27725	-0.0241089	0.0735474	0.0981445	-0.0244141	-0.060791	0.0853882
0.2775	-0.0211792	0.0744629	0.0960693	-0.0264893	-0.0584106	0.0849609
0.27775	-0.0180054	0.0753174	0.0938721	-0.0284424	-0.0559692	0.0844116
0.278	-0.0147095	0.0760498	0.0914307	-0.0304565	-0.0534058	0.0836182
0.27825	-0.0114746	0.0769043	0.0889282	-0.0324097	-0.0504761	0.0828857
0.2785	-0.00823975	0.0775146	0.0861816	-0.0344849	-0.0474854	0.0817871
0.27875	-0.00494385	0.0780029	0.083374	-0.036438	-0.0444336	0.0806885
0.279	-0.00152588	0.0784302	0.0804443	-0.0384521	-0.0413208	0.0794678
0.27925	0.00183106	0.0787354	0.0773315	-0.0403442	-0.0379028	0.078064
0.2795	0.00531006	0.0789795	0.0740967	-0.0422363	-0.034668	0.076416
0.27975	0.0088501	0.0791626	0.0709229	-0.0440674	-0.03125	0.0748291
0.28	0.0122681	0.0790405	0.0674438	-0.0456543	-0.0276489	0.0731201
0.28025	0.0158691	0.0787964	0.0635986	-0.0471802	-0.0239868	0.0710449
0.2805	0.0192871	0.0782471	0.0596313	-0.048584	-0.0202637	0.0687256
0.28075	0.022644	0.0775757	0.055603	-0.0498047	-0.0164795	0.0663452
0.281	0.026062	0.0767212	0.0513306	-0.0509644	-0.0126343	0.0637207
0.28125	0.0294189	0.0757446	0.0470581	-0.0519409	-0.00878906	0.0609741
0.2815	0.0327148	0.074707	0.0427246	-0.0529785	-0.00500488	0.0582886
0.28175	0.0360107	0.0735474	0.038269	-0.0541382	-0.0010376	0.055481
0.282	0.0393677	0.0722656	0.0337524	-0.0551758	0.00274658	0.0526123
0.28225	0.0427246	0.0707397	0.0291138	-0.0559082	0.00665283	0.0496216
0.2825	0.0460205	0.0690308	0.024292	-0.0567017	0.0106201	0.0463867
0.28275	0.0491943	0.0673218	0.0192261	-0.0574951	0.0145264	0.0430908
0.283	0.0524902	0.0654297	0.0142822	-0.0581055	0.0186157	0.0396729
0.28325	0.0556641	0.0634155	0.00921631	-0.0585938	0.022583	0.0361938
0.2835	0.0586548	0.0612793	0.00396729	-0.0591431	0.0267334	0.0323486
0.28375	0.0618286	0.059021	-0.00140381	-0.0595093	0.0308838	0.0283813
0.284	0.0650024	0.0566406	-0.00695801	-0.0596924	0.0350952	0.0245972
0.28425	0.0679932	0.0541992	-0.0123291	-0.0599365	0.0391846	0.0205688
0.2845	0.0710449	0.0515137	-0.0177612	-0.0600586	0.043396	0.0163574
0.28475	0.0739746	0.048645	-0.0234985	-0.0599976	0.0477295	0.0120239
0.285	0.0767212	0.0456543	-0.0292969	-0.0598755	0.052124	0.00762939
0.28525	0.0794678	0.0424805	-0.0352783	-0.0597534	0.0565796	0.00323486
0.2855	0.0821533	0.0393066	-0.0412598	-0.0593262	0.0608521	-0.00115967
0.28575	0.0847168	0.0360107	-0.0469971	-0.0588989	0.0648804	-0.00567627
0.286	0.0871582	0.0325928	-0.0527344	-0.0583496	0.0689697	-0.0101929
0.28625	0.0895386	0.0289917	-0.0584717	-0.0576782	0.072998	-0.0148315
0.2865	0.0919189	0.0254517	-0.0641479	-0.0570679	0.0770264	-0.0195923
0.28675	0.0943604	0.0219727	-0.0697632	-0.0563965	0.0811157	-0.0241699
0.287	0.0964355	0.0186157	-0.0751953	-0.0557861	0.0849609	-0.0286255
0.28725	0.0986328	0.0153809	-0.0806274	-0.0551758	0.0887451	-0.0330811
0.2875	0.100708	0.0117798	-0.0861206	-0.0544434	0.0923462	-0.0376587
0.28775	0.1026	0.00836182	-0.0916748	-0.0535278	0.0960693	-0.0421143
0.288	0.104431	0.00500488	-0.0969238	-0.0528564	0.0997925	-0.0465698
0.28825	0.106201	0.00152588	-0.102112	-0.0519409	0.10321	-0.0508423
0.2885	0.10791	-0.00164795	-0.107117	-0.0509644	0.106567	-0.0549927
0.28875	0.109497	-0.00500488	-0.112	-0.0499878	0.109802	-0.059021
0.289	0.110962	-0.00823975	-0.116516	-0.0490112	0.112854	-0.0629272
0.28925	0.112488	-0.0111694	-0.120911	-0.0481567	0.115845	-0.0667114
0.2895	0.113708	-0.0140991	-0.125061	-0.0473633	0.118591	-0.0702515
0.28975	0.114868	-0.0168457	-0.129089	-0.0465088	0.121094	-0.0734863
0.29	0.116089	-0.0195312	-0.132812	-0.0457153	0.123413	-0.0767822
0.29025	0.117004	-0.0221558	-0.136353	-0.0446777	0.125549	-0.079834
0.2905	0.11792	-0.0246582	-0.139709	-0.0437622	0.127563	-0.0827637
0.29075	0.118713	-0.0270386	-0.142883	-0.0429688	0.129456	-0.0854492
0.291	0.119568	-0.0293579	-0.145874	-0.0422974	0.131287	-0.0880127
0.29125	0.120178	-0.0316162	-0.148804	-0.041626	0.132935	-0.0904541
0.2915	0.120544	-0.0336304	-0.151367	-0.0408936	0.134338	-0.0927734
0.29175	0.120789	-0.0354004	-0.153503	-0.0402222	0.135681	-0.0948486
0.292	0.12085	-0.0371704	-0.155518	-0.0393677	0.13678	-0.0966797
0.29225	0.12085	-0.0390015	-0.157166	-0.0385742	0.137573	-0.0983276
0.2925	0.120789	-0.0408325	-0.158875	-0.0376587	0.138367	-0.0999756
0.29275	0.120667	-0.0424805	-0.1604	-0.0367432	0.138916	-0.101624
0.293	0.120361	-0.0440674	-0.16156	-0.0359497	0.139587	-0.102966
0.29325	0.120056	-0.0454712	-0.16272	-0.0350952	0.140015	-0.104309
0.2935	0.11969	-0.0467529	-0.163818	-0.0342407	0.140381	-0.10553
0.29375	0.119263	-0.0479126	-0.164673	-0.0333252	0.140503	-0.106567
0.294	0.118713	-0.0491943	-0.165344	-0.0324707	0.140747	-0.107544
0.29425	0.118225	-0.050354	-0.16571	-0.0315552	0.140869	-0.108459
0.2945	0.117493	-0.0515137	-0.166138	-0.0304565	0.140686	-0.109192
0.29475	0.116699	-0.0527344	-0.166382	-0.0294189	0.140503	-0.109863
0.295	0.115906	-0.0537109	-0.166443	-0.0285034	0.140198	-0.110535
0.29525	0.115173	-0.0545654	-0.166687	-0.0275879	0.139832	-0.110962
0.2955	0.114258	-0.0553589	-0.166687	-0.0266113	0.139343	-0.111267
0.29575	0.11322	-0.0560913	-0.166382	-0.0258179	0.138672	-0.11145
0.296	0.112244	-0.0566406	-0.165894	-0.0249023	0.137878	-0.111633
0.29625	0.111206	-0.0571899	-0.165466	-0.0240479	0.137085	-0.111816
0.2965	0.110046	-0.0576782	-0.164673	-0.0233765	0.13623	-0.111572
0.29675	0.108826	-0.0579224	-0.163757	-0.0227051	0.135132	-0.111267
0.297	0.107483	-0.0582886	-0.16272	-0.0219727	0.134033	-0.111023
0.29725	0.106323	-0.0585327	-0.161804	-0.0212402	0.132935	-0.110779
0.2975	0.10498	-0.0588379	-0.160828	-0.0204468	0.131775	-0.110352
0.29775	0.103394	-0.059082	-0.159546	-0.0197144	0.130432	-0.109741
0.298	0.101807	-0.0592041	-0.158142	-0.0189819	0.129028	-0.109131
0.29825	0.100281	-0.0592651	-0.156738	-0.0181885	0.127563	-0.108398
0.2985	0.0986938	-0.0592041	-0.155029	-0.017395	0.126038	-0.107544
0.29875	0.0969238	-0.0591431	-0.153198	-0.0165405	0.124268	-0.106567
0.299	0.0950928	-0.0587769	-0.151306	-0.015686	0.122437	-0.10553
0.29925	0.0933228	-0.0584106	-0.149475	-0.0150757	0.120605	-0.104553
0.2995	0.0916138	-0.0582275	-0.147583	-0.0142822	0.118652	-0.103333
0.29975	0.0897217	-0.0579224	-0.145508	-0.0134888	0.11676	-0.10199
0.3	0.0878296	-0.0575562	-0.143188	-0.0126953	0.114746	-0.100708
0.30025	0.0859375	-0.0571899	-0.140991	-0.0119629	0.11261	-0.0993652
0.3005	0.0840454	-0.0568237	-0.138611	-0.0111694	0.110474	-0.0980835
0.30075	0.0821533	-0.0563965	-0.136169	-0.010437	0.108215	-0.0966797
0.301	0.0802612	-0.0559082	-0.133911	-0.00994873	0.106018	-0.0953369
0.30125	0.0782471	-0.055542	-0.131592	-0.00927734	0.103882	-0.0938721
0.3015	0.0761719	-0.0551147	-0.129333	-0.00848389	0.101746	-0.0925903
0.30175	0.0742188	-0.0546875	-0.126892	-0.0078125	0.0996094	-0.0911865
0.302	0.0723877	-0.0542603	-0.124512	-0.00708008	0.0975952	-0.0896606
0.30225	0.0703735	-0.0535889	-0.121948	-0.00628662	0.0955811	-0.0881348
0.3025	0.0682373	-0.0530396	-0.119446	-0.00561523	0.0933228	-0.0865479
0.30275	0.0662231	-0.0524292	-0.116882	-0.00500488	0.0912476	-0.085083
0.303	0.064209	-0.052002	-0.114563	-0.00408936	0.0891724	-0.0836182
0.30325	0.0622559	-0.0516357	-0.112183	-0.003479	0.0870361	-0.0821533
0.3035	0.0602417	-0.0511475	-0.109741	-0.00274658	0.0847778	-0.0806274
0.30375	0.0583496	-0.0504761	-0.107239	-0.00213623	0.0825195	-0.0791626
0.304	0.0565186	-0.0499268	-0.104858	-0.00164795	0.0803223	-0.0776367
0.30425	0.0546875	-0.0493164	-0.102417	-0.000915527	0.078064	-0.0760498
0.3045	0.0527954	-0.048645	-0.100098	-0.000366211	0.0760498	-0.0745239
0.30475	0.0509033	-0.0480957	-0.0977783	0.00012207	0.0740356	-0.0730591
0.305	0.0490723	-0.0474854	-0.0953369	0.000732422	0.0718384	-0.0714722
0.30525	0.0473022	-0.0470581	-0.0928955	0.00146484	0.0696411	-0.0700684
0.3055	0.0453491	-0.0466309	-0.0904541	0.0022583	0.0675049	-0.0685425
0.30575	0.0435791	-0.0460205	-0.0881348	0.00299072	0.0653687	-0.0670166
0.306	0.041748	-0.0454712	-0.0858154	0.00354004	0.0634766	-0.0656738
0.30625	0.039978	-0.0449219	-0.0835571	0.00402832	0.0617065	-0.0643921
0.3065	0.038208	-0.0444946	-0.0812988	0.00445557	0.0598145	-0.0631104
0.30675	0.0367432	-0.0439453	-0.0792236	0.00488281	0.0578613	-0.0618286
0.307	0.0350342	-0.043396	-0.0770874	0.00524902	0.0559692	-0.0604248
0.30725	0.0335693	-0.0428467	-0.0750732	0.00579834	0.0540771	-0.0592041
0.3075	0.0321045	-0.0422363	-0.0731201	0.00622559	0.0523071	-0.0578003
0.30775	0.0305176	-0.041748	-0.071167	0.0067749	0.0505371	-0.0565796
0.308	0.0289307	-0.0413208	-0.0692139	0.00738525	0.0488892	-0.0554199
0.30825	0.0275269	-0.0408936	-0.0671387	0.00793457	0.0471191	-0.0540771
0.3085	0.026001	-0.0404053	-0.0653076	0.00854492	0.0454712	-0.0529175
0.30875	0.0245361	-0.0402222	-0.0635986	0.00891113	0.0439453	-0.0517578
0.309	0.0231323	-0.0397949	-0.0617676	0.00921631	0.0422363	-0.0505981
0.30925	0.0217896	-0.0394287	-0.0599976	0.00958252	0.0407715	-0.0494385
0.3095	0.0203247	-0.0389404	-0.0584106	0.0100098	0.0392456	-0.0485229
0.30975	0.0189819	-0.0385132	-0.0567017	0.010437	0.0377197	-0.0475464
0.31	0.0176392	-0.038147	-0.0551758	0.0109253	0.0361938	-0.0465088
0.31025	0.0164795	-0.0378418	-0.0535889	0.0115967	0.034729	-0.0456543
0.3105	0.0151978	-0.0376587	-0.052063	0.012085	0.0333862	-0.0447388
0.31075	0.0140381	-0.0372925	-0.0505981	0.0124512	0.0321655	-0.0437622
0.311	0.0127563	-0.0369873	-0.0493164	0.0128174	0.0309448	-0.0430908
0.31125	0.0116577	-0.0368042	-0.0479126	0.0133667	0.0297852	-0.0422363
0.3115	0.0106812	-0.036499	-0.0466919	0.0137939	0.0285645	-0.0415039
0.31175	0.00976562	-0.0361938	-0.0454712	0.0140991	0.0274658	-0.0407104
0.312	0.00866699	-0.0360107	-0.0442505	0.0145264	0.0264893	-0.039917
0.31225	0.00762939	-0.0358276	-0.0431519	0.0148315	0.0254517	-0.0390625
0.3125	0.00653076	-0.0355835	-0.0420532	0.0150757	0.0245361	-0.0384521
0.31275	0.00567627	-0.0354004	-0.0410156	0.015564	0.0234375	-0.0379028
0.313	0.00476074	-0.0351562	-0.039917	0.0159302	0.0223389	-0.0373535
0.31325	0.00396729	-0.0349731	-0.0388184	0.0161133	0.0214233	-0.0366821
0.3135	0.00299072	-0.034729	-0.0376587	0.0164185	0.0203857	-0.0359497
0.31375	0.00231934	-0.0345459	-0.0365601	0.0167236	0.0195923	-0.0353394
0.314	0.00152588	-0.0341797	-0.0357056	0.0168457	0.0186157	-0.03479
0.31425	0.000732422	-0.0340576	-0.03479	0.0171509	0.0176392	-0.0343018
0.3145	0	-0.0339355	-0.0339355	0.0175171	0.0167236	-0.0338745
0.31475	-0.000610352	-0.0336914	-0.03302	0.0177612	0.0158081	-0.0332642
0.315	-0.0012207	-0.0335083	-0.0321045	0.0181274	0.0151367	-0.0325928
0.31525	-0.00189209	-0.0333862	-0.0313721	0.0183716	0.0145264	-0.0322266
0.3155	-0.00250244	-0.0333252	-0.0306396	0.0186768	0.013916	-0.0319824
0.31575	-0.00335693	-0.0333252	-0.0299072	0.0188599	0.0131836	-0.0315552
0.316	-0.00421143	-0.0332642	-0.0292969	0.0192871	0.0123901	-0.0311279
0.31625	-0.00494385	-0.0333862	-0.0285645	0.0197144	0.0117798	-0.0308228
0.3165	-0.00567627	-0.0336304	-0.0279541	0.0200195	0.0111084	-0.0304565
0.31675	-0.00628662	-0.0336304	-0.0273438	0.0202026	0.0105591	-0.0302734
0.317	-0.0067749	-0.0336304	-0.0268555	0.0203247	0.0101318	-0.0299683
0.31725	-0.00738525	-0.0336914	-0.0263062	0.0206299	0.00958252	-0.0296631
0.3175	-0.0079956	-0.0338745	-0.0258179	0.0209351	0.00897217	-0.029541
0.31775	-0.00848389	-0.0339966	-0.0253296	0.0214233	0.00860596	-0.0292358
0.318	-0.0090332	-0.0339355	-0.0249023	0.0217285	0.00805664	-0.0291138
0.31825	-0.00939941	-0.0338745	-0.0245361	0.0218506	0.00762939	-0.0289917
0.3185	-0.00976562	-0.0337524	-0.0241089	0.0219727	0.00714111	-0.0286865
0.31875	-0.0100098	-0.0338135	-0.0239258	0.0222168	0.00671387	-0.0285034
0.319	-0.0103149	-0.0338745	-0.0236206	0.022522	0.00628662	-0.0283813
0.31925	-0.0108032	-0.0339966	-0.0234375	0.0227661	0.00598145	-0.0283203
0.3195	-0.0111084	-0.0341187	-0.0233154	0.0230103	0.0057373	-0.0281372
0.31975	-0.0114136	-0.0341797	-0.0230713	0.0231323	0.00549316	-0.0281982
0.32	-0.0116577	-0.0344238	-0.0230713	0.0233765	0.00531006	-0.0283203
0.32025	-0.0120239	-0.0346069	-0.0228271	0.0236816	0.00500488	-0.0283203
0.3205	-0.0126343	-0.034729	-0.022583	0.0237427	0.00476074	-0.0281982
0.32075	-0.0130615	-0.034729	-0.0223389	0.0238647	0.00445557	-0.0281982
0.321	-0.0132446	-0.034668	-0.0222168	0.0239868	0.0043335	-0.0280762
0.32125	-0.0134277	-0.03479	-0.0220337	0.0241699	0.0043335	-0.0280151
0.3215	-0.0137329	-0.03479	-0.0218506	0.024353	0.0043335	-0.0280762
0.32175	-0.0139771	-0.0348511	-0.0217285	0.024353	0.00427246	-0.0280151
0.322	-0.0142822	-0.0350342	-0.0214844	0.0245972	0.00402832	-0.0280151
0.32225	-0.0147095	-0.0350342	-0.0213623	0.0247192	0.00372315	-0.0278931
0.3225	-0.0149536	-0.0351562	-0.0211792	0.0249634	0.00354004	-0.0279541
0.32275	-0.0151978	-0.0354614	-0.0210571	0.0250854	0.00317383	-0.0278931
0.323	-0.0154419	-0.0355225	-0.020874	0.0252686	0.00292969	-0.0280151
0.32325	-0.0155029	-0.0356445	-0.020874	0.0253906	0.00268555	-0.0280151
0.3235	-0.015686	-0.0355835	-0.020813	0.0255737	0.00256348	-0.0280762
0.32375	-0.0159302	-0.0356445	-0.0206299	0.0257568	0.00250244	-0.0281372
0.324	-0.0161133	-0.0358276	-0.0203247	0.0259399	0.00231934	-0.0281982
0.32425	-0.0163574	-0.0360718	-0.0202637	0.026062	0.0020752	-0.0280762
0.3245	-0.0164795	-0.0362549	-0.0202026	0.0263062	0.00195312	-0.0280151
0.32475	-0.0166626	-0.0365601	-0.0201416	0.0264282	0.00177002	-0.0280762
0.325	-0.0169067	-0.0368042	-0.0201416	0.0265503	0.00152588	-0.0281372
0.32525	-0.0170288	-0.0369873	-0.0200806	0.0266113	0.00158691	-0.0280762
0.3255	-0.0171509	-0.0371094	-0.0202637	0.0268555	0.00158691	-0.0281982
0.32575	-0.0174561	-0.0372314	-0.0201416	0.0269775	0.00158691	-0.0282593
0.326	-0.0176392	-0.0372314	-0.0199585	0.0270996	0.00152588	-0.0283813
0.32625	-0.0178833	-0.0371094	-0.0199585	0.0273438	0.00140381	-0.0283813
0.3265	-0.0180054	-0.0372314	-0.0199585	0.0274048	0.00128174	-0.0284424
0.32675	-0.0181885	-0.0373535	-0.0198364	0.0275269	0.00115967	-0.0285034
0.327	-0.0183105	-0.0374146	-0.0198975	0.027771	0.000915527	-0.0286255
0.32725	-0.0185547	-0.0375366	-0.0197754	0.0280151	0.000854492	-0.0286255
0.3275	-0.0186768	-0.0377197	-0.0197754	0.0280762	0.000610352	-0.0286865
0.32775	-0.0187988	-0.0377197	-0.0197144	0.0280762	0.000549316	-0.0286255
0.328	-0.0189209	-0.0376587	-0.0195923	0.0281372	0.000427246	-0.0284424
0.32825	-0.0189819	-0.0377197	-0.0194092	0.0281372	0.000366211	-0.0283813
0.3285	-0.0189819	-0.0376587	-0.0192871	0.0282593	0.00012207	-0.0282593
0.32875	-0.019104	-0.0376587	-0.019165	0.0282593	0	-0.0283203
0.329	-0.0193481	-0.0378418	-0.019043	0.0283203	0	-0.0285034
0.32925	-0.0196533	-0.0379639	-0.0189209	0.0283813	-0.00012207	-0.0284424
0.3295	-0.0197754	-0.038147	-0.0189209	0.0283813	-0.00012207	-0.0283813
0.32975	-0.0198364	-0.0383301	-0.0189819	0.0285645	-0.000183105	-0.0285645
0.33	-0.0198975	-0.0385132	-0.019104	0.0286255	-0.000244141	-0.0286865
0.33025	-0.0200806	-0.0385742	-0.019043	0.0288696	-0.000244141	-0.0287476
0.3305	-0.0202026	-0.0388184	-0.019165	0.0291138	-0.000183105	-0.0286865
0.33075	-0.0202637	-0.0388794	-0.0189819	0.0292969	-0.000183105	-0.0286865
0.331	-0.0204468	-0.0388794	-0.0187988	0.029541	-0.000427246	-0.0287476
0.33125	-0.020874	-0.0390015	-0.0186157	0.0296631	-0.000549316	-0.0288086
0.3315	-0.0211792	-0.0390625	-0.0184326	0.0297241	-0.000732422	-0.0288086
0.33175	-0.0214844	-0.0391235	-0.0182495	0.0296631	-0.000854492	-0.0287476
0.332	-0.0216064	-0.0391846	-0.0181885	0.0298462	-0.00115967	-0.0286255
0.33225	-0.0216675	-0.0391235	-0.0181274	0.0299072	-0.00140381	-0.0285034
0.3325	-0.0215454	-0.0391846	-0.0179443	0.0299072	-0.00152588	-0.0284424
0.33275	-0.0215454	-0.0391235	-0.0178223	0.0297852	-0.00164795	-0.0283813
0.333	-0.0216064	-0.0390015	-0.0176392	0.0298462	-0.00189209	-0.0283203
0.33325	-0.0217285	-0.0391846	-0.0175171	0.0298462	-0.00195312	-0.0281982
0.3335	-0.0220337	-0.0393677	-0.0172119	0.0300903	-0.00195312	-0.0281982
0.33375	-0.0220947	-0.0394287	-0.0170288	0.0301514	-0.00219727	-0.0282593
0.334	-0.0222778	-0.0395508	-0.0170288	0.0303345	-0.0022583	-0.0283813
0.33425	-0.0224609	-0.0396729	-0.0170288	0.0307007	-0.00231934	-0.0284424
0.3345	-0.022522	-0.0397339	-0.0170898	0.0305786	-0.00244141	-0.0285034
0.33475	-0.022583	-0.0397949	-0.0169067	0.0307617	-0.00238037	-0.0285034
0.335	-0.022644	-0.039917	-0.0167847	0.0309448	-0.00250244	-0.0285645
0.33525	-0.0228882	-0.039978	-0.0166016	0.0310669	-0.00280762	-0.0286255
0.3355	-0.0230713	-0.0400391	-0.0166626	0.031189	-0.00286865	-0.0285645
0.33575	-0.0232544	-0.0401611	-0.0166016	0.031189	-0.00292969	-0.0286255
0.336	-0.0233765	-0.0401001	-0.0166016	0.0313721	-0.00317383	-0.0286255
0.33625	-0.0234375	-0.039917	-0.0165405	0.0313721	-0.0032959	-0.0285034
0.3365	-0.0233154	-0.039917	-0.0165405	0.0315552	-0.00323486	-0.0285034
0.33675	-0.0234375	-0.039978	-0.0166016	0.0315552	-0.00311279	-0.0285034
0.337	-0.0233765	-0.0400391	-0.0166016	0.0315552	-0.00311279	-0.0283813
0.33725	-0.0233154	-0.0400391	-0.0164795	0.0314331	-0.00317383	-0.0283813
0.3375	-0.0233765	-0.0400391	-0.0164185	0.031311	-0.0032959	-0.0282593
0.33775	-0.0234985	-0.039978	-0.0162964	0.0313721	-0.003479	-0.0281982
0.338	-0.0235596	-0.039978	-0.0160522	0.0313721	-0.00360107	-0.0281982
0.33825	-0.0236816	-0.039917	-0.0157471	0.0313721	-0.00378418	-0.0281982
0.3385	-0.0238037	-0.039978	-0.015625	0.0314331	-0.00378418	-0.0282593
0.33875	-0.0239868	-0.0401001	-0.015625	0.0316162	-0.00390625	-0.0280762
0.339	-0.0241089	-0.0401611	-0.0157471	0.0316772	-0.00396729	-0.0280762
0.33925	-0.0241699	-0.0402832	-0.0158081	0.0319214	-0.00402832	-0.0282593
0.3395	-0.024292	-0.0402832	-0.015686	0.0321045	-0.00408936	-0.0282593
0.33975	-0.0245972	-0.0402222	-0.0154419	0.0322266	-0.00421143	-0.0281372
0.34	-0.0245972	-0.0401611	-0.0151978	0.0324097	-0.00427246	-0.0279541
0.34025	-0.0245361	-0.0401611	-0.0151978	0.0323486	-0.0043335	-0.0280151
0.3405	-0.0246582	-0.0401611	-0.0151978	0.0324097	-0.0043335	-0.0280151
0.34075	-0.0246582	-0.0402222	-0.0153198	0.0324097	-0.0045166	-0.0278931
0.341	-0.0248413	-0.0404663	-0.0153198	0.0324097	-0.00463867	-0.0279541
0.34125	-0.0249634	-0.0405273	-0.0153809	0.0325317	-0.00457764	-0.0278931
0.3415	-0.0250244	-0.0404663	-0.0153198	0.0326538	-0.00469971	-0.0279541
0.34175	-0.0251465	-0.0405884	-0.0152588	0.0326538	-0.00488281	-0.0280151
0.342	-0.0252075	-0.0405884	-0.0150146	0.0326538	-0.00482178	-0.0280762
0.34225	-0.0252686	-0.0406494	-0.0148926	0.0327148	-0.00482178	-0.0281982
0.3425	-0.0252686	-0.0406494	-0.0149536	0.0327148	-0.00476074	-0.0281982
0.34275	-0.0252686	-0.0406494	-0.0148926	0.0327759	-0.00494385	-0.0281982
0.343	-0.0253296	-0.0405884	-0.0148315	0.0328369	-0.00512695	-0.0278931
0.34325	-0.0253906	-0.0406494	-0.0146484	0.0327759	-0.00506592	-0.0278931
0.3435	-0.0255127	-0.0407715	-0.0147095	0.0328979	-0.00500488	-0.027832
0.34375	-0.0256348	-0.0407715	-0.0145874	0.03302	-0.00500488	-0.027832
0.344	-0.0256348	-0.0407104	-0.0145264	0.032959	-0.00518799	-0.0278931
0.34425	-0.0256958	-0.0406494	-0.0145264	0.032959	-0.00537109	-0.0279541
0.3445	-0.0257568	-0.0407715	-0.0145264	0.0330811	-0.00549316	-0.0280151
0.34475	-0.0256348	-0.0408325	-0.0145264	0.0330811	-0.00543213	-0.0278931
0.345	-0.0256958	-0.0407715	-0.0144043	0.0332031	-0.00543213	-0.0279541
0.34525	-0.0258179	-0.0408936	-0.0144043	0.0332642	-0.00531006	-0.0280762
0.3455	-0.0256958	-0.0407104	-0.0145874	0.0333252	-0.00537109	-0.0280762
0.34575	-0.0258179	-0.0407715	-0.0145264	0.0333862	-0.0055542	-0.0279541
0.346	-0.0256958	-0.0405884	-0.0144043	0.0333862	-0.00567627	-0.027771
0.34625	-0.0256958	-0.0406494	-0.0143433	0.0333862	-0.00585938	-0.0276489
0.3465	-0.0256958	-0.0407104	-0.0142822	0.0335083	-0.00598145	-0.0276489
0.34675	-0.0256348	-0.0407715	-0.0143433	0.0335083	-0.00598145	-0.027771
0.347	-0.0257568	-0.0407104	-0.0142822	0.0335083	-0.00604248	-0.027832
0.34725	-0.026001	-0.0405273	-0.0142212	0.0333252	-0.00616455	-0.02771
0.3475	-0.026123	-0.0405273	-0.0140991	0.0333252	-0.00616455	-0.0275879
0.34775	-0.0262451	-0.0402832	-0.0140991	0.0332642	-0.00622559	-0.0274658
0.348	-0.0262451	-0.0404053	-0.0140381	0.0332642	-0.00616455	-0.0275879
0.34825	-0.0263672	-0.0404663	-0.0141602	0.0333252	-0.00598145	-0.0275269
0.3485	-0.0264282	-0.0405884	-0.0142212	0.0333252	-0.00592041	-0.0275269
0.34875	-0.0264893	-0.0405884	-0.0141602	0.0334473	-0.00579834	-0.0275879
0.349	-0.0264893	-0.0404663	-0.0140991	0.0334473	-0.00585938	-0.0276489
0.34925	-0.0266113	-0.0405273	-0.0140381	0.0335083	-0.0057373	-0.0275269
0.3495	-0.0266724	-0.0404663	-0.013916	0.0333862	-0.00592041	-0.0274048
0.34975	-0.0266724	-0.0404663	-0.0137939	0.0335083	-0.00616455	-0.0273438
0.35	-0.0266724	-0.0404053	-0.013855	0.0335693	-0.00634766	-0.0271606
0.35025	-0.0265503	-0.0404663	-0.0137329	0.0336304	-0.00653076	-0.0271606
0.3505	-0.0266113	-0.0404663	-0.0135498	0.0335693	-0.00665283	-0.0271606
0.35075	-0.0265503	-0.0404053	-0.0135498	0.0335693	-0.00671387	-0.0270996
0.351	-0.0266113	-0.0404663	-0.0134888	0.0335693	-0.0067749	-0.0270386
0.35125	-0.0268555	-0.0404053	-0.0134277	0.0336914	-0.0067749	-0.0269165
0.3515	-0.0269775	-0.0403442	-0.0133667	0.0336914	-0.00671387	-0.0268555
0.35175	-0.0269775	-0.0404053	-0.0133667	0.0338745	-0.0067749	-0.0268555
0.352	-0.0270386	-0.0405273	-0.0133057	0.0338745	-0.00695801	-0.0269775
0.35225	-0.0272217	-0.0405884	-0.0133057	0.0339966	-0.00701904	-0.0270996
0.3525	-0.0272827	-0.0405273	-0.0133057	0.0338745	-0.00701904	-0.0269775
0.35275	-0.0272217	-0.0404053	-0.0131836	0.0338745	-0.00708008	-0.0269165
0.353	-0.0272217	-0.0402832	-0.0130615	0.0338135	-0.00720215	-0.0267334
0.35325	-0.0272827	-0.0402832	-0.0129395	0.0338745	-0.00720215	-0.0266724
0.3535	-0.0273438	-0.0402832	-0.0127563	0.0339355	-0.00720215	-0.0267334
0.35375	-0.0274048	-0.0402832	-0.0126953	0.0339966	-0.00732422	-0.0266724
0.354	-0.0274658	-0.0402222	-0.0128174	0.0339355	-0.00720215	-0.0266113
0.35425	-0.0274658	-0.039978	-0.0128174	0.0338135	-0.00726318	-0.0266113
0.3545	-0.0275269	-0.039856	-0.0125732	0.0336304	-0.00738525	-0.0265503
0.35475	-0.0273438	-0.0397339	-0.0126343	0.0335693	-0.00744629	-0.0263672
0.355	-0.0272827	-0.0397949	-0.0125122	0.0335693	-0.00750732	-0.026123
0.35525	-0.0271606	-0.039856	-0.0124512	0.0335693	-0.00750732	-0.026062
0.3555	-0.0272217	-0.0397949	-0.0123901	0.0334473	-0.00775146	-0.026001
0.35575	-0.0272217	-0.0396118	-0.0123291	0.0333252	-0.00775146	-0.026062
0.356	-0.0271606	-0.0396118	-0.012207	0.0331421	-0.00775146	-0.0259399
0.35625	-0.0273438	-0.0394897	-0.012207	0.0331421	-0.00775146	-0.0259399
0.3565	-0.0274048	-0.0394897	-0.012146	0.0331421	-0.00769043	-0.0259399
0.35675	-0.0274658	-0.0395508	-0.0122681	0.0332031	-0.00762939	-0.0259399
0.357	-0.0274658	-0.0395508	-0.0122681	0.0333252	-0.00762939	-0.026001
0.35725	-0.02771	-0.0395508	-0.0123291	0.0333862	-0.00762939	-0.026062
0.3575	-0.027832	-0.0395508	-0.0122681	0.0333862	-0.00762939	-0.0258179
0.35775	-0.0279541	-0.0394897	-0.012085	0.0334473	-0.00762939	-0.0255737
0.358	-0.0279541	-0.0393066	-0.0119019	0.0334473	-0.0078125	-0.0255127
0.35825	-0.0280151	-0.0393677	-0.0118408	0.0333252	-0.00793457	-0.0253906
0.3585	-0.027832	-0.0391846	-0.0118408	0.0332642	-0.00805664	-0.0252686
0.35875	-0.027771	-0.0391235	-0.0117798	0.0333252	-0.00811768	-0.0251465
0.359	-0.027771	-0.0391235	-0.0117798	0.0332642	-0.00817871	-0.0250854
0.35925	-0.02771	-0.0391235	-0.0116577	0.0332642	-0.00823975	-0.0251465
0.3595	-0.0275879	-0.0390625	-0.0114746	0.0331421	-0.00830078	-0.0250854
0.35975	-0.0275879	-0.0390015	-0.0114136	0.0333252	-0.00830078	-0.0250244
0.36	-0.027771	-0.0391235	-0.0113525	0.0334473	-0.00823975	-0.0250244
0.36025	-0.02771	-0.0391235	-0.0112915	0.0335083	-0.00842285	-0.0250854
0.3605	-0.027771	-0.0390625	-0.0112915	0.0334473	-0.00836182	-0.0251465
0.36075	-0.027832	-0.0390625	-0.0111084	0.0333862	-0.00842285	-0.0249634
0.361	-0.027771	-0.0390015	-0.0110474	0.0333252	-0.00823975	-0.0250244
0.36125	-0.02771	-0.0390015	-0.0111694	0.0333252	-0.00805664	-0.0251465
0.3615	-0.027771	-0.0390625	-0.0111694	0.0332031	-0.00811768	-0.0251465
0.36175	-0.02771	-0.0389404	-0.0111694	0.0332642	-0.00817871	-0.0251465
0.362	-0.02771	-0.0388184	-0.0111694	0.0332642	-0.00830078	-0.0250244
0.36225	-0.027771	-0.0388184	-0.0111694	0.0331421	-0.00842285	-0.0250244
0.3625	-0.0278931	-0.0387573	-0.0111084	0.0330811	-0.00848389	-0.0249634
0.36275	-0.0280151	-0.0386963	-0.0109863	0.03302	-0.00842285	-0.0249634
0.363	-0.0278931	-0.0386353	-0.0109253	0.0332031	-0.00848389	-0.0249023
0.36325	-0.0278931	-0.0386353	-0.0109863	0.0331421	-0.00830078	-0.0249023
0.3635	-0.0278931	-0.0385132	-0.0108032	0.0332642	-0.00817871	-0.0249023
0.36375	-0.027832	-0.0384521	-0.0107422	0.0332642	-0.00817871	-0.0248413
0.364	-0.027771	-0.0383301	-0.0106812	0.0332031	-0.00830078	-0.0247803
0.36425	-0.02771	-0.0383911	-0.0106812	0.0331421	-0.00830078	-0.0247192
0.3645	-0.0276489	-0.0383911	-0.0108032	0.0330811	-0.00836182	-0.0247192
0.36475	-0.02771	-0.0383301	-0.0106812	0.0330811	-0.00848389	-0.0246582
0.365	-0.0278931	-0.038269	-0.010498	0.0330811	-0.00866699	-0.0246582
0.36525	-0.0279541	-0.038208	-0.0103149	0.032959	-0.0088501	-0.0245972
0.3655	-0.0280151	-0.038147	-0.0102539	0.032959	-0.0088501	-0.0245361
0.36575	-0.0279541	-0.038147	-0.0101929	0.0328979	-0.00891113	-0.0244141
0.366	-0.0280151	-0.038147	-0.0100708	0.03302	-0.00891113	-0.024292
0.36625	-0.0280151	-0.038147	-0.0100098	0.0330811	-0.0088501	-0.0244141
0.3665	-0.0281372	-0.038269	-0.0100098	0.0330811	-0.00878906	-0.0245361
0.36675	-0.0281372	-0.038269	-0.0100708	0.03302	-0.0088501	-0.0246582
0.367	-0.0281982	-0.038269	-0.0100708	0.03302	-0.00878906	-0.0244751
0.36725	-0.0282593	-0.038269	-0.0100708	0.0331421	-0.00891113	-0.0245361
0.3675	-0.0282593	-0.038269	-0.0101929	0.0332031	-0.00891113	-0.0246582
0.36775	-0.0282593	-0.0383301	-0.0103149	0.0332642	-0.00897217	-0.0247192
0.368	-0.0281982	-0.038269	-0.0103149	0.0333252	-0.00897217	-0.0247192
0.36825	-0.0281372	-0.038269	-0.0102539	0.0331421	-0.00897217	-0.0245972
0.3685	-0.0281372	-0.0380859	-0.0101318	0.0330811	-0.00897217	-0.0244141
0.36875	-0.0280762	-0.0379639	-0.0101318	0.0331421	-0.0088501	-0.024353
0.369	-0.0280762	-0.038147	-0.0101929	0.0330811	-0.00866699	-0.0244751
0.36925	-0.0281372	-0.038208	-0.0101929	0.0331421	-0.00854492	-0.0244751
0.3695	-0.0281982	-0.0380859	-0.0100098	0.0332031	-0.00860596	-0.0244141
0.36975	-0.0282593	-0.0380249	-0.0098877	0.03302	-0.00872803	-0.024292
0.37	-0.0281372	-0.0379028	-0.00976562	0.0328979	-0.00878906	-0.0244141
0.37025	-0.0280762	-0.0377197	-0.00970459	0.0328979	-0.00878906	-0.0244141
0.3705	-0.0281372	-0.0376587	-0.00939941	0.0328369	-0.0088501	-0.024292
0.37075	-0.0281982	-0.0376587	-0.00921631	0.032959	-0.00897217	-0.024231
0.371	-0.0281982	-0.0376587	-0.00921631	0.0328979	-0.00897217	-0.0241089
0.37125	-0.0283203	-0.0376587	-0.00927734	0.0331421	-0.00915527	-0.0241699
0.3715	-0.0284424	-0.0377197	-0.00915527	0.0331421	-0.00927734	-0.024231
0.37175	-0.0285645	-0.0377197	-0.00915527	0.0331421	-0.00946045	-0.0240479
0.372	-0.0285034	-0.0377197	-0.00915527	0.0330811	-0.00964355	-0.0239258
0.37225	-0.0285034	-0.0375977	-0.00915527	0.03302	-0.00958252	-0.0238647
0.3725	-0.0285034	-0.0375977	-0.00909424	0.03302	-0.00952148	-0.0238647
0.37275	-0.0285645	-0.0375977	-0.00909424	0.0332031	-0.00958252	-0.0237427
0.373	-0.0285034	-0.0376587	-0.00909424	0.0332031	-0.00958252	-0.0236816
0.37325	-0.0285034	-0.0377197	-0.00909424	0.0332642	-0.00958252	-0.0236816
0.3735	-0.0283203	-0.0377808	-0.00915527	0.0332642	-0.00952148	-0.0238647
0.37375	-0.0282593	-0.0377197	-0.00915527	0.0331421	-0.00946045	-0.0239258
0.374	-0.0283203	-0.0375366	-0.00921631	0.0331421	-0.00946045	-0.0238647
0.37425	-0.0283813	-0.0375366	-0.00915527	0.0330811	-0.00946045	-0.0239258
0.3745	-0.0284424	-0.0375366	-0.00915527	0.03302	-0.00946045	-0.0238647
0.37475	-0.0283203	-0.0374756	-0.00915527	0.0328979	-0.00939941	-0.0238647
0.375	-0.0282593	-0.0374146	-0.00909424	0.0328979	-0.00939941	-0.0239258
0.37525	-0.0283203	-0.0373535	-0.00915527	0.0328979	-0.00939941	-0.0238037
0.3755	-0.0282593	-0.0373535	-0.0090332	0.0327759	-0.00921631	-0.0238037
0.37575	-0.0281982	-0.0372314	-0.0090332	0.0327148	-0.00921631	-0.0238037
0.376	-0.0282593	-0.0372314	-0.00891113	0.0326538	-0.00927734	-0.0237427
0.37625	-0.0283813	-0.0372925	-0.00891113	0.0327148	-0.00927734	-0.0237427
0.3765	-0.0285034	-0.0373535	-0.00891113	0.0327148	-0.00933838	-0.0236816
0.37675	-0.0285034	-0.0372925	-0.00872803	0.0327148	-0.00964355	-0.0234985
0.377	-0.0285645	-0.0371704	-0.00866699	0.0328369	-0.00982666	-0.0233154
0.37725	-0.0287476	-0.0369873	-0.00842285	0.0328979	-0.0100708	-0.0231323
0.3775	-0.0288086	-0.0369263	-0.00811768	0.0328979	-0.0101929	-0.0230103
0.37775	-0.0288696	-0.0369263	-0.0079956	0.032959	-0.010376	-0.0229492
0.378	-0.0288086	-0.0369873	-0.00805664	0.032959	-0.010437	-0.0230103
0.37825	-0.0286865	-0.0370483	-0.00811768	0.0328369	-0.010376	-0.0228882
0.3785	-0.0287476	-0.0371094	-0.00811768	0.0328369	-0.0102539	-0.0229492
0.37875	-0.0286255	-0.0369263	-0.00811768	0.0327148	-0.0102539	-0.0228271
0.379	-0.0285645	-0.0369263	-0.00823975	0.0327759	-0.0101929	-0.0228271
0.37925	-0.0284424	-0.0369873	-0.00805664	0.0327759	-0.0101929	-0.0228271
0.3795	-0.0285034	-0.0369873	-0.00805664	0.0327148	-0.0101318	-0.022644
0.37975	-0.0285645	-0.0369263	-0.0079956	0.0327759	-0.0101318	-0.022644
0.38	-0.0285034	-0.0368652	-0.00793457	0.0327148	-0.0100708	-0.022522
0.38025	-0.0285034	-0.0368042	-0.00793457	0.0325317	-0.0100708	-0.022522
0.3805	-0.0285645	-0.0367432	-0.00793457	0.0326538	-0.0100708	-0.0223999
0.38075	-0.0285034	-0.0367432	-0.0078125	0.0326538	-0.0100708	-0.0222778
0.381	-0.0285645	-0.0368042	-0.00787353	0.0325928	-0.0101318	-0.0223389
0.38125	-0.0286255	-0.0368652	-0.00805664	0.0325317	-0.00994873	-0.0223389
0.3815	-0.0285645	-0.0368042	-0.0079956	0.0325928	-0.00994873	-0.0222168
0.38175	-0.0285034	-0.0367432	-0.00787353	0.0326538	-0.0102539	-0.0221558
0.382	-0.0283813	-0.0367432	-0.00787353	0.0325928	-0.0102539	-0.0220337
0.38225	-0.0283203	-0.0367432	-0.00793457	0.0325317	-0.0102539	-0.0219116
0.3825	-0.0281982	-0.0366821	-0.0079956	0.0324707	-0.0103149	-0.0219116
0.38275	-0.0282593	-0.0365601	-0.00793457	0.0324707	-0.010376	-0.0220947
0.383	-0.0283813	-0.036499	-0.00787353	0.0325317	-0.010437	-0.0220337
0.38325	-0.0285034	-0.036499	-0.00793457	0.0324097	-0.010437	-0.0219727
0.3835	-0.0283813	-0.036438	-0.00793457	0.0323486	-0.010376	-0.0219727
0.38375	-0.0283203	-0.0363159	-0.00787353	0.0324097	-0.010376	-0.0218506
0.384	-0.0283203	-0.0362549	-0.00775146	0.0324097	-0.0103149	-0.0216675
0.38425	-0.0283813	-0.0363159	-0.00756836	0.0324097	-0.010376	-0.0217285
0.3845	-0.0285034	-0.036377	-0.00756836	0.0322876	-0.010498	-0.0216675
0.38475	-0.0284424	-0.0363159	-0.00756836	0.0322876	-0.010437	-0.0214844
0.385	-0.0283813	-0.0361328	-0.00750732	0.0322266	-0.010437	-0.0214233
0.38525	-0.0283203	-0.0361328	-0.00750732	0.0321045	-0.0102539	-0.0214233
0.3855	-0.0281982	-0.0362549	-0.00762939	0.0320435	-0.0100098	-0.0215454
0.38575	-0.0281372	-0.036499	-0.00762939	0.0321045	-0.0098877	-0.0215454
0.386	-0.0281982	-0.036438	-0.00762939	0.0321045	-0.0100098	-0.0214233
0.38625	-0.0280762	-0.0363159	-0.00762939	0.0319824	-0.0101318	-0.0214233
0.3865	-0.0280762	-0.0361938	-0.00756836	0.0319214	-0.0101929	-0.0213623
0.38675	-0.0280762	-0.0361938	-0.00762939	0.0318604	-0.0101318	-0.0211792
0.387	-0.0280762	-0.0360718	-0.00762939	0.0319214	-0.0101929	-0.0211182
0.38725	-0.0280762	-0.0360107	-0.00769043	0.0319824	-0.0101929	-0.0213013
0.3875	-0.0280762	-0.0359497	-0.00756836	0.0319214	-0.0102539	-0.0212402
0.38775	-0.0280762	-0.0360107	-0.00738525	0.0319214	-0.0102539	-0.0211182
0.388	-0.0279541	-0.0358887	-0.00732422	0.0317993	-0.0102539	-0.0210571
0.38825	-0.0279541	-0.0360718	-0.00750732	0.0317993	-0.0101929	-0.0209961
0.3885	-0.0280151	-0.0360718	-0.00750732	0.0317383	-0.0101929	-0.0209961
0.38875	-0.0280151	-0.0361328	-0.00744629	0.0317383	-0.0101929	-0.0212402
0.389	-0.0280151	-0.0360718	-0.00744629	0.0317383	-0.0100708	-0.0211792
0.38925	-0.0279541	-0.0361328	-0.00744629	0.0319214	-0.0100708	-0.0212402
0.3895	-0.027832	-0.0362549	-0.00756836	0.0320435	-0.0100708	-0.0213623
0.38975	-0.027832	-0.0361328	-0.00744629	0.0320435	-0.0101929	-0.0211792
0.39	-0.0278931	-0.0360718	-0.00738525	0.0319824	-0.0102539	-0.0211182
0.39025	-0.0279541	-0.0362549	-0.00744629	0.0320435	-0.0103149	-0.0211182
0.3905	-0.027832	-0.0361328	-0.00750732	0.0319824	-0.0102539	-0.0211182
0.39075	-0.027771	-0.0360718	-0.00756836	0.0319214	-0.0100708	-0.0211182
0.391	-0.027832	-0.0361328	-0.00756836	0.0318604	-0.0102539	-0.0211792
0.39125	-0.027771	-0.0360718	-0.00756836	0.0317993	-0.0102539	-0.0212402
0.3915	-0.027832	-0.0359497	-0.00744629	0.0317383	-0.0101929	-0.0211792
0.39175	-0.027832	-0.0357666	-0.00738525	0.0317993	-0.0101318	-0.0209961
0.392	-0.0278931	-0.0355225	-0.00738525	0.0316772	-0.0101318	-0.020813
0.39225	-0.0278931	-0.0354614	-0.00732422	0.0315552	-0.0101929	-0.0206909
0.3925	-0.0278931	-0.0354614	-0.00708008	0.0316162	-0.0101929	-0.0205688
0.39275	-0.0280151	-0.0352783	-0.00701904	0.0314331	-0.0101929	-0.0205078
0.393	-0.0279541	-0.0352173	-0.00708008	0.0313721	-0.0101318	-0.0205078
0.39325	-0.027832	-0.0352173	-0.00708008	0.031311	-0.0100708	-0.0204468
0.3935	-0.0278931	-0.0354004	-0.00720215	0.031189	-0.00994873	-0.0205078
0.39375	-0.0280151	-0.0354614	-0.00726318	0.0311279	-0.00994873	-0.0204468
0.394	-0.0279541	-0.0355225	-0.00726318	0.0311279	-0.0100098	-0.0203857
0.39425	-0.0279541	-0.0356445	-0.00720215	0.0313721	-0.0100098	-0.0204468
0.3945	-0.0280762	-0.0357666	-0.00744629	0.0314941	-0.0100098	-0.0206299
0.39475	-0.0279541	-0.0358887	-0.00738525	0.0314941	-0.00994873	-0.020874
0.395	-0.0279541	-0.0357666	-0.00738525	0.0316162	-0.0101318	-0.0209961
0.39525	-0.0278931	-0.0357666	-0.00714111	0.0316162	-0.0101318	-0.020874
0.3955	-0.0278931	-0.0357666	-0.00714111	0.0316162	-0.0100708	-0.0209351
0.39575	-0.027832	-0.0358276	-0.00720215	0.0316162	-0.0101318	-0.0210571
0.396	-0.027832	-0.0355835	-0.00714111	0.0316162	-0.0102539	-0.0211182
0.39625	-0.02771	-0.0356445	-0.00726318	0.0317383	-0.0102539	-0.0210571
0.3965	-0.0278931	-0.0357056	-0.00732422	0.0317383	-0.0102539	-0.0211182
0.39675	-0.0279541	-0.0357666	-0.00732422	0.0317993	-0.0102539	-0.0211182
0.397	-0.0279541	-0.0356445	-0.00732422	0.0316772	-0.0103149	-0.0211792
0.39725	-0.0280151	-0.0356445	-0.00732422	0.0316162	-0.010376	-0.0211182
0.3975	-0.0280762	-0.0355835	-0.00726318	0.0314941	-0.0102539	-0.0209351
0.39775	-0.0280762	-0.0354004	-0.00708008	0.0314941	-0.010376	-0.020752
0.398	-0.0280762	-0.0354004	-0.00708008	0.0313721	-0.0103149	-0.0206299
0.39825	-0.0281372	-0.0353394	-0.00701904	0.0314331	-0.0101318	-0.020813
0.3985	-0.0281372	-0.0352783	-0.00701904	0.0313721	-0.0100708	-0.020813
0.39875	-0.0281982	-0.0351562	-0.00701904	0.031311	-0.0100708	-0.0206909
0.399	-0.0281982	-0.0352783	-0.00695801	0.031311	-0.0100708	-0.020752
0.39925	-0.0282593	-0.0353394	-0.00695801	0.031311	-0.0100708	-0.020874
0.3995	-0.0282593	-0.0354614	-0.00689697	0.031311	-0.0100098	-0.0210571
0.39975	-0.0281372	-0.0354004	-0.00695801	0.0314331	-0.0100708	-0.0209961
0.4	-0.0280762	-0.0354004	-0.00708008	0.0314331	-0.0100098	-0.0209351
0.40025	-0.02771	-0.0352173	-0.00708008	0.0313721	-0.0100708	-0.020813
0.4005	-0.0276489	-0.0350952	-0.00695801	0.031311	-0.0101929	-0.0206909
0.40075	-0.027771	-0.0350952	-0.00695801	0.03125	-0.0103149	-0.0205078
0.401	-0.0279541	-0.0351562	-0.00695801	0.0313721	-0.0103149	-0.0206909
0.40125	-0.0280151	-0.0352173	-0.00708008	0.0314331	-0.0102539	-0.020874
0.4015	-0.027832	-0.0353394	-0.00720215	0.0313721	-0.0103149	-0.0210571
0.40175	-0.027832	-0.0352173	-0.00708008	0.0313721	-0.0103149	-0.0211182
0.402	-0.0279541	-0.0352783	-0.00708008	0.0315552	-0.0102539	-0.0211792
0.40225	-0.0280151	-0.0352783	-0.00732422	0.0316162	-0.0102539	-0.0211182
0.4025	-0.0280151	-0.0353394	-0.00744629	0.0316162	-0.0103149	-0.0211792
0.40275	-0.0281372	-0.0352783	-0.00750732	0.0317383	-0.0102539	-0.0212402
0.403	-0.0282593	-0.0352173	-0.00720215	0.0316162	-0.0102539	-0.0213013
0.40325	-0.0284424	-0.0351562	-0.00701904	0.0315552	-0.0102539	-0.0211792
0.4035	-0.0284424	-0.0351562	-0.00695801	0.0316162	-0.0103149	-0.0209961
0.40375	-0.0283813	-0.0350952	-0.00695801	0.0314941	-0.0103149	-0.0211182
0.404	-0.0283203	-0.0350342	-0.00695801	0.0314941	-0.010437	-0.0211792
0.40425	-0.0282593	-0.0350342	-0.00695801	0.0316772	-0.0105591	-0.0211182
0.4045	-0.0281982	-0.0350342	-0.00689697	0.0316162	-0.0105591	-0.0211182
0.40475	-0.0281982	-0.0349731	-0.00683594	0.0315552	-0.010498	-0.0209961
0.405	-0.0280151	-0.0349121	-0.00671387	0.0313721	-0.010437	-0.020874
0.40525	-0.0278931	-0.0349121	-0.0067749	0.0313721	-0.010437	-0.0209961
0.4055	-0.02771	-0.0349121	-0.00689697	0.031311	-0.0103149	-0.0210571
0.40575	-0.02771	-0.0349121	-0.00708008	0.03125	-0.0101318	-0.0210571
0.406	-0.027771	-0.0349121	-0.00720215	0.031311	-0.0100708	-0.0212402
0.40625	-0.0279541	-0.0351562	-0.00720215	0.0314331	-0.0101929	-0.0212402
0.4065	-0.0280762	-0.0351562	-0.00720215	0.0314331	-0.0101929	-0.0211792
0.40675	-0.0280762	-0.0351562	-0.00714111	0.0314941	-0.0101318	-0.0213623
0.407	-0.0280762	-0.0350342	-0.00708008	0.0314941	-0.0101929	-0.0211792
0.40725	-0.0280762	-0.0349121	-0.00708008	0.0313721	-0.0102539	-0.0209961
0.4075	-0.0281372	-0.03479	-0.00695801	0.03125	-0.0101929	-0.0209351
0.40775	-0.0280762	-0.034729	-0.00695801	0.031311	-0.0101929	-0.020813
0.408	-0.0280151	-0.0345459	-0.00689697	0.0313721	-0.0102539	-0.020813
0.40825	-0.0281372	-0.034668	-0.00683594	0.0314331	-0.0102539	-0.020752
0.4085	-0.0281372	-0.0345459	-0.00683594	0.0316162	-0.0102539	-0.020752
0.40875	-0.0280762	-0.0345459	-0.00689697	0.0314941	-0.0101318	-0.020813
0.409	-0.0280151	-0.0346069	-0.00701904	0.0314331	-0.0101318	-0.0210571
0.40925	-0.0279541	-0.034668	-0.00701904	0.0315552	-0.0101318	-0.0211792
0.4095	-0.0279541	-0.0348511	-0.00701904	0.0315552	-0.0101929	-0.0212402
0.40975	-0.0280151	-0.0348511	-0.00701904	0.0315552	-0.0101929	-0.0211182
0.41	-0.027832	-0.0348511	-0.00701904	0.0314941	-0.0101929	-0.0211182
0.41025	-0.027832	-0.0349121	-0.00708008	0.0314331	-0.0102539	-0.0212402
0.4105	-0.0278931	-0.0348511	-0.00708008	0.0314331	-0.0102539	-0.0214233
0.41075	-0.027832	-0.03479	-0.00708008	0.0314941	-0.0101929	-0.0214233
0.411	-0.027832	-0.034729	-0.00701904	0.0314331	-0.0101929	-0.0213013
0.41125	-0.027832	-0.034729	-0.00708008	0.031311	-0.0101318	-0.0212402
0.4115	-0.02771	-0.03479	-0.00701904	0.0313721	-0.0101318	-0.0211792
0.41175	-0.02771	-0.034729	-0.00701904	0.031311	-0.0101929	-0.0209961
0.412	-0.02771	-0.0346069	-0.00701904	0.0313721	-0.0101318	-0.0211182
0.41225	-0.027832	-0.0345459	-0.00708008	0.031311	-0.0100708	-0.0212402
0.4125	-0.027832	-0.0346069	-0.00708008	0.031311	-0.0100708	-0.0213013
0.41275	-0.02771	-0.0346069	-0.00701904	0.031311	-0.0101318	-0.0211792
0.413	-0.02771	-0.0346069	-0.00714111	0.0313721	-0.0100098	-0.0212402
0.41325	-0.0276489	-0.0345459	-0.00708008	0.031189	-0.00994873	-0.0213013
0.4135	-0.02771	-0.0345459	-0.00701904	0.031189	-0.00994873	-0.0213623
0.41375	-0.0275879	-0.0345459	-0.00701904	0.03125	-0.0100708	-0.0213013
0.414	-0.0275879	-0.0344238	-0.00701904	0.03125	-0.0101318	-0.0211182
0.41425	-0.0274658	-0.0343628	-0.00720215	0.0311279	-0.0101318	-0.0211182
0.4145	-0.0274048	-0.0343628	-0.00714111	0.0311279	-0.0100708	-0.0211182
0.41475	-0.0274048	-0.0343628	-0.00708008	0.031189	-0.0100098	-0.0209961
0.415	-0.0274048	-0.0343018	-0.00708008	0.0311279	-0.0098877	-0.020874
0.41525	-0.0275879	-0.0343018	-0.00701904	0.0311279	-0.0098877	-0.020813
0.4155	-0.0276489	-0.0343018	-0.00701904	0.0310669	-0.00994873	-0.020874
0.41575	-0.027771	-0.0343018	-0.00708008	0.0310059	-0.0098877	-0.020813
0.416	-0.0276489	-0.0343628	-0.00701904	0.0308838	-0.00982666	-0.020874
0.41625	-0.0276489	-0.0343018	-0.00695801	0.0309448	-0.00994873	-0.020813
0.4165	-0.02771	-0.0344238	-0.00701904	0.0310059	-0.00994873	-0.0209961
0.41675	-0.0276489	-0.0343628	-0.00701904	0.0309448	-0.0098877	-0.0209961
0.417	-0.0275879	-0.0343628	-0.00701904	0.0308838	-0.00976562	-0.020874
0.41725	-0.0274658	-0.0343018	-0.00683594	0.0308838	-0.00976562	-0.020813
0.4175	-0.0275879	-0.0343628	-0.00683594	0.0310669	-0.00982666	-0.0209351
0.41775	-0.0274048	-0.0344849	-0.00708008	0.0310669	-0.00970459	-0.0209961
0.418	-0.0272827	-0.0344238	-0.00732422	0.0310669	-0.00964355	-0.0209961
0.41825	-0.0272827	-0.0343628	-0.00744629	0.0310059	-0.00970459	-0.0210571
0.4185	-0.0272217	-0.0343628	-0.00750732	0.0310669	-0.00982666	-0.0209961
0.41875	-0.0272217	-0.0344238	-0.00738525	0.0310669	-0.00982666	-0.0210571
0.419	-0.0272827	-0.0344238	-0.00750732	0.0310669	-0.00976562	-0.0210571
0.41925	-0.0273438	-0.0343628	-0.00750732	0.0310669	-0.00982666	-0.0210571
0.4195	-0.0273438	-0.0342407	-0.00738525	0.0309448	-0.00982666	-0.020874
0.41975	-0.0274048	-0.0342407	-0.00732422	0.0308228	-0.00982666	-0.0209351
0.42	-0.0274658	-0.0342407	-0.00732422	0.0308228	-0.0098877	-0.020813
0.42025	-0.0274048	-0.0343628	-0.00726318	0.0307617	-0.00982666	-0.020813
0.4205	-0.0274048	-0.0344849	-0.00720215	0.0307007	-0.00982666	-0.0209961
0.42075	-0.0274048	-0.0344849	-0.00720215	0.0307007	-0.00976562	-0.0209351
0.421	-0.0272827	-0.0343018	-0.00714111	0.0307617	-0.00970459	-0.0209351
0.42125	-0.0272217	-0.0342407	-0.00714111	0.0308838	-0.00964355	-0.0209351
0.4215	-0.0273438	-0.0343018	-0.00726318	0.0308838	-0.00976562	-0.0210571
0.42175	-0.0275269	-0.0343018	-0.00726318	0.0308838	-0.0098877	-0.0209351
0.422	-0.0275269	-0.0344849	-0.00726318	0.0310059	-0.0098877	-0.0209961
0.42225	-0.0274658	-0.0345459	-0.00738525	0.0309448	-0.0098877	-0.0209961
0.4225	-0.0273438	-0.0344238	-0.00744629	0.0308228	-0.00976562	-0.0210571
0.42275	-0.0272217	-0.0343628	-0.00744629	0.0307617	-0.00970459	-0.0210571
0.423	-0.0272217	-0.0344238	-0.00738525	0.0308228	-0.00964355	-0.0210571
0.42325	-0.0272217	-0.0344849	-0.00738525	0.0308228	-0.00982666	-0.0209961
0.4235	-0.0272827	-0.0346069	-0.00738525	0.0309448	-0.00970459	-0.0210571
0.42375	-0.0272217	-0.034668	-0.00738525	0.0308838	-0.00976562	-0.0209961
0.424	-0.0272217	-0.034729	-0.00744629	0.0307617	-0.00976562	-0.0211182
0.42425	-0.0272827	-0.034668	-0.00750732	0.0307617	-0.00982666	-0.0212402
0.4245	-0.0271606	-0.0345459	-0.00744629	0.0308228	-0.00976562	-0.0213623
0.42475	-0.0271606	-0.0344238	-0.00744629	0.0307007	-0.00976562	-0.0211792
0.425	-0.0271606	-0.0343628	-0.00750732	0.0307007	-0.00964355	-0.0211182
0.42525	-0.0271606	-0.0346069	-0.0078125	0.0306396	-0.00952148	-0.0212402
0.4255	-0.0270386	-0.03479	-0.00793457	0.0307007	-0.00946045	-0.0212402
0.42575	-0.0269775	-0.03479	-0.0078125	0.0306396	-0.00946045	-0.0212402
0.426	-0.0269165	-0.034729	-0.0078125	0.0307007	-0.00933838	-0.0211182
0.42625	-0.0269165	-0.034668	-0.00793457	0.0308838	-0.00933838	-0.0212402
0.4265	-0.0269775	-0.034668	-0.0079956	0.0309448	-0.00927734	-0.0213013
0.42675	-0.0270386	-0.03479	-0.00805664	0.0308228	-0.00933838	-0.0213013
0.427	-0.0269775	-0.034668	-0.00793457	0.0306396	-0.00946045	-0.0213013
0.42725	-0.0269165	-0.0346069	-0.0078125	0.0305176	-0.00946045	-0.0213623
0.4275	-0.0270386	-0.03479	-0.00793457	0.0305786	-0.00952148	-0.0212402
0.42775	-0.0269775	-0.0349731	-0.00811768	0.0308228	-0.00958252	-0.0212402
0.428	-0.0269775	-0.0352173	-0.00830078	0.0308838	-0.00958252	-0.0214233
0.42825	-0.0269165	-0.0352783	-0.00836182	0.0308228	-0.00952148	-0.0214844
0.4285	-0.0269775	-0.0352783	-0.00830078	0.0307617	-0.00946045	-0.0214233
0.42875	-0.0269165	-0.0351562	-0.00830078	0.0307617	-0.00946045	-0.0215454
0.429	-0.0268555	-0.0352173	-0.00836182	0.0307007	-0.00946045	-0.0215454
0.42925	-0.0268555	-0.0352173	-0.00830078	0.0307007	-0.00946045	-0.0216064
0.4295	-0.0269165	-0.0351562	-0.00830078	0.0307007	-0.00946045	-0.0216675
0.42975	-0.0269165	-0.0350342	-0.00836182	0.0306396	-0.00927734	-0.0216675
0.43	-0.0269165	-0.0349731	-0.00842285	0.0305786	-0.00915527	-0.0216064
0.43025	-0.0267334	-0.0348511	-0.00848389	0.0305176	-0.0090332	-0.0214844
0.4305	-0.0266724	-0.0348511	-0.00842285	0.0305176	-0.0090332	-0.0213013
0.43075	-0.0266724	-0.0348511	-0.00836182	0.0304565	-0.00915527	-0.0211792
0.431	-0.0267334	-0.0349121	-0.00836182	0.0305176	-0.00921631	-0.0212402
0.43125	-0.0267334	-0.0348511	-0.00836182	0.0305176	-0.00921631	-0.0213623
0.4315	-0.0267334	-0.0350342	-0.00836182	0.0305786	-0.00927734	-0.0213013
0.43175	-0.0266113	-0.0351562	-0.00860596	0.0306396	-0.00915527	-0.0213623
0.432	-0.0263672	-0.0352173	-0.00872803	0.0306396	-0.00915527	-0.0214233
0.43225	-0.0264282	-0.0352173	-0.00878906	0.0307007	-0.00915527	-0.0214233
0.4325	-0.0264282	-0.0350952	-0.00878906	0.0304565	-0.00909424	-0.0215454
0.43275	-0.0264282	-0.0350952	-0.00866699	0.0304565	-0.00909424	-0.0214844
0.433	-0.0263672	-0.0350342	-0.00866699	0.0304565	-0.0090332	-0.0215454
0.43325	-0.0263062	-0.0350952	-0.00854492	0.0303955	-0.00915527	-0.0214844
0.4335	-0.026123	-0.0350952	-0.00872803	0.0302734	-0.00909424	-0.0215454
0.43375	-0.026001	-0.0350952	-0.00897217	0.0300903	-0.00897217	-0.0216675
0.434	-0.0262451	-0.0350952	-0.00915527	0.0300903	-0.00878906	-0.0217285
0.43425	-0.0261841	-0.0352173	-0.00915527	0.0300903	-0.0088501	-0.0218506
0.4345	-0.0262451	-0.0352783	-0.00909424	0.0300903	-0.00878906	-0.0219116
0.43475	-0.0262451	-0.0352173	-0.00909424	0.0300903	-0.0088501	-0.0219727
0.435	-0.026062	-0.0350952	-0.00915527	0.0300903	-0.0088501	-0.0217285
0.43525	-0.0261841	-0.0349731	-0.00909424	0.0299683	-0.0088501	-0.0215454
0.4355	-0.0261841	-0.0348511	-0.00915527	0.0298462	-0.00866699	-0.0215454
0.43575	-0.0263062	-0.0349121	-0.00909424	0.0299683	-0.00872803	-0.0215454
0.436	-0.026123	-0.0348511	-0.00915527	0.0299683	-0.00878906	-0.0215454
0.43625	-0.026123	-0.0349731	-0.0090332	0.0300293	-0.00891113	-0.0216064
0.4365	-0.026062	-0.0349731	-0.0090332	0.0299683	-0.00891113	-0.0214233
0.43675	-0.026001	-0.0349121	-0.00897217	0.0299683	-0.00897217	-0.0212402
0.437	-0.0257568	-0.03479	-0.00897217	0.0298462	-0.00897217	-0.0211182
0.43725	-0.0256348	-0.0346069	-0.0090332	0.0296021	-0.00891113	-0.0211792
0.4375	-0.0255737	-0.0345459	-0.00897217	0.02948	-0.0088501	-0.0211792
0.43775	-0.0256348	-0.0344849	-0.00891113	0.0294189	-0.00872803	-0.0210571
0.438	-0.0256348	-0.0344238	-0.00897217	0.0293579	-0.00872803	-0.0209351
0.43825	-0.0256958	-0.0344238	-0.00891113	0.0292969	-0.00860596	-0.0209961
0.4385	-0.0256348	-0.0344238	-0.00891113	0.0292969	-0.00866699	-0.0211182
0.43875	-0.0256348	-0.0343018	-0.0088501	0.0292969	-0.00854492	-0.0212402
0.439	-0.0256958	-0.0341797	-0.00878906	0.0292969	-0.00860596	-0.0213013
0.43925	-0.0257568	-0.0341797	-0.00866699	0.0294189	-0.00866699	-0.0213013
0.4395	-0.0257568	-0.0342407	-0.00878906	0.02948	-0.00866699	-0.0213013
0.43975	-0.0256958	-0.0344238	-0.00891113	0.0294189	-0.00854492	-0.0213013
0.44	-0.0256958	-0.0344238	-0.00891113	0.0293579	-0.00854492	-0.0213623
0.44025	-0.0257568	-0.0343628	-0.00897217	0.0292969	-0.00848389	-0.0213623
0.4405	-0.0256348	-0.0340576	-0.00897217	0.0292969	-0.00842285	-0.0211182
0.44075	-0.0253296	-0.0339355	-0.00891113	0.0291138	-0.00842285	-0.0209351
0.441	-0.0250854	-0.0336914	-0.00897217	0.0290527	-0.00842285	-0.020874
0.44125	-0.0249023	-0.0336304	-0.0090332	0.0289307	-0.00848389	-0.020752
0.4415	-0.0247803	-0.0335693	-0.00897217	0.0288086	-0.00848389	-0.020874
0.44175	-0.0247192	-0.0335083	-0.00897217	0.0288696	-0.00854492	-0.020813
0.442	-0.0245361	-0.0334473	-0.0088501	0.0288086	-0.00854492	-0.0206909
0.44225	-0.0245361	-0.0334473	-0.0088501	0.0286865	-0.00842285	-0.0206299
0.4425	-0.0246582	-0.0335693	-0.00897217	0.0285645	-0.00842285	-0.0206299
0.44275	-0.0246582	-0.0335083	-0.00891113	0.0285645	-0.00836182	-0.0206909
0.443	-0.0247192	-0.0335083	-0.0088501	0.0285645	-0.00830078	-0.0206299
0.44325	-0.0246582	-0.0335083	-0.0088501	0.0285645	-0.00817871	-0.020752
0.4435	-0.0247192	-0.0334473	-0.0088501	0.0284424	-0.00811768	-0.020752
0.44375	-0.0247803	-0.0334473	-0.00891113	0.0282593	-0.0079956	-0.0206909
0.444	-0.0247803	-0.0333862	-0.00878906	0.0283203	-0.00805664	-0.0206909
0.44425	-0.0246582	-0.0333252	-0.00872803	0.0281982	-0.00793457	-0.0206909
0.4445	-0.0245972	-0.0332642	-0.00878906	0.0282593	-0.00805664	-0.0206909
0.44475	-0.0245361	-0.0332031	-0.0088501	0.0281982	-0.00811768	-0.0206909
0.445	-0.0244751	-0.0330811	-0.00878906	0.0280151	-0.00817871	-0.0206299
0.44525	-0.024353	-0.032959	-0.00872803	0.0280762	-0.00811768	-0.0206299
0.4455	-0.024353	-0.032959	-0.00866699	0.0280151	-0.00817871	-0.0206299
0.44575	-0.024353	-0.0328369	-0.00878906	0.0280151	-0.00817871	-0.0204468
0.446	-0.024231	-0.0327148	-0.0088501	0.0280151	-0.00793457	-0.0205078
0.44625	-0.0241699	-0.0328979	-0.00897217	0.0279541	-0.00769043	-0.0205078
0.4465	-0.0241089	-0.0328369	-0.00897217	0.027832	-0.00756836	-0.0205688
0.44675	-0.0241699	-0.0327148	-0.0090332	0.0278931	-0.00750732	-0.0205688
0.447	-0.0241699	-0.0325928	-0.00897217	0.0278931	-0.00750732	-0.0205078
0.44725	-0.024231	-0.0325928	-0.00878906	0.027832	-0.00762939	-0.0203857
0.4475	-0.0241089	-0.0324097	-0.00872803	0.027771	-0.00769043	-0.0204468
0.44775	-0.0239868	-0.0323486	-0.00872803	0.027832	-0.0078125	-0.0205078
0.448	-0.0239868	-0.0324707	-0.00860596	0.027771	-0.00793457	-0.0204468
0.44825	-0.0239868	-0.0327148	-0.00854492	0.0278931	-0.00793457	-0.0205688
0.4485	-0.0238647	-0.0325928	-0.00866699	0.0278931	-0.00793457	-0.0204468
0.44875	-0.0238647	-0.0325928	-0.00878906	0.027771	-0.00787353	-0.0204468
0.449	-0.0238037	-0.0326538	-0.00878906	0.02771	-0.00769043	-0.0205688
0.44925	-0.0238037	-0.0327148	-0.0088501	0.0276489	-0.00756836	-0.0204468
0.4495	-0.0236816	-0.0327148	-0.00878906	0.0276489	-0.00738525	-0.0204468
0.44975	-0.0236816	-0.0326538	-0.00866699	0.0276489	-0.00732422	-0.0203857
0.45	-0.0236206	-0.0324707	-0.00860596	0.0275879	-0.00732422	-0.0202637
0.45025	-0.0235596	-0.0324097	-0.00872803	0.0274658	-0.00744629	-0.0203247
0.4505	-0.0233765	-0.0322876	-0.0088501	0.0275269	-0.00732422	-0.0204468
0.45075	-0.0231934	-0.0321655	-0.0090332	0.0274658	-0.00720215	-0.0206299
0.451	-0.0230713	-0.0321045	-0.0090332	0.0274658	-0.00726318	-0.0206299
0.45125	-0.0231323	-0.0321045	-0.0090332	0.0274658	-0.00738525	-0.0205078
0.4515	-0.0232544	-0.0322876	-0.00897217	0.0274048	-0.00744629	-0.0203857
0.45175	-0.0230713	-0.0322876	-0.0088501	0.0272827	-0.00726318	-0.0203857
0.452	-0.0229492	-0.0321655	-0.0088501	0.0271606	-0.00695801	-0.0203857
0.45225	-0.0228882	-0.0324097	-0.0090332	0.0271606	-0.00683594	-0.0205078
0.4525	-0.0229492	-0.0323486	-0.00915527	0.0270996	-0.00665283	-0.0206299
0.45275	-0.0230103	-0.0325317	-0.00939941	0.0270996	-0.00653076	-0.020752
0.453	-0.0230103	-0.0325928	-0.00933838	0.0271606	-0.00646973	-0.0206299
0.45325	-0.0229492	-0.0324097	-0.00933838	0.0270386	-0.00646973	-0.0205688
0.4535	-0.0229492	-0.0324097	-0.00939941	0.0269775	-0.00653076	-0.0205688
0.45375	-0.0230103	-0.0322876	-0.00939941	0.0268555	-0.00653076	-0.0204468
0.454	-0.0228882	-0.0321655	-0.00952148	0.0268555	-0.00653076	-0.0205688
0.45425	-0.0228882	-0.0320435	-0.00964355	0.0268555	-0.00640869	-0.0205078
0.4545	-0.0228271	-0.0319824	-0.00964355	0.0269165	-0.00634766	-0.0206299
0.45475	-0.022583	-0.0319824	-0.00958252	0.0270996	-0.00634766	-0.0205688
0.455	-0.022522	-0.0321045	-0.00952148	0.0269775	-0.00640869	-0.0205688
0.45525	-0.0223999	-0.0321655	-0.00964355	0.0269165	-0.00640869	-0.0205078
0.4555	-0.0222168	-0.0321655	-0.00964355	0.0269775	-0.00634766	-0.0206299
0.45575	-0.0221558	-0.0320435	-0.00952148	0.0270386	-0.00628662	-0.0206909
0.456	-0.0222778	-0.0321045	-0.00952148	0.0271606	-0.00640869	-0.020752
0.45625	-0.0223999	-0.0322266	-0.00964355	0.0271606	-0.00640869	-0.020752
0.4565	-0.0223999	-0.0323486	-0.00964355	0.0272217	-0.00640869	-0.020752
0.45675	-0.0222168	-0.0322266	-0.00958252	0.0270996	-0.00640869	-0.0206909
0.457	-0.0221558	-0.0322266	-0.00970459	0.0267944	-0.00622559	-0.0206299
0.45725	-0.0220947	-0.0321045	-0.00976562	0.0266724	-0.00616455	-0.0206909
0.4575	-0.0222168	-0.0321655	-0.00982666	0.0266724	-0.00610352	-0.020813
0.45775	-0.0222168	-0.0321045	-0.0098877	0.0266724	-0.00604248	-0.0209351
0.458	-0.0220947	-0.0321655	-0.00994873	0.0266724	-0.00592041	-0.0209351
0.45825	-0.0222168	-0.0321655	-0.0100708	0.0267334	-0.00592041	-0.0209961
0.4585	-0.0222168	-0.0320435	-0.00994873	0.0267944	-0.00604248	-0.0210571
0.45875	-0.0221558	-0.0321655	-0.0100098	0.0268555	-0.00604248	-0.0210571
0.459	-0.0221558	-0.0321045	-0.0101318	0.0267944	-0.00598145	-0.0210571
0.45925	-0.0219116	-0.0320435	-0.0103149	0.0267944	-0.00592041	-0.0209961
0.4595	-0.0217285	-0.0321045	-0.0103149	0.0266724	-0.00598145	-0.0210571
0.45975	-0.0216675	-0.0319824	-0.010498	0.0265503	-0.00585938	-0.0209961
0.46	-0.0213623	-0.0319824	-0.0106201	0.0264893	-0.00561523	-0.020874
0.46025	-0.0213013	-0.0321045	-0.0106812	0.0266113	-0.00561523	-0.020813
0.4605	-0.0213623	-0.0322266	-0.0107422	0.0264893	-0.00561523	-0.0209351
0.46075	-0.0214233	-0.0322266	-0.0108032	0.0265503	-0.0055542	-0.0210571
0.461	-0.0213013	-0.0321045	-0.0107422	0.0264893	-0.00543213	-0.0211792
0.46125	-0.0213013	-0.0321655	-0.0107422	0.0264282	-0.00518799	-0.0211182
0.4615	-0.0213623	-0.0319824	-0.010498	0.0264893	-0.00524902	-0.0209961
0.46175	-0.0214233	-0.0318604	-0.010437	0.0263062	-0.00531006	-0.020813
0.462	-0.0213623	-0.0317993	-0.010376	0.0263062	-0.00531006	-0.020813
0.46225	-0.0214233	-0.0316772	-0.010376	0.0261841	-0.00524902	-0.020813
0.4625	-0.0212402	-0.0315552	-0.010437	0.026062	-0.00518799	-0.020752
0.46275	-0.0212402	-0.0314941	-0.0105591	0.026062	-0.00518799	-0.020874
0.463	-0.0211792	-0.0314941	-0.0106201	0.026062	-0.00518799	-0.0209351
0.46325	-0.0212402	-0.0316162	-0.0107422	0.026123	-0.00512695	-0.0209351
0.4635	-0.0212402	-0.0316772	-0.0109253	0.026123	-0.00500488	-0.0209351
0.46375	-0.0209961	-0.0316162	-0.0109253	0.026062	-0.00512695	-0.020874
0.464	-0.0209961	-0.0314331	-0.0109863	0.026001	-0.00512695	-0.0209351
0.46425	-0.020752	-0.03125	-0.0109863	0.0258789	-0.00500488	-0.020874
0.4645	-0.0206909	-0.031189	-0.0109253	0.0258179	-0.00506592	-0.020874
0.46475	-0.0205078	-0.031189	-0.0109863	0.0258179	-0.00506592	-0.020813
0.465	-0.0203857	-0.031189	-0.0110474	0.0258179	-0.00494385	-0.020874
0.46525	-0.0202637	-0.0311279	-0.0109863	0.0256958	-0.00500488	-0.020874
0.4655	-0.0203247	-0.0311279	-0.0110474	0.0256958	-0.00506592	-0.0209351
0.46575	-0.0202637	-0.0311279	-0.0108643	0.0255737	-0.00494385	-0.0209351
0.466	-0.0203857	-0.031311	-0.0109863	0.0256348	-0.00500488	-0.020874
0.46625	-0.0205078	-0.0314331	-0.0110474	0.0257568	-0.00512695	-0.0209961
0.4665	-0.0206299	-0.0313721	-0.0110474	0.0258179	-0.00518799	-0.0211792
0.46675	-0.0206299	-0.031189	-0.0110474	0.0258789	-0.00500488	-0.0211182
0.467	-0.0206909	-0.0311279	-0.0109863	0.0258179	-0.00488281	-0.0209351
0.46725	-0.0205078	-0.0310669	-0.0108032	0.0256958	-0.00482178	-0.020813
0.4675	-0.0203857	-0.0310059	-0.0107422	0.0256348	-0.00500488	-0.020813
0.46775	-0.0205078	-0.0308838	-0.0106201	0.0256958	-0.00500488	-0.020813
0.468	-0.0203247	-0.0309448	-0.0105591	0.0256958	-0.00494385	-0.020752
0.46825	-0.0203857	-0.0310059	-0.0106812	0.0257568	-0.00494385	-0.020874
0.4685	-0.0203857	-0.0310059	-0.0108032	0.0258179	-0.00500488	-0.020874
0.46875	-0.0204468	-0.0309448	-0.0109253	0.0256958	-0.00494385	-0.020874
0.469	-0.0202026	-0.0309448	-0.0108643	0.0257568	-0.00482178	-0.0209961
0.46925	-0.0200806	-0.0309448	-0.0111084	0.0258179	-0.00469971	-0.0211182
0.4695	-0.0201416	-0.0309448	-0.0111694	0.0256348	-0.00457764	-0.0209961
0.46975	-0.0201416	-0.0307617	-0.0111694	0.0256348	-0.00469971	-0.0209351
0.47	-0.0200195	-0.0306396	-0.0111694	0.0254517	-0.00469971	-0.020874
0.47025	-0.0199585	-0.0305786	-0.0109863	0.0252686	-0.00476074	-0.0206909
0.4705	-0.0198975	-0.0305176	-0.0109863	0.0252075	-0.00488281	-0.0205688
0.47075	-0.0198975	-0.0304565	-0.0108643	0.0251465	-0.00488281	-0.0205688
0.471	-0.0197144	-0.0303955	-0.0106812	0.0250854	-0.00488281	-0.0205688
0.47125	-0.0198364	-0.0303345	-0.0106812	0.0249023	-0.00482178	-0.0204468
0.4715	-0.0198975	-0.0303955	-0.0107422	0.0249634	-0.00482178	-0.0204468
0.47175	-0.0198364	-0.0303345	-0.0108643	0.0250854	-0.00482178	-0.0204468
0.472	-0.0197144	-0.0302124	-0.0109863	0.0249634	-0.00476074	-0.0205078
0.47225	-0.0195312	-0.0300903	-0.0110474	0.0249023	-0.00463867	-0.0205688
0.4725	-0.0194702	-0.0300903	-0.0111694	0.0249023	-0.0045166	-0.0205688
0.47275	-0.0195312	-0.0300903	-0.0111694	0.0249634	-0.0043335	-0.0205688
0.473	-0.0193481	-0.0301514	-0.0111694	0.0249634	-0.00439453	-0.0203857
0.47325	-0.0194092	-0.0301514	-0.0109863	0.0249634	-0.00439453	-0.0202026
0.4735	-0.0195312	-0.0300903	-0.0109253	0.0248413	-0.00445557	-0.0201416
0.47375	-0.0194092	-0.0300293	-0.0109863	0.0247803	-0.00457764	-0.0202026
0.474	-0.0193481	-0.0299683	-0.0110474	0.0248413	-0.00463867	-0.0202026
0.47425	-0.0192261	-0.0299683	-0.0111084	0.0248413	-0.00457764	-0.0203247
0.4745	-0.019165	-0.0299683	-0.0111694	0.0247803	-0.00463867	-0.0204468
0.47475	-0.0192261	-0.0298462	-0.0110474	0.0246582	-0.00469971	-0.0203857
0.475	-0.0192871	-0.0297241	-0.0109863	0.0245972	-0.00469971	-0.0204468
0.47525	-0.0192871	-0.0296631	-0.0110474	0.0246582	-0.00476074	-0.0203857
0.4755	-0.0192261	-0.0296021	-0.0108032	0.0246582	-0.00476074	-0.0203857
0.47575	-0.019104	-0.0296631	-0.0108032	0.0246582	-0.00469971	-0.0202637
0.476	-0.019043	-0.0296021	-0.0108643	0.0245972	-0.00457764	-0.0202026
0.47625	-0.019165	-0.0296021	-0.0107422	0.0246582	-0.00463867	-0.0202026
0.4765	-0.0192261	-0.0297852	-0.0106812	0.0246582	-0.00469971	-0.0202026
0.47675	-0.019104	-0.0297241	-0.0107422	0.0245972	-0.00463867	-0.0201416
0.477	-0.0189209	-0.0296021	-0.0108643	0.0245972	-0.00445557	-0.0201416
0.47725	-0.0188599	-0.02948	-0.0106812	0.0245361	-0.00439453	-0.0198975
0.4775	-0.0187378	-0.0292969	-0.0107422	0.0244751	-0.0043335	-0.0197144
0.47775	-0.0187988	-0.0292358	-0.0108643	0.024292	-0.0043335	-0.0197144
0.478	-0.0186768	-0.0292358	-0.0108643	0.024292	-0.00427246	-0.0197144
0.47825	-0.0187378	-0.0292358	-0.0107422	0.0240479	-0.00415039	-0.0195923
0.4785	-0.0186157	-0.0291138	-0.0106812	0.0238037	-0.00415039	-0.0196533
0.47875	-0.0184937	-0.0291748	-0.0107422	0.0237427	-0.00408936	-0.0194702
0.479	-0.0186157	-0.0291138	-0.0107422	0.0237427	-0.00427246	-0.0195312
0.47925	-0.0185547	-0.0291138	-0.0106201	0.0238037	-0.00445557	-0.0194702
0.4795	-0.0186768	-0.0290527	-0.0106812	0.0236816	-0.00463867	-0.0195923
0.47975	-0.0186157	-0.0290527	-0.0108032	0.0236816	-0.00463867	-0.0195312
0.48	-0.0186157	-0.0291138	-0.0108032	0.0238037	-0.00457764	-0.0195923
0.48025	-0.0187378	-0.0291748	-0.0106812	0.0238037	-0.00463867	-0.0194702
0.4805	-0.0187378	-0.0289917	-0.010498	0.0236816	-0.00469971	-0.0192871
0.48075	-0.0187378	-0.0289307	-0.010437	0.0236816	-0.00476074	-0.0192261
0.481	-0.0184937	-0.0289307	-0.010437	0.0237427	-0.0045166	-0.0192871
0.48125	-0.0184326	-0.0289307	-0.010498	0.0238037	-0.0045166	-0.0192871
0.4815	-0.0184937	-0.0289307	-0.010498	0.0238647	-0.0045166	-0.0194092
0.48175	-0.0184326	-0.0288696	-0.0105591	0.0239258	-0.00439453	-0.0194702
0.482	-0.0182495	-0.0288696	-0.0106812	0.0239258	-0.00427246	-0.0194702
0.48225	-0.0181885	-0.0289307	-0.0108032	0.0238647	-0.00427246	-0.0194702
0.4825	-0.0183105	-0.0289917	-0.0107422	0.0236816	-0.00439453	-0.0195312
0.48275	-0.0181274	-0.0289307	-0.0108643	0.0236206	-0.00421143	-0.0195312
0.483	-0.0178223	-0.0288086	-0.0109253	0.0235596	-0.00427246	-0.0195312
0.48325	-0.0178223	-0.0288086	-0.0109253	0.0234375	-0.00415039	-0.0195923
0.4835	-0.0177612	-0.0286865	-0.0109863	0.0233154	-0.00415039	-0.0194702
0.48375	-0.0177612	-0.0286865	-0.0109253	0.0232544	-0.00402832	-0.0194702
0.484	-0.0177002	-0.0285645	-0.0109253	0.0232544	-0.00402832	-0.0194702
0.48425	-0.0175781	-0.0284424	-0.0108032	0.0231323	-0.00396729	-0.0194092
0.4845	-0.0176392	-0.0283813	-0.0108032	0.0230713	-0.00390625	-0.0192871
0.48475	-0.0177612	-0.0283813	-0.0107422	0.0230103	-0.00384521	-0.0192261
0.485	-0.0178223	-0.0285645	-0.0107422	0.0231934	-0.00408936	-0.0192261
0.48525	-0.0178833	-0.0288086	-0.0108643	0.0232544	-0.00421143	-0.0193481
0.4855	-0.0180054	-0.0288086	-0.0109253	0.0233765	-0.00427246	-0.0194702
0.48575	-0.0178223	-0.0286865	-0.0108643	0.0231934	-0.00408936	-0.0194702
0.486	-0.0176392	-0.0285034	-0.0106812	0.0231323	-0.00408936	-0.0192871
0.48625	-0.0176392	-0.0283203	-0.010498	0.0231323	-0.00421143	-0.019165
0.4865	-0.0174561	-0.0281982	-0.010498	0.0230103	-0.00421143	-0.019165
0.48675	-0.017395	-0.0280762	-0.0105591	0.0229492	-0.00396729	-0.019043
0.487	-0.017395	-0.0280151	-0.010498	0.0227661	-0.00390625	-0.019104
0.48725	-0.017334	-0.0280762	-0.0106201	0.0227661	-0.00390625	-0.019104
0.4875	-0.0172119	-0.0281372	-0.0108032	0.0227051	-0.00378418	-0.019104
0.48775	-0.0172729	-0.0280762	-0.0108032	0.022644	-0.00390625	-0.0189819
0.488	-0.017334	-0.0282593	-0.0106812	0.0228271	-0.00402832	-0.0189819
0.48825	-0.0175171	-0.0283813	-0.0105591	0.0228882	-0.00402832	-0.0189819
0.4885	-0.0175171	-0.0283203	-0.010498	0.0228882	-0.00396729	-0.0189209
0.48875	-0.0175171	-0.0283203	-0.0106201	0.0228271	-0.00390625	-0.0189209
0.489	-0.0175171	-0.0282593	-0.0107422	0.0228271	-0.00378418	-0.0189209
0.48925	-0.0174561	-0.0283203	-0.0106812	0.0227661	-0.00360107	-0.019043
0.4895	-0.017334	-0.0282593	-0.0108643	0.022583	-0.00341797	-0.019104
0.48975	-0.0172729	-0.0281982	-0.0108643	0.0223999	-0.0032959	-0.0189819
0.49	-0.0172119	-0.0279541	-0.0109253	0.0223389	-0.0032959	-0.019104
0.49025	-0.0172119	-0.027832	-0.0108643	0.0222778	-0.0032959	-0.019043
0.4905	-0.0171509	-0.027771	-0.0106812	0.0222778	-0.0032959	-0.019043
0.49075	-0.0169678	-0.02771	-0.0106201	0.0223999	-0.00323486	-0.019104
0.491	-0.0169067	-0.0276489	-0.0106812	0.0223389	-0.0032959	-0.019165
0.49125	-0.0167236	-0.0275879	-0.0106812	0.0224609	-0.00323486	-0.019104
0.4915	-0.0166016	-0.0276489	-0.0107422	0.0223999	-0.0032959	-0.019165
0.49175	-0.0165405	-0.0275879	-0.0108643	0.0223999	-0.00335693	-0.0192261
0.492	-0.0164185	-0.0276489	-0.0109253	0.0222168	-0.0032959	-0.019165
0.49225	-0.0164795	-0.0276489	-0.0109863	0.0222778	-0.00341797	-0.0192261
0.4925	-0.0164795	-0.027771	-0.0109253	0.0223389	-0.003479	-0.0192261
0.49275	-0.0166016	-0.0278931	-0.0109253	0.0223999	-0.00341797	-0.0192261
0.493	-0.0167236	-0.027832	-0.0109253	0.0223999	-0.003479	-0.0192261
0.49325	-0.0168457	-0.027832	-0.0108643	0.0223999	-0.00341797	-0.0192871
0.4935	-0.0169067	-0.0278931	-0.0108643	0.0223389	-0.00335693	-0.0193481
0.49375	-0.0170288	-0.027832	-0.0107422	0.0223999	-0.00335693	-0.0192871
0.494	-0.0170288	-0.027771	-0.010498	0.0222778	-0.00354004	-0.019104
0.49425	-0.0169067	-0.0276489	-0.0105591	0.0222778	-0.003479	-0.019165
0.4945	-0.0169067	-0.02771	-0.0108032	0.0223389	-0.00323486	-0.0192871
0.49475	-0.0169678	-0.0276489	-0.0109253	0.0224609	-0.00317383	-0.0193481
0.495	-0.0170288	-0.0275269	-0.0109863	0.0223389	-0.00311279	-0.0193481
0.49525	-0.0169067	-0.0274658	-0.0108032	0.0222168	-0.00305176	-0.019165
0.4955	-0.0168457	-0.0275269	-0.0106812	0.0222778	-0.00292969	-0.019165
0.49575	-0.0167236	-0.0275269	-0.0106201	0.0222168	-0.00292969	-0.019165
0.496	-0.0166016	-0.0275879	-0.0107422	0.0221558	-0.00280762	-0.0192871
0.49625	-0.0163574	-0.0275269	-0.0108643	0.0220947	-0.00268555	-0.0193481
0.4965	-0.0161743	-0.0274658	-0.0109253	0.0217896	-0.00274658	-0.0193481
0.49675	-0.0159912	-0.0274048	-0.0109253	0.0215454	-0.00268555	-0.0192871
0.497	-0.0159912	-0.0272827	-0.0110474	0.0213013	-0.00262451	-0.0193481
0.49725	-0.0159302	-0.0271606	-0.0110474	0.0213013	-0.00250244	-0.0193481
0.4975	-0.0159912	-0.0271606	-0.0111084	0.0214233	-0.00250244	-0.019165
0.49775	-0.0159302	-0.0270996	-0.0111694	0.0213013	-0.00244141	-0.019165
0.498	-0.0159302	-0.0269165	-0.0111084	0.0211792	-0.00244141	-0.019043
0.49825	-0.0160522	-0.0268555	-0.0111084	0.0211182	-0.00238037	-0.0189819
0.4985	-0.0160522	-0.0268555	-0.0111694	0.0211792	-0.00244141	-0.019043
0.49875	-0.0159302	-0.0268555	-0.0112305	0.0213013	-0.00238037	-0.019104
0.499	-0.0159912	-0.0268555	-0.0112305	0.0213013	-0.00238037	-0.019165
0.49925	-0.0161133	-0.0269775	-0.0112915	0.0213623	-0.00238037	-0.0192261
0.4995	-0.0161133	-0.0269165	-0.0111694	0.0213623	-0.00231934	-0.019165
[truncated: 4,002 more rows]

## Sheet: Figure 3 Blob
Time	I	II	III	aVR	aVL	aVF	V1	V2	V3	V4	V5	V6
0	0.0180664	-0.020874	-0.0385132	0.00177002	0.0292358	-0.029541	0.003479	-0.0206909	-0.019165	-0.00262451	0.00402832	0.00469971
0.00025	0.0186157	-0.0205078	-0.0388794	0.00128174	0.0296631	-0.029541	0.0032959	-0.0202637	-0.0188599	-0.00262451	0.00390625	0.00469971
0.0005	0.019165	-0.0203857	-0.0391235	0.000976562	0.0300903	-0.0297852	0.00335693	-0.0194702	-0.0181885	-0.00219727	0.00421143	0.00482178
0.00075	0.0195923	-0.0203247	-0.0395508	0.000610352	0.0306396	-0.0298462	0.00335693	-0.0187988	-0.0177612	-0.0020752	0.00421143	0.00476074
0.001	0.0201416	-0.0200806	-0.0400391	0.000244141	0.0310059	-0.0297852	0.00341797	-0.0181885	-0.0172729	-0.00183105	0.0043335	0.00494385
0.00125	0.0206299	-0.0198975	-0.0404663	-6.10352e-05	0.0315552	-0.0297852	0.003479	-0.0174561	-0.0166016	-0.00152588	0.00469971	0.00512695
0.0015	0.0213013	-0.0197144	-0.0408936	-0.000549316	0.0322266	-0.0297852	0.0032959	-0.0171509	-0.0161743	-0.00140381	0.00476074	0.00531006
0.00175	0.0219116	-0.0194092	-0.0411987	-0.000854492	0.0327759	-0.0298462	0.00311279	-0.0166626	-0.015686	-0.00109863	0.00500488	0.00537109
0.002	0.0227051	-0.019165	-0.041626	-0.00134277	0.0332642	-0.0301514	0.00317383	-0.0162964	-0.0150757	-0.000732422	0.00518799	0.0055542
0.00225	0.0235596	-0.019043	-0.0421143	-0.00183105	0.0339355	-0.0302734	0.00292969	-0.015625	-0.0145874	-0.000671387	0.00524902	0.0057373
0.0025	0.024353	-0.0187988	-0.0426636	-0.0022583	0.0344238	-0.0305176	0.00262451	-0.0150146	-0.0139771	-0.000549316	0.00531006	0.00585938
0.00275	0.0250854	-0.0186768	-0.0431519	-0.00256348	0.0350342	-0.0307617	0.00231934	-0.0143433	-0.0133667	-0.000183105	0.00537109	0.00592041
0.003	0.0259399	-0.0186157	-0.0438232	-0.00292969	0.0357666	-0.0310059	0.0022583	-0.0136719	-0.0127563	0.00012207	0.0057373	0.00604248
0.00325	0.0266724	-0.0183716	-0.0446777	-0.00335693	0.0365601	-0.03125	0.0020752	-0.0129395	-0.0123901	0.000488281	0.00598145	0.00604248
0.0035	0.0275269	-0.0183716	-0.0454102	-0.00378418	0.0372925	-0.0314331	0.00195312	-0.012146	-0.0118408	0.000976562	0.00640869	0.00628662
0.00375	0.0283203	-0.0183716	-0.0460205	-0.00427246	0.0379028	-0.0317993	0.00177002	-0.0115967	-0.0111694	0.0012207	0.00665283	0.00622559
0.004	0.0289917	-0.0182495	-0.0467529	-0.00469971	0.0385742	-0.0321655	0.00158691	-0.0108643	-0.010498	0.00146484	0.0067749	0.00653076
0.00425	0.0297852	-0.0182495	-0.0475464	-0.00518799	0.0394287	-0.0324707	0.00140381	-0.0101318	-0.00994873	0.00170898	0.00708008	0.00665283
0.0045	0.0307007	-0.0181274	-0.0484009	-0.00561523	0.0402832	-0.0328979	0.00134277	-0.00939941	-0.00933838	0.00201416	0.00732422	0.00689697
0.00475	0.0315552	-0.0181274	-0.0491943	-0.00610352	0.0411377	-0.0332642	0.00128174	-0.00866699	-0.00866699	0.00219727	0.00744629	0.00714111
0.005	0.0322266	-0.0180664	-0.0499268	-0.0065918	0.041748	-0.0335083	0.00109863	-0.00805664	-0.00817871	0.00238037	0.00769043	0.00726318
0.00525	0.03302	-0.0181274	-0.0505981	-0.00701904	0.0426636	-0.0339966	0.000854492	-0.00750732	-0.00744629	0.00268555	0.00799561	0.00769043
0.0055	0.0338745	-0.0180664	-0.0513916	-0.00744629	0.0437012	-0.0346069	0.000610352	-0.0067749	-0.00683594	0.00299072	0.00823975	0.00787354
0.00575	0.034668	-0.0181274	-0.0523682	-0.00762939	0.0446777	-0.0349121	0.000244141	-0.00640869	-0.00646973	0.00311279	0.00823975	0.0078125
0.006	0.0354004	-0.0182495	-0.0532227	-0.00793457	0.0455933	-0.0352173	0.000244141	-0.0057373	-0.00579834	0.00360107	0.00848389	0.00823975
0.00625	0.0362549	-0.0183716	-0.0540771	-0.00823975	0.0463257	-0.0357056	0.000244141	-0.00512695	-0.00518799	0.00372314	0.00860596	0.00842285
0.0065	0.0371094	-0.0184326	-0.0548096	-0.00854492	0.0470581	-0.0361938	0.00012207	-0.0045166	-0.00469971	0.00372314	0.00872803	0.00848389
0.00675	0.0378418	-0.0186768	-0.0558472	-0.00878906	0.0478516	-0.0366821	0	-0.00378418	-0.00402832	0.00408936	0.00878906	0.00878906
0.007	0.0386963	-0.0189819	-0.0567017	-0.00915527	0.0485229	-0.0371704	-0.000244141	-0.00323486	-0.00354004	0.00421143	0.0088501	0.00897217
0.00725	0.0394897	-0.019104	-0.0575562	-0.00952148	0.0493774	-0.0377808	-0.000488281	-0.00256348	-0.00305176	0.0043335	0.00897217	0.00909424
0.0075	0.0402222	-0.019104	-0.0585327	-0.00976562	0.0502319	-0.0383911	-0.000671387	-0.00195312	-0.00238037	0.0045166	0.00897217	0.0090332
0.00775	0.0410767	-0.0192871	-0.0595703	-0.0101318	0.0512085	-0.0389404	-0.000671387	-0.00115967	-0.00177002	0.00469971	0.00915527	0.0090332
0.008	0.0419922	-0.0195923	-0.0606689	-0.010498	0.052124	-0.0396729	-0.000854492	-0.000427246	-0.0012207	0.00500488	0.00915527	0.00915527
0.00825	0.0428467	-0.0198364	-0.0617676	-0.0108643	0.0531616	-0.0402222	-0.000854492	6.10352e-05	-0.000549316	0.00512695	0.00933838	0.00927734
0.0085	0.0437622	-0.0198364	-0.0628662	-0.0112915	0.0540161	-0.0409546	-0.0010376	0.000732422	6.10352e-05	0.00549316	0.00946045	0.00921631
0.00875	0.0446777	-0.0201416	-0.0640869	-0.0117188	0.0549316	-0.041687	-0.00134277	0.00134277	0.000549316	0.0055542	0.00952148	0.00915527
0.009	0.0455933	-0.0204468	-0.0651855	-0.012085	0.0560303	-0.0424194	-0.00140381	0.00195312	0.0010376	0.00561523	0.00958252	0.00921631
0.00925	0.0465698	-0.020752	-0.0664062	-0.0122681	0.057251	-0.0432739	-0.00158691	0.00250244	0.00152588	0.00561523	0.00958252	0.00909424
0.0095	0.0474243	-0.0212402	-0.0678101	-0.0124512	0.0582886	-0.0441284	-0.00195312	0.00311279	0.00195312	0.0057373	0.00958252	0.00897217
0.00975	0.0481567	-0.0214844	-0.0689697	-0.0126953	0.0592651	-0.0449219	-0.00195312	0.00396729	0.00256348	0.00592041	0.00970459	0.0090332
0.01	0.0488281	-0.0217285	-0.0701294	-0.0128174	0.0604248	-0.0457153	-0.00201416	0.00482178	0.00311279	0.00598145	0.0100098	0.0090332
0.01025	0.0495605	-0.0222168	-0.0713501	-0.0130615	0.0614624	-0.0466309	-0.00219727	0.00561523	0.00372314	0.00604248	0.0101929	0.00915527
0.0105	0.050354	-0.0228271	-0.0725708	-0.0131836	0.0625	-0.0473633	-0.00238037	0.00628662	0.00445557	0.00616455	0.010376	0.00933838
0.01075	0.0512695	-0.0231323	-0.0739136	-0.0133057	0.0635376	-0.0481567	-0.00256348	0.00689697	0.00500488	0.00616455	0.0103149	0.00946045
0.011	0.0522461	-0.0235596	-0.0751343	-0.0133667	0.0646362	-0.0490723	-0.00262451	0.00750732	0.00561523	0.00634766	0.010437	0.00952148
0.01125	0.0531006	-0.0238647	-0.076355	-0.0134888	0.0657959	-0.0499268	-0.00280762	0.00799561	0.00604248	0.00628662	0.0103149	0.00939941
0.0115	0.0539551	-0.024353	-0.0775146	-0.0137939	0.0667725	-0.0506592	-0.00305176	0.00854492	0.00653076	0.00634766	0.0101929	0.00946045
0.01175	0.0546265	-0.0248413	-0.0786133	-0.013916	0.067688	-0.0514526	-0.00292969	0.00915527	0.00695801	0.00646973	0.0101929	0.00970459
0.012	0.055542	-0.0253906	-0.079895	-0.0140991	0.0686646	-0.0522461	-0.00274658	0.00964355	0.00738525	0.00640869	0.0101318	0.00964355
0.01225	0.0563354	-0.0258179	-0.0811157	-0.0142822	0.069519	-0.0531006	-0.00274658	0.0102539	0.00799561	0.00646973	0.0101318	0.00958252
0.0125	0.0570679	-0.0263672	-0.0825806	-0.0144043	0.0703735	-0.0540161	-0.00274658	0.0110474	0.00860596	0.00653076	0.0101318	0.00946045
0.01275	0.0579224	-0.0270386	-0.0839233	-0.0144653	0.0713501	-0.0549316	-0.00299072	0.0116577	0.00921631	0.00653076	0.0100708	0.00933838
0.013	0.0585938	-0.027771	-0.0853271	-0.0146484	0.0724487	-0.0560913	-0.00305176	0.0123291	0.00994873	0.00653076	0.0100098	0.00921631
0.01325	0.0593262	-0.0283813	-0.0866699	-0.0148315	0.0735474	-0.0571289	-0.00311279	0.0128784	0.0102539	0.00646973	0.0098877	0.00909424
0.0135	0.0600586	-0.0288696	-0.0877686	-0.0150757	0.0745239	-0.0579834	-0.00323486	0.0134888	0.0107422	0.00653076	0.00982666	0.00897217
0.01375	0.060791	-0.0294189	-0.0889282	-0.0152588	0.0756226	-0.0588989	-0.0032959	0.013855	0.0110474	0.00640869	0.00970459	0.00878906
0.014	0.0614624	-0.0298462	-0.0901489	-0.0151367	0.0765381	-0.0597534	-0.0032959	0.0144653	0.0116577	0.00671387	0.00970459	0.00878906
0.01425	0.0620117	-0.0303345	-0.0913086	-0.0151978	0.0772705	-0.0604248	-0.00354004	0.0148926	0.0120239	0.00671387	0.00939941	0.00866699
0.0145	0.062439	-0.0309448	-0.0924072	-0.0151978	0.0779419	-0.0612793	-0.00366211	0.015564	0.0126953	0.0067749	0.00946045	0.00866699
0.01475	0.0629272	-0.0314331	-0.0933838	-0.0151367	0.0787964	-0.0620728	-0.00366211	0.0162354	0.0132446	0.0067749	0.00946045	0.00854492
0.015	0.0634766	-0.0318604	-0.0944214	-0.0150757	0.0797729	-0.0628662	-0.00360107	0.0167847	0.0137939	0.00689697	0.00946045	0.00854492
0.01525	0.0638428	-0.0324707	-0.0953979	-0.0150757	0.0804443	-0.0637207	-0.00354004	0.0174561	0.0142212	0.00683594	0.00933838	0.00848389
0.0155	0.0643921	-0.0328979	-0.0963135	-0.0150757	0.0810547	-0.0644531	-0.0032959	0.0181274	0.0148926	0.00683594	0.00933838	0.00854492
0.01575	0.0648193	-0.0333252	-0.097168	-0.0150757	0.0817871	-0.0650635	-0.00311279	0.0186768	0.0153809	0.0067749	0.00933838	0.00836182
0.016	0.0654297	-0.0336914	-0.0979004	-0.0151978	0.0823975	-0.0656128	-0.00305176	0.0194092	0.0158691	0.0065918	0.00939941	0.00811768
0.01625	0.06604	-0.0340576	-0.0985718	-0.0151367	0.0830688	-0.0661621	-0.00292969	0.0200806	0.0167236	0.00665283	0.00933838	0.00811768
0.0165	0.0664062	-0.0344849	-0.0992432	-0.0150757	0.0836182	-0.0668335	-0.00262451	0.0206909	0.017334	0.0065918	0.00921631	0.00793457
0.01675	0.0667114	-0.034729	-0.100037	-0.0151978	0.0840454	-0.0673828	-0.00213623	0.0213013	0.0178833	0.00665283	0.00915527	0.00775146
0.017	0.0670166	-0.0350342	-0.10083	-0.0152588	0.0844727	-0.067688	-0.00170898	0.0221558	0.0185547	0.0067749	0.00933838	0.00769043
0.01725	0.0673218	-0.0354614	-0.101562	-0.0152588	0.085022	-0.0682373	-0.00140381	0.0228882	0.019165	0.00683594	0.00933838	0.00756836
0.0175	0.0675659	-0.0358887	-0.102295	-0.0150146	0.0855103	-0.0687866	-0.00115967	0.0235596	0.0196533	0.00695801	0.00927734	0.00738525
0.01775	0.067688	-0.036499	-0.102966	-0.0148315	0.0859375	-0.0695801	-0.000610352	0.024231	0.0201416	0.00671387	0.00921631	0.00720215
0.018	0.0678101	-0.0370483	-0.103699	-0.0147095	0.0861816	-0.0703735	-0.000366211	0.0247803	0.0203857	0.00653076	0.00891113	0.00689697
0.01825	0.0681152	-0.0375366	-0.104431	-0.0144653	0.0866089	-0.0709839	-6.10352e-05	0.0253296	0.0206909	0.00640869	0.00848389	0.0065918
0.0185	0.0682373	-0.038147	-0.105225	-0.0143433	0.0871582	-0.0715942	0.00012207	0.0257568	0.0210571	0.00616455	0.00811768	0.00634766
0.01875	0.0684204	-0.0388184	-0.106262	-0.0141602	0.0878296	-0.0724487	0.000366211	0.0262451	0.0216064	0.00592041	0.00775146	0.00616455
0.019	0.0687256	-0.0396118	-0.107239	-0.013855	0.0884399	-0.0733643	0.000732422	0.0266724	0.0219116	0.00579834	0.00738525	0.0057373
0.01925	0.0689697	-0.0403442	-0.108337	-0.0134277	0.0890503	-0.0744019	0.000915527	0.0271606	0.0220947	0.0055542	0.00714111	0.00512695
0.0195	0.0693359	-0.0411377	-0.109497	-0.0131226	0.0897217	-0.0754395	0.0012207	0.0276489	0.022583	0.00543213	0.00695801	0.00463867
0.01975	0.069519	-0.0421143	-0.110535	-0.0127563	0.0903931	-0.076416	0.00140381	0.0282593	0.0229492	0.00518799	0.00665283	0.0043335
0.02	0.0697632	-0.0429077	-0.111572	-0.0123291	0.0911255	-0.0773315	0.00170898	0.0286865	0.0233154	0.00494385	0.00622559	0.00390625
0.02025	0.0700073	-0.0437622	-0.112549	-0.012146	0.0919189	-0.078186	0.00213623	0.0291748	0.0237427	0.00469971	0.00579834	0.00341797
0.0205	0.0702515	-0.0446167	-0.11377	-0.0120239	0.0926514	-0.0791626	0.00244141	0.0297241	0.0241699	0.0043335	0.00537109	0.00305176
0.02075	0.0703125	-0.0457153	-0.114807	-0.0117188	0.0931396	-0.0800781	0.00274658	0.0302734	0.0247192	0.00415039	0.00518799	0.00262451
0.021	0.0706787	-0.0466309	-0.115662	-0.0115356	0.0936279	-0.0810547	0.00323486	0.0309448	0.0251465	0.00396729	0.00512695	0.00213623
0.02125	0.0707397	-0.0471802	-0.116516	-0.0112305	0.0941162	-0.0817871	0.00366211	0.0313721	0.0255737	0.00378418	0.00494385	0.00177002
0.0215	0.0709229	-0.0477905	-0.11731	-0.0109253	0.0945435	-0.0823975	0.00402832	0.0319214	0.0259399	0.00354004	0.00463867	0.00152588
0.02175	0.0710449	-0.0483398	-0.11792	-0.0106201	0.0948486	-0.0830078	0.00445557	0.0325928	0.0264893	0.00354004	0.00439453	0.00109863
0.022	0.0710449	-0.0488892	-0.118652	-0.0103149	0.0953369	-0.0835571	0.00494385	0.0332031	0.0270386	0.0032959	0.00427246	0.000732422
0.02225	0.0710449	-0.0494995	-0.119263	-0.0101318	0.0955811	-0.0841675	0.00537109	0.0337524	0.0274048	0.00299072	0.00372314	0.000305176
0.0225	0.0709839	-0.0500488	-0.11969	-0.00964355	0.0957031	-0.0847168	0.00579834	0.0343628	0.0278931	0.00280762	0.0032959	0
0.02275	0.0709839	-0.0505371	-0.119995	-0.00933838	0.0958862	-0.0853882	0.00640869	0.03479	0.0281372	0.00244141	0.00286865	-0.000488281
0.023	0.0708618	-0.0510254	-0.120422	-0.00915527	0.0958862	-0.0859375	0.00689697	0.0351562	0.0285034	0.00213623	0.00250244	-0.0010376
0.02325	0.0706787	-0.0516357	-0.120911	-0.00866699	0.0960083	-0.0864258	0.00738525	0.0356445	0.0288086	0.00189209	0.00213623	-0.00152588
0.0235	0.0704346	-0.0523071	-0.121338	-0.00811768	0.0962524	-0.086853	0.0078125	0.0358887	0.0291748	0.00164795	0.00177002	-0.00201416
0.02375	0.0700684	-0.0529785	-0.121643	-0.00769043	0.0963135	-0.0872803	0.00848389	0.036438	0.0294189	0.00134277	0.00146484	-0.00238037
0.024	0.0697021	-0.0534058	-0.121948	-0.00726318	0.0964355	-0.0878906	0.00897217	0.0368042	0.0296021	0.000793457	0.000915527	-0.00286865
0.02425	0.0695801	-0.0541992	-0.122437	-0.0067749	0.0964355	-0.088501	0.00958252	0.0371704	0.0300293	0.000427246	0.000427246	-0.0032959
0.0245	0.069397	-0.0553589	-0.12323	-0.00622559	0.0967407	-0.0893555	0.0106812	0.038269	0.0308228	0	-0.000244141	-0.0043335
0.02475	0.0693359	-0.0559082	-0.123596	-0.00579834	0.0969238	-0.0898438	0.0110474	0.0387573	0.03125	-0.000244141	-0.000610352	-0.00506592
0.025	0.0692139	-0.0563965	-0.123962	-0.00537109	0.0970459	-0.090332	0.0117188	0.0393066	0.0317993	-0.000427246	-0.000915527	-0.0055542
0.02525	0.0692749	-0.0571899	-0.124695	-0.00506592	0.09729	-0.0909424	0.0125732	0.0404053	0.0326538	-0.00115967	-0.00152588	-0.00653076
0.0255	0.0693359	-0.0576172	-0.125061	-0.00476074	0.0975342	-0.0913086	0.0131226	0.0410156	0.0332031	-0.00128174	-0.00170898	-0.00689697
0.02575	0.0692139	-0.0578613	-0.125427	-0.00457764	0.0975342	-0.0917358	0.0134888	0.0415649	0.0337524	-0.00152588	-0.00213623	-0.00738525
0.026	0.0689087	-0.0582275	-0.125488	-0.00421143	0.0973511	-0.0921021	0.0145264	0.0426636	0.0345459	-0.00195312	-0.00292969	-0.00793457
0.02625	0.0687866	-0.0585327	-0.125427	-0.00390625	0.097229	-0.0921021	0.0150757	0.0432129	0.0348511	-0.00201416	-0.0032959	-0.00823975
0.0265	0.0684204	-0.05896	-0.125366	-0.00360107	0.0971069	-0.0922241	0.0153809	0.0435181	0.0350952	-0.00219727	-0.00360107	-0.00860596
0.02675	0.0674438	-0.0594482	-0.124939	-0.00280762	0.0963135	-0.0923462	0.0161133	0.0440674	0.0355225	-0.00262451	-0.00427246	-0.00952148
0.027	0.0667114	-0.0598755	-0.124634	-0.00238037	0.0957031	-0.0922852	0.0165405	0.0443726	0.0358276	-0.00292969	-0.0045166	-0.00982666
0.02725	0.06604	-0.0602417	-0.12439	-0.00177002	0.0952759	-0.0923462	0.0170288	0.0446777	0.0361328	-0.00311279	-0.00476074	-0.0101318
0.0275	0.0651855	-0.0606079	-0.124023	-0.00109863	0.0948486	-0.0924683	0.0175781	0.0449829	0.036438	-0.00317383	-0.00500488	-0.0103149
0.02775	0.0643311	-0.0610352	-0.123779	-0.000610352	0.0944824	-0.0925293	0.0180664	0.045105	0.0366821	-0.00341797	-0.00531006	-0.0107422
0.028	0.0634766	-0.0611572	-0.12323	-0.00012207	0.0939941	-0.0923462	0.0186768	0.0452881	0.0369263	-0.00360107	-0.00543213	-0.0111694
0.02825	0.0626831	-0.0612793	-0.12262	0.000244141	0.0933838	-0.0921021	0.0189819	0.045166	0.0369873	-0.00384521	-0.00561523	-0.0115356
0.0285	0.0618896	-0.0613403	-0.121887	0.000732422	0.0926514	-0.0918579	0.0194702	0.0452271	0.0370483	-0.00396729	-0.0057373	-0.0118408
0.02875	0.0610962	-0.0615845	-0.121155	0.00128174	0.0916748	-0.0914917	0.0199585	0.0453491	0.0370483	-0.00427246	-0.00579834	-0.012146
0.029	0.0602417	-0.0617676	-0.120422	0.00183105	0.0908203	-0.0912476	0.0204468	0.0454102	0.0370483	-0.00445557	-0.00598145	-0.0124512
0.02925	0.0594482	-0.0619507	-0.119751	0.00231934	0.0900269	-0.0911255	0.020874	0.0454102	0.0369873	-0.00469971	-0.00622559	-0.0128174
0.0295	0.0585327	-0.0621338	-0.11908	0.00299072	0.0891724	-0.0909424	0.0211182	0.0452881	0.0367432	-0.00494385	-0.00646973	-0.0133057
0.02975	0.0576782	-0.062439	-0.11853	0.00366211	0.0884399	-0.0906982	0.0215454	0.0452881	0.0366211	-0.00518799	-0.0065918	-0.0134888
0.03	0.0567627	-0.0627441	-0.117859	0.00421143	0.0876465	-0.0904541	0.0216675	0.0450439	0.036499	-0.00549316	-0.00695801	-0.0137939
0.03025	0.0557861	-0.0629272	-0.117065	0.00482178	0.086792	-0.090271	0.0219116	0.0447998	0.036377	-0.00579834	-0.00738525	-0.013916
0.0305	0.0548096	-0.0631714	-0.116455	0.00543213	0.0859375	-0.0900879	0.0223389	0.0445557	0.0361938	-0.00598145	-0.00769043	-0.0142212
0.03075	0.0540161	-0.0633545	-0.115845	0.00598145	0.0852051	-0.0898438	0.0227051	0.0443115	0.0361328	-0.00616455	-0.00793457	-0.0144653
0.031	0.0532227	-0.0636597	-0.115295	0.00653076	0.0845947	-0.0896606	0.0231323	0.0441895	0.0360107	-0.00628662	-0.00817871	-0.0145874
0.03125	0.0525513	-0.0638428	-0.114624	0.00689697	0.0839233	-0.0894775	0.0234375	0.0439453	0.0357666	-0.00653076	-0.00842285	-0.0148315
0.0315	0.0518188	-0.0640259	-0.114014	0.00738525	0.083313	-0.0892334	0.0238037	0.0437012	0.0356445	-0.00695801	-0.00872803	-0.0150146
0.03175	0.0509033	-0.06427	-0.11322	0.00787354	0.0825806	-0.0891113	0.0240479	0.0435791	0.0354614	-0.00726318	-0.00909424	-0.0152588
0.032	0.0499268	-0.0645142	-0.112549	0.00836182	0.0819092	-0.0888062	0.024231	0.0432739	0.0351562	-0.00750732	-0.00939941	-0.0155029
0.03225	0.0491333	-0.0646362	-0.111877	0.00872803	0.0811157	-0.0884399	0.0244141	0.0430298	0.0350342	-0.0078125	-0.00964355	-0.015686
0.0325	0.0482788	-0.0647583	-0.111145	0.00927734	0.0804443	-0.0880737	0.0244751	0.0426025	0.034729	-0.00817871	-0.0100098	-0.0158081
0.03275	0.0475464	-0.0648804	-0.110657	0.00976562	0.079834	-0.0877075	0.0247192	0.0421753	0.0344238	-0.00830078	-0.0101929	-0.0158081
0.033	0.046814	-0.0648804	-0.110046	0.0102539	0.0791626	-0.0874023	0.0245972	0.0418701	0.0340576	-0.00848389	-0.010437	-0.0159912
0.03325	0.0460815	-0.0649414	-0.109436	0.0105591	0.0785522	-0.0870972	0.0244141	0.0414429	0.0336914	-0.0088501	-0.0107422	-0.0162354
0.0335	0.0454102	-0.0648804	-0.108765	0.0109253	0.0779419	-0.086792	0.0245361	0.0411377	0.0334473	-0.00897217	-0.0107422	-0.0162964
0.03375	0.0447388	-0.0648804	-0.107971	0.0114746	0.0769653	-0.0863037	0.0245361	0.0407715	0.0332642	-0.00921631	-0.0108032	-0.0164185
0.034	0.0439453	-0.0648193	-0.107056	0.0120239	0.0761108	-0.0857544	0.0244141	0.0402832	0.0328979	-0.00927734	-0.0109863	-0.0165405
0.03425	0.0430908	-0.0646973	-0.106201	0.0123901	0.0751343	-0.0852661	0.024292	0.0396729	0.0325928	-0.00933838	-0.0111084	-0.0166626
0.0345	0.0422363	-0.0646973	-0.105347	0.0127563	0.0742188	-0.085083	0.0241089	0.0391235	0.0321655	-0.00964355	-0.0111694	-0.0169067
0.03475	0.0411987	-0.0646973	-0.104431	0.0130615	0.0731201	-0.0845947	0.0241699	0.0385742	0.0316772	-0.0098877	-0.0112915	-0.0170288
0.035	0.0401611	-0.0646973	-0.103455	0.0134888	0.0721436	-0.0839844	0.0240479	0.0379028	0.0310669	-0.0100708	-0.0114136	-0.0170898
0.03525	0.0393066	-0.0646362	-0.102356	0.013855	0.071106	-0.0834961	0.0239258	0.0374146	0.0307007	-0.0100708	-0.0114136	-0.0170288
0.0355	0.0385742	-0.0644531	-0.101318	0.0140991	0.0702515	-0.0828857	0.0238037	0.0367432	0.0303955	-0.0101929	-0.0113525	-0.0170288
0.03575	0.0377808	-0.0644531	-0.100342	0.0145264	0.069397	-0.0824585	0.0234985	0.0362549	0.0300293	-0.0102539	-0.0112915	-0.0169067
0.036	0.0368042	-0.0643921	-0.0993652	0.0148926	0.0685425	-0.0819092	0.0233154	0.0357056	0.029541	-0.0103149	-0.0112305	-0.0167236
0.03625	0.0360718	-0.064209	-0.0983887	0.0150146	0.067749	-0.0813599	0.0230103	0.0349731	0.0288696	-0.010498	-0.0112305	-0.0166016
0.0365	0.0352783	-0.0639038	-0.0974121	0.0153809	0.0669556	-0.0808105	0.0227051	0.0341187	0.0283203	-0.0106812	-0.0112305	-0.0163574
0.03675	0.0344238	-0.0635986	-0.0964355	0.015686	0.0661621	-0.0802612	0.0221558	0.0332642	0.0276489	-0.0107422	-0.0111694	-0.0161743
0.037	0.0335693	-0.0631104	-0.0953369	0.0158081	0.0651245	-0.0794678	0.0217285	0.0325928	0.0270996	-0.0106812	-0.0110474	-0.0159912
0.03725	0.0325317	-0.0628052	-0.0939941	0.0161743	0.0640869	-0.0786743	0.0213623	0.0317383	0.0264893	-0.0105591	-0.0109863	-0.0157471
0.0375	0.0316162	-0.062561	-0.0928955	0.0165405	0.0628662	-0.0779419	0.0210571	0.0309448	0.0257568	-0.010498	-0.0109863	-0.0154419
0.03775	0.0305786	-0.0623169	-0.0914917	0.0169067	0.0618286	-0.0770874	0.0206909	0.0300293	0.0251465	-0.010376	-0.0108643	-0.0149536
0.038	0.02948	-0.0618896	-0.09021	0.0172729	0.06073	-0.0762939	0.0202026	0.0292358	0.0244141	-0.0106201	-0.0108032	-0.0150146
0.03825	0.0284424	-0.0615234	-0.0888672	0.0176392	0.0595703	-0.0755005	0.0201416	0.0285034	0.0238037	-0.010498	-0.0106812	-0.0148315
0.0385	0.0274658	-0.0610962	-0.0877075	0.0180054	0.0585327	-0.074646	0.0198975	0.0276489	0.0231323	-0.010498	-0.0106812	-0.0147095
0.03875	0.0264282	-0.060791	-0.0863647	0.0184937	0.057251	-0.0739136	0.0194092	0.0266113	0.0222778	-0.0106201	-0.0106812	-0.0144653
0.039	0.0254517	-0.0604248	-0.0849609	0.0187988	0.0559692	-0.0731201	0.019165	0.0255737	0.0214844	-0.0107422	-0.0106201	-0.0142822
0.03925	0.0245361	-0.0601196	-0.0836182	0.019165	0.0546875	-0.0723877	0.0187378	0.0244751	0.0205078	-0.0109253	-0.0106201	-0.0140991
0.0395	0.0235596	-0.0598755	-0.0822754	0.0195312	0.0535889	-0.0716553	0.0183716	0.0235596	0.0194702	-0.0111084	-0.0106201	-0.013916
0.03975	0.022583	-0.0598145	-0.0809326	0.0198975	0.0524902	-0.0708618	0.0180664	0.0224609	0.0185547	-0.0111694	-0.0106201	-0.0137939
0.04	0.0216064	-0.0597534	-0.079895	0.0203857	0.0514526	-0.0703125	0.0177002	0.0212402	0.0176392	-0.0115356	-0.0106201	-0.0136719
0.04025	0.0205688	-0.0596924	-0.0787964	0.020813	0.0504761	-0.0696411	0.0172729	0.0200195	0.0166626	-0.0115967	-0.0106201	-0.0136108
0.0405	0.0195923	-0.0595093	-0.0777588	0.0211182	0.0495605	-0.0690308	0.0167236	0.0188599	0.0158081	-0.0116577	-0.0106812	-0.0133667
0.04075	0.0186768	-0.0594482	-0.0767822	0.0214233	0.0488281	-0.0684814	0.0162354	0.0177002	0.0147705	-0.0119629	-0.0106201	-0.0133057
0.041	0.0178833	-0.0593872	-0.0759888	0.0219116	0.0480957	-0.0679321	0.0158691	0.0166626	0.0140381	-0.0123291	-0.0106201	-0.0131836
0.04125	0.0172119	-0.0592041	-0.0749512	0.0222168	0.0472412	-0.0672607	0.0154419	0.015625	0.0130615	-0.0124512	-0.0108032	-0.0131226
0.0415	0.0164795	-0.05896	-0.0739746	0.0223999	0.0463867	-0.0666504	0.0150757	0.0145264	0.012146	-0.0123901	-0.0107422	-0.0127563
0.04175	0.015686	-0.0587769	-0.0731201	0.022583	0.0455933	-0.06604	0.0144653	0.0133057	0.0109863	-0.0126343	-0.0108032	-0.0126953
0.042	0.0148926	-0.0584717	-0.0723267	0.0227661	0.0447998	-0.0653687	0.0139771	0.0122681	0.0100708	-0.0128784	-0.0106201	-0.0124512
0.04225	0.0142822	-0.0581055	-0.0714722	0.0229492	0.0440674	-0.0648193	0.0134277	0.0111694	0.00915527	-0.0128174	-0.0106201	-0.012207
0.0425	0.0137329	-0.0577393	-0.0706177	0.0231934	0.0432129	-0.06427	0.0130005	0.0100098	0.00836182	-0.0127563	-0.010498	-0.0119019
0.04275	0.0130005	-0.0576782	-0.0698242	0.0234985	0.0423584	-0.0637817	0.0124512	0.00891113	0.00744629	-0.0128784	-0.010376	-0.0114746
0.043	0.0125122	-0.057373	-0.0691528	0.0237427	0.041748	-0.0634155	0.0118408	0.00787354	0.00653076	-0.0128784	-0.010376	-0.0110474
0.04325	0.012085	-0.0571289	-0.0683594	0.0237427	0.0411987	-0.0629883	0.0112915	0.00671387	0.00537109	-0.0131226	-0.010437	-0.0109863
0.0435	0.0116577	-0.0567627	-0.0675049	0.0238647	0.0406494	-0.0625	0.0106812	0.00549316	0.00439453	-0.0132446	-0.0103149	-0.0106812
0.04375	0.0111084	-0.0566406	-0.0668335	0.0239868	0.039978	-0.0622559	0.0100098	0.00445557	0.003479	-0.0132446	-0.0103149	-0.010437
0.044	0.0105591	-0.0565796	-0.06604	0.0241089	0.0392456	-0.0618286	0.00933838	0.00335693	0.00238037	-0.0134277	-0.0102539	-0.0103149
0.04425	0.0101318	-0.0563965	-0.0654297	0.024292	0.0385132	-0.0612183	0.00860596	0.00219727	0.00146484	-0.0136719	-0.0101318	-0.0102539
0.0445	0.00970459	-0.0560913	-0.0646362	0.0244141	0.0379639	-0.0606079	0.00811768	0.000976562	0.000488281	-0.0137329	-0.0100098	-0.0101318
0.04475	0.00927734	-0.0557861	-0.0640869	0.0244141	0.0373535	-0.0600586	0.00744629	-0.000183105	-0.000549316	-0.013855	-0.00994873	-0.0098877
0.045	0.00854492	-0.055603	-0.0633545	0.0245361	0.0366821	-0.0596313	0.00689697	-0.0012207	-0.00152588	-0.0139771	-0.00982666	-0.00958252
0.04525	0.00793457	-0.0553589	-0.0626221	0.0246582	0.0360718	-0.0591431	0.00634766	-0.00219727	-0.00244141	-0.0142212	-0.00976562	-0.00927734
0.0455	0.00750732	-0.0550537	-0.0618286	0.0248413	0.0355835	-0.0586548	0.00567627	-0.00323486	-0.00323486	-0.0142212	-0.00964355	-0.00878906
0.04575	0.00695801	-0.0547485	-0.0611572	0.0249023	0.0350952	-0.0582886	0.00537109	-0.00427246	-0.00415039	-0.0144653	-0.00964355	-0.00860596
0.046	0.00665283	-0.0543213	-0.0605469	0.0249023	0.0346069	-0.0578003	0.00482178	-0.00543213	-0.00506592	-0.0147095	-0.00964355	-0.00842285
0.04625	0.00622559	-0.0540161	-0.0599976	0.0250244	0.0341797	-0.057373	0.00421143	-0.00653076	-0.00598145	-0.0147095	-0.00939941	-0.00805664
0.0465	0.00585938	-0.0537109	-0.0595703	0.0250244	0.0336914	-0.0570068	0.00360107	-0.00756836	-0.00683594	-0.0147095	-0.00927734	-0.00787354
0.04675	0.0055542	-0.0534058	-0.05896	0.0250244	0.0333862	-0.0565186	0.00299072	-0.00854492	-0.00787354	-0.0148315	-0.00915527	-0.00775146
0.047	0.00524902	-0.0531616	-0.0583496	0.0249634	0.03302	-0.0562134	0.0022583	-0.00927734	-0.00872803	-0.0150146	-0.00909424	-0.00744629
0.04725	0.00512695	-0.0529175	-0.0578613	0.0247192	0.0327148	-0.0558472	0.00164795	-0.0101318	-0.00958252	-0.0152588	-0.0090332	-0.00726318
0.0475	0.00512695	-0.0526123	-0.0576172	0.0247192	0.0324097	-0.055481	0.00128174	-0.0109863	-0.0101318	-0.0150146	-0.00891113	-0.00708008
0.04775	0.00506592	-0.0524292	-0.057312	0.0247192	0.0321655	-0.0550537	0.000671387	-0.0119629	-0.0108032	-0.0149536	-0.00897217	-0.00683594
0.048	0.00506592	-0.0521851	-0.0568237	0.0246582	0.0318604	-0.0546265	0	-0.0130005	-0.0114746	-0.0150146	-0.00897217	-0.0065918
0.04825	0.00494385	-0.0517578	-0.0563354	0.0246582	0.0315552	-0.0541992	-0.000427246	-0.013855	-0.012146	-0.0150146	-0.00897217	-0.00646973
0.0485	0.00482178	-0.0515137	-0.0558472	0.0245972	0.031189	-0.053894	-0.0010376	-0.0148926	-0.0130005	-0.0151367	-0.00897217	-0.00628662
0.04875	0.00469971	-0.0513916	-0.0554199	0.0245972	0.0308838	-0.0537109	-0.00158691	-0.015686	-0.0139771	-0.0151367	-0.00909424	-0.00610352
0.049	0.0045166	-0.0513306	-0.0551147	0.0244751	0.0306396	-0.0534668	-0.00213623	-0.0165405	-0.0147705	-0.0151978	-0.00891113	-0.00592041
0.04925	0.0043335	-0.0511475	-0.0548706	0.0245361	0.0303955	-0.0532227	-0.00274658	-0.0175171	-0.015686	-0.0153198	-0.0090332	-0.0057373
0.0495	0.00408936	-0.0509644	-0.0545654	0.0245972	0.0302734	-0.0530396	-0.00311279	-0.0182495	-0.0164795	-0.0154419	-0.00897217	-0.00561523
0.04975	0.00378418	-0.0508423	-0.0542603	0.0245361	0.0300903	-0.0527954	-0.003479	-0.019104	-0.0172119	-0.0154419	-0.0088501	-0.00543213
0.05	0.00366211	-0.0507202	-0.0540771	0.0245361	0.0299683	-0.0526123	-0.00384521	-0.0199585	-0.0179443	-0.015625	-0.00891113	-0.00518799
0.05025	0.00354004	-0.0504761	-0.0537109	0.024353	0.0296631	-0.0524292	-0.00445557	-0.0206909	-0.0187378	-0.0158691	-0.0088501	-0.00500488
0.0505	0.0032959	-0.0501709	-0.0534058	0.024231	0.0293579	-0.0521851	-0.00488281	-0.0214233	-0.0193481	-0.0158081	-0.00872803	-0.00482178
0.05075	0.00317383	-0.0499878	-0.0529175	0.024231	0.0292358	-0.0518799	-0.00537109	-0.0220947	-0.0200195	-0.0160522	-0.00860596	-0.0045166
0.051	0.00305176	-0.0499268	-0.0527344	0.0240479	0.0291748	-0.0516357	-0.00585938	-0.0227661	-0.0206299	-0.0161133	-0.00854492	-0.0043335
0.05125	0.00292969	-0.0498047	-0.0526123	0.0240479	0.0291138	-0.0513916	-0.00634766	-0.0235596	-0.0213623	-0.0161743	-0.00860596	-0.00421143
0.0515	0.00317383	-0.0495605	-0.0524902	0.0238037	0.0291748	-0.0512085	-0.0065918	-0.0241699	-0.0219116	-0.0161743	-0.00854492	-0.00415039
0.05175	0.00317383	-0.0493164	-0.0523071	0.0236816	0.0290527	-0.0509033	-0.00695801	-0.0247803	-0.022583	-0.0159912	-0.00836182	-0.00390625
0.052	0.00323486	-0.0492554	-0.052124	0.0237427	0.0289917	-0.0505981	-0.00714111	-0.0253906	-0.0233154	-0.0159302	-0.00836182	-0.00378418
0.05225	0.00323486	-0.0490723	-0.052124	0.0237427	0.0289307	-0.0504761	-0.00756836	-0.0261841	-0.0238647	-0.0160522	-0.00830078	-0.00341797
0.0525	0.0032959	-0.0490112	-0.052002	0.0238037	0.0287476	-0.0504761	-0.0078125	-0.0266724	-0.0244751	-0.0162354	-0.00817871	-0.00317383
0.05275	0.00335693	-0.0488281	-0.0518799	0.0238647	0.0285645	-0.050293	-0.00823975	-0.0274048	-0.0250854	-0.0164795	-0.00805664	-0.00299072
0.053	0.00335693	-0.048584	-0.0518799	0.0238037	0.0286255	-0.0501709	-0.00854492	-0.0281372	-0.0256348	-0.0165405	-0.00793457	-0.00280762
0.05325	0.0032959	-0.0484009	-0.0516968	0.0236816	0.0285034	-0.0499268	-0.00872803	-0.0287476	-0.0261841	-0.0166626	-0.0078125	-0.00268555
0.0535	0.0032959	-0.0483398	-0.0515137	0.0236816	0.0283203	-0.0497437	-0.00909424	-0.02948	-0.0267334	-0.0169067	-0.00787354	-0.00280762
0.05375	0.00305176	-0.0481567	-0.0513916	0.0236816	0.0281372	-0.0495605	-0.00933838	-0.0299072	-0.0271606	-0.0167236	-0.00775146	-0.00244141
0.054	0.00299072	-0.0478516	-0.0513306	0.0234985	0.0279541	-0.0493774	-0.00976562	-0.0305786	-0.02771	-0.0169067	-0.00775146	-0.00231934
0.05425	0.00305176	-0.0477905	-0.0513306	0.0234375	0.027832	-0.0492554	-0.0100708	-0.03125	-0.0282593	-0.0169067	-0.0078125	-0.00219727
0.0545	0.00299072	-0.0477905	-0.0511475	0.0233765	0.027771	-0.0491943	-0.0101318	-0.0314331	-0.0283813	-0.0167236	-0.00769043	-0.00189209
0.05475	0.00311279	-0.0476074	-0.0510254	0.0231934	0.027832	-0.0491333	-0.010498	-0.0319214	-0.0289307	-0.0167847	-0.0078125	-0.00219727
0.055	0.00317383	-0.0474243	-0.0508423	0.0230713	0.027771	-0.0490112	-0.0106812	-0.0322266	-0.0292358	-0.0169678	-0.0078125	-0.0020752
0.05525	0.00305176	-0.0472412	-0.0505981	0.0230713	0.0276489	-0.048645	-0.0109253	-0.0326538	-0.0297852	-0.0169678	-0.00787354	-0.00195312
0.0555	0.00305176	-0.0469971	-0.050415	0.0229492	0.0275879	-0.048584	-0.0112305	-0.0330811	-0.0303955	-0.0169678	-0.0078125	-0.00170898
0.05575	0.00292969	-0.0467529	-0.0502319	0.0229492	0.0275269	-0.0482788	-0.0114746	-0.0335693	-0.0308228	-0.0170288	-0.00775146	-0.00158691
0.056	0.00280762	-0.0466919	-0.0500488	0.0228882	0.0274658	-0.0481567	-0.0117798	-0.0340576	-0.0313721	-0.0170898	-0.00787354	-0.00146484
0.05625	0.00286865	-0.0465088	-0.0498657	0.0227051	0.0274048	-0.0480347	-0.0120239	-0.0344849	-0.0316772	-0.0170898	-0.0078125	-0.0012207
0.0565	0.00292969	-0.0463867	-0.0497437	0.022522	0.0272827	-0.0479126	-0.0122681	-0.0348511	-0.0322266	-0.0172119	-0.00793457	-0.0012207
0.05675	0.00305176	-0.0463867	-0.0498047	0.022522	0.0274048	-0.0479736	-0.0125122	-0.0350952	-0.0324707	-0.0170898	-0.0078125	-0.0010376
0.057	0.00311279	-0.0465088	-0.0498657	0.0223999	0.0274048	-0.0478516	-0.0125122	-0.0352173	-0.0327759	-0.0170288	-0.00787354	-0.000976562
0.05725	0.00335693	-0.0463867	-0.0498047	0.0222168	0.0272827	-0.0477295	-0.0128174	-0.0357056	-0.0330811	-0.0171509	-0.00793457	-0.000854492
0.0575	0.003479	-0.0461426	-0.0498047	0.0221558	0.0273438	-0.0475464	-0.0128174	-0.0358887	-0.0332031	-0.0169678	-0.00775146	-0.000671387
0.05775	0.00335693	-0.0459595	-0.0496216	0.0220947	0.0272827	-0.0474243	-0.0131226	-0.036377	-0.0336304	-0.0171509	-0.0078125	-0.000854492
0.058	0.00335693	-0.0457764	-0.0495605	0.0220337	0.0271606	-0.0474243	-0.0131226	-0.0366821	-0.0338745	-0.0172119	-0.00756836	-0.000671387
0.05825	0.00323486	-0.0458374	-0.0494995	0.0220337	0.0270996	-0.0473633	-0.0132446	-0.0369873	-0.0341187	-0.0172729	-0.00750732	-0.000671387
0.0585	0.0032959	-0.0458374	-0.0495605	0.0219727	0.0270386	-0.0473633	-0.0134888	-0.0373535	-0.0343018	-0.0174561	-0.00750732	-0.000671387
0.05875	0.003479	-0.0457764	-0.0494385	0.0218506	0.0269775	-0.0472412	-0.0136719	-0.0377197	-0.0343018	-0.0172729	-0.00738525	-0.000549316
0.059	0.00354004	-0.0456543	-0.0494385	0.0217896	0.0269775	-0.0471802	-0.0136719	-0.0379028	-0.0345459	-0.0172119	-0.00744629	-0.000427246
0.05925	0.00360107	-0.0455322	-0.0493774	0.0217285	0.0269775	-0.0471191	-0.0136108	-0.0379028	-0.034729	-0.0172119	-0.00744629	-0.000183105
0.0595	0.00372314	-0.0454102	-0.0492554	0.0216064	0.0271606	-0.0470581	-0.0134888	-0.0380249	-0.0349121	-0.0172729	-0.00744629	0
0.05975	0.00366211	-0.0452881	-0.0492554	0.0216675	0.0270996	-0.0470581	-0.0135498	-0.038147	-0.0352173	-0.017334	-0.00750732	0
0.06	0.00366211	-0.0452271	-0.0491943	0.0214233	0.0270386	-0.046936	-0.0135498	-0.038269	-0.0354614	-0.017334	-0.00756836	-6.10352e-05
0.06025	0.00366211	-0.045105	-0.0491333	0.0213623	0.0269775	-0.0466919	-0.0136108	-0.0384521	-0.0357056	-0.0172119	-0.00769043	-0.00012207
0.0605	0.00378418	-0.0449219	-0.0490112	0.0212402	0.0270996	-0.0464478	-0.0136108	-0.0385132	-0.0358276	-0.0169678	-0.00762939	0.00012207
0.06075	0.00408936	-0.0446777	-0.0490112	0.0212402	0.0270996	-0.0463257	-0.013916	-0.0385742	-0.0358887	-0.0169678	-0.00756836	0.000366211
0.061	0.00427246	-0.0445557	-0.0488892	0.0211182	0.0272217	-0.0462646	-0.0139771	-0.0385742	-0.0359497	-0.0169678	-0.00744629	0.000488281
0.06125	0.0043335	-0.0443726	-0.0489502	0.0211182	0.0273438	-0.0462036	-0.0140991	-0.0386353	-0.0358887	-0.0168457	-0.00720215	0.000549316
0.0615	0.00427246	-0.0442505	-0.0488281	0.0209961	0.0272827	-0.0460815	-0.0140381	-0.0387573	-0.0359497	-0.0168457	-0.00714111	0.000549316
0.06175	0.00439453	-0.0440674	-0.048645	0.0210571	0.0272217	-0.0458984	-0.0142212	-0.0389404	-0.0360718	-0.0168457	-0.00720215	0.000427246
0.062	0.0045166	-0.0438843	-0.0485229	0.0210571	0.0270996	-0.0458374	-0.0143433	-0.0391235	-0.0360718	-0.0166626	-0.00708008	0.000427246
0.06225	0.00457764	-0.0438232	-0.0485229	0.020813	0.0269775	-0.0458374	-0.0144043	-0.0391235	-0.0362549	-0.0165405	-0.00701904	0.000366211
0.0625	0.00463867	-0.0437012	-0.0484619	0.0206299	0.0270996	-0.0457764	-0.0145264	-0.0391846	-0.036438	-0.0164795	-0.00708008	0.000305176
0.06275	0.00463867	-0.0435791	-0.0484009	0.0205688	0.0269775	-0.0459595	-0.0145264	-0.0393066	-0.0366211	-0.0166626	-0.00714111	0.00012207
0.063	0.0045166	-0.0435181	-0.0485229	0.0204468	0.0268555	-0.0459595	-0.0144653	-0.0393677	-0.0366821	-0.0166016	-0.00708008	0.000244141
0.06325	0.00457764	-0.0435181	-0.048584	0.0205078	0.0268555	-0.0459595	-0.0145264	-0.0393677	-0.0368042	-0.0166016	-0.00720215	0.000305176
0.0635	0.00457764	-0.043457	-0.048584	0.0204468	0.0269775	-0.0458984	-0.0145264	-0.0392456	-0.0368042	-0.0167236	-0.00720215	0.000610352
0.06375	0.00482178	-0.043457	-0.048645	0.0202026	0.0270996	-0.0458984	-0.0145874	-0.0391846	-0.0369263	-0.0168457	-0.00726318	0.000793457
0.064	0.00500488	-0.0435791	-0.0487671	0.0201416	0.0272827	-0.0459595	-0.0145264	-0.0391846	-0.0369263	-0.0166016	-0.00726318	0.000976562
0.06425	0.00500488	-0.0436401	-0.0489502	0.0199585	0.0274048	-0.0460205	-0.0145264	-0.0391235	-0.0368042	-0.0164795	-0.00726318	0.00109863
0.0645	0.00500488	-0.0435791	-0.0490112	0.0198975	0.0275269	-0.0460815	-0.0144043	-0.0390015	-0.0366211	-0.0164185	-0.00708008	0.00128174
0.06475	0.00506592	-0.043396	-0.0489502	0.0197754	0.0275879	-0.0458984	-0.0142212	-0.0388794	-0.036438	-0.0164795	-0.00689697	0.00152588
0.065	0.00524902	-0.0430908	-0.0487671	0.0197144	0.0275269	-0.0457153	-0.0140991	-0.0389404	-0.0362549	-0.0164795	-0.00683594	0.00146484
0.06525	0.00549316	-0.0427246	-0.0487061	0.0195923	0.0274658	-0.0454712	-0.0140991	-0.0388184	-0.0361328	-0.0164795	-0.0067749	0.00152588
0.0655	0.0055542	-0.0426025	-0.0485229	0.0195312	0.0274658	-0.0453491	-0.0142822	-0.0386963	-0.0359497	-0.0163574	-0.0065918	0.00158691
0.06575	0.0057373	-0.0423584	-0.048584	0.0193481	0.0275879	-0.0454102	-0.0142822	-0.0386353	-0.0358887	-0.0161743	-0.00640869	0.00152588
0.066	0.00592041	-0.0422974	-0.0487061	0.019165	0.0276489	-0.0452881	-0.0145264	-0.0386963	-0.0358276	-0.0160522	-0.00634766	0.00164795
0.06625	0.00610352	-0.0421143	-0.048584	0.0189819	0.0276489	-0.0452271	-0.0145874	-0.0386353	-0.0355835	-0.0159302	-0.00622559	0.00177002
0.0665	0.00634766	-0.0421753	-0.0485229	0.0189209	0.02771	-0.0452881	-0.0145264	-0.0386353	-0.0356445	-0.0159302	-0.00628662	0.00164795
0.06675	0.00634766	-0.0421753	-0.0485229	0.019104	0.027771	-0.0453491	-0.0144653	-0.0384521	-0.0355835	-0.0159302	-0.00634766	0.00183105
0.067	0.00640869	-0.0420532	-0.048584	0.0189819	0.027832	-0.0454102	-0.0144043	-0.038269	-0.0355225	-0.0158081	-0.00634766	0.00183105
0.06725	0.00646973	-0.0419312	-0.0485229	0.0187988	0.0278931	-0.0455322	-0.0145874	-0.038147	-0.0356445	-0.0158081	-0.00640869	0.00170898
0.0675	0.0065918	-0.0418091	-0.048584	0.0187378	0.0279541	-0.0454102	-0.0148315	-0.0380859	-0.0357056	-0.0159302	-0.00653076	0.00140381
0.06775	0.00683594	-0.041626	-0.0487671	0.0185547	0.0280151	-0.0454712	-0.0147095	-0.0379639	-0.0356445	-0.0159912	-0.00634766	0.00152588
0.068	0.00689697	-0.041626	-0.0487061	0.0184326	0.0281372	-0.0453491	-0.0147705	-0.0378418	-0.0357056	-0.0159302	-0.00622559	0.00152588
0.06825	0.00701904	-0.041626	-0.0487671	0.0183105	0.0281982	-0.0452271	-0.0147095	-0.0375977	-0.0355835	-0.0158691	-0.00628662	0.00158691
0.0685	0.00726318	-0.0414429	-0.0487671	0.0182495	0.0283813	-0.045105	-0.0147705	-0.0374756	-0.0353394	-0.0158081	-0.00628662	0.00158691
0.06875	0.00738525	-0.0413818	-0.0487061	0.0181885	0.0285034	-0.045166	-0.0147705	-0.0373535	-0.0352173	-0.0157471	-0.00610352	0.00158691
0.069	0.00756836	-0.0413208	-0.0487061	0.0181274	0.0285645	-0.045105	-0.0145874	-0.0372314	-0.0351562	-0.015625	-0.00604248	0.00164795
0.06925	0.00750732	-0.0411377	-0.048645	0.0180054	0.0285645	-0.0450439	-0.0145874	-0.0372314	-0.0350342	-0.0155029	-0.00610352	0.00170898
0.0695	0.00762939	-0.0411377	-0.0488281	0.0178833	0.0286255	-0.045166	-0.0145264	-0.0372925	-0.0350952	-0.0154419	-0.00616455	0.00170898
0.06975	0.00775146	-0.0410767	-0.0488892	0.0177002	0.0286255	-0.0450439	-0.0144043	-0.0372314	-0.0349731	-0.0153809	-0.00622559	0.00177002
0.07	0.00793457	-0.0410767	-0.0489502	0.0176392	0.0286255	-0.0449829	-0.0145264	-0.0370483	-0.034729	-0.0153809	-0.00622559	0.00183105
0.07025	0.00811768	-0.0408325	-0.0489502	0.0176392	0.0285034	-0.0449829	-0.0144653	-0.0368652	-0.034668	-0.0151978	-0.00610352	0.00189209
0.0705	0.00823975	-0.0407104	-0.0487671	0.0177002	0.0284424	-0.0449219	-0.0145264	-0.0366211	-0.0344849	-0.0151367	-0.00585938	0.00213623
0.07075	0.00836182	-0.0407104	-0.0488892	0.0176392	0.0285645	-0.0449219	-0.0146484	-0.036438	-0.0344849	-0.0151367	-0.0057373	0.00219727
0.071	0.00848389	-0.0405884	-0.0489502	0.017395	0.0286865	-0.0449829	-0.0145264	-0.0362549	-0.0341797	-0.0150146	-0.0055542	0.00238037
0.07125	0.00872803	-0.0404053	-0.0487671	0.0172119	0.0285645	-0.0448608	-0.0143433	-0.0359497	-0.0338745	-0.0147095	-0.00543213	0.00256348
0.0715	0.00872803	-0.0402832	-0.0487671	0.0171509	0.0286865	-0.0449829	-0.0143433	-0.0358887	-0.0336914	-0.0148315	-0.00561523	0.00250244
0.07175	0.00891113	-0.0402222	-0.0488281	0.0169678	0.0288696	-0.0449829	-0.0140991	-0.0355835	-0.0333862	-0.0145874	-0.00518799	0.00250244
0.072	0.0090332	-0.0401001	-0.0488281	0.0168457	0.0289917	-0.0449219	-0.0140991	-0.0355225	-0.0333862	-0.0145874	-0.00512695	0.00244141
0.07225	0.00897217	-0.0401001	-0.0487061	0.0166626	0.0291748	-0.0448608	-0.0140991	-0.0354614	-0.0333252	-0.0145264	-0.00518799	0.00244141
0.0725	0.00909424	-0.039917	-0.0488281	0.0165405	0.0292969	-0.0447998	-0.0142822	-0.0355225	-0.0332031	-0.0145874	-0.00531006	0.00219727
0.07275	0.00909424	-0.0397339	-0.0488892	0.0162964	0.02948	-0.0446777	-0.0142822	-0.0354004	-0.0328979	-0.0145264	-0.00537109	0.0022583
0.073	0.00933838	-0.0396729	-0.0490112	0.0160522	0.0296021	-0.0446167	-0.0141602	-0.0352173	-0.0326538	-0.0145874	-0.00524902	0.00231934
0.07325	0.00933838	-0.0396118	-0.0491333	0.0160522	0.0296631	-0.0445557	-0.0141602	-0.0352173	-0.0327148	-0.0144043	-0.00537109	0.0022583
0.0735	0.00964355	-0.0395508	-0.0490723	0.0160522	0.0299072	-0.0446167	-0.0140991	-0.0351562	-0.0325317	-0.0142212	-0.00531006	0.00244141
0.07375	0.0098877	-0.0394897	-0.0491943	0.0160522	0.0299683	-0.0446167	-0.0143433	-0.0350952	-0.0324097	-0.0141602	-0.00537109	0.00238037
0.074	0.0098877	-0.0393677	-0.0492554	0.0159302	0.0300293	-0.0446167	-0.0145264	-0.03479	-0.0322876	-0.0142212	-0.00524902	0.00231934
0.07425	0.00982666	-0.0393677	-0.0491333	0.0159302	0.0300293	-0.0444946	-0.0145874	-0.0343628	-0.0319214	-0.0140991	-0.00500488	0.00244141
0.0745	0.0100098	-0.0393066	-0.0490723	0.0158081	0.0300903	-0.0445557	-0.0148315	-0.0341797	-0.0319214	-0.0140991	-0.00500488	0.00244141
0.07475	0.0100708	-0.0393066	-0.0489502	0.0157471	0.0300903	-0.0444946	-0.0147705	-0.0339966	-0.0317383	-0.0139771	-0.00500488	0.00262451
0.075	0.0102539	-0.0393066	-0.0488892	0.015686	0.0300293	-0.0444946	-0.0147095	-0.0338745	-0.0314941	-0.013916	-0.00506592	0.00268555
0.07525	0.010376	-0.0392456	-0.0489502	0.015564	0.0301514	-0.0446777	-0.0147095	-0.0339966	-0.0313721	-0.013916	-0.00494385	0.00250244
0.0755	0.0105591	-0.0391846	-0.0492554	0.0154419	0.0303955	-0.0447388	-0.0144653	-0.0336304	-0.0310059	-0.0136108	-0.00469971	0.00256348
0.07575	0.0106201	-0.0390625	-0.0494385	0.0153198	0.0304565	-0.0446777	-0.0144653	-0.0334473	-0.0309448	-0.0135498	-0.00463867	0.00262451
0.076	0.0108643	-0.0388794	-0.0495605	0.0150146	0.0306396	-0.0445557	-0.0143433	-0.0333862	-0.0307617	-0.0134888	-0.00469971	0.00268555
0.07625	0.0111084	-0.0386353	-0.0495605	0.0148926	0.0307007	-0.0444336	-0.0143433	-0.0332031	-0.0305786	-0.0134277	-0.00463867	0.00280762
0.0765	0.0113525	-0.0385132	-0.0494995	0.0147095	0.0307007	-0.0444946	-0.0144653	-0.03302	-0.0305176	-0.0133667	-0.0045166	0.00299072
0.07675	0.0114136	-0.0383911	-0.0494385	0.0144653	0.0307617	-0.0443726	-0.0145874	-0.0328369	-0.0303955	-0.0133057	-0.00439453	0.00311279
0.077	0.0116577	-0.0383301	-0.0494385	0.0144653	0.0309448	-0.0444336	-0.0146484	-0.0327759	-0.0303345	-0.0133057	-0.00439453	0.00311279
0.07725	0.0118408	-0.038269	-0.0497437	0.0141602	0.0310669	-0.0443115	-0.0145874	-0.0325928	-0.0301514	-0.0133057	-0.00445557	0.00292969
0.0775	0.0119629	-0.038208	-0.0499878	0.013916	0.03125	-0.0442505	-0.0145264	-0.0325317	-0.0297852	-0.0131836	-0.0043335	0.00305176
0.07775	0.012146	-0.038147	-0.0501099	0.0137939	0.0313721	-0.0443115	-0.0145874	-0.0323486	-0.0296631	-0.0128784	-0.00427246	0.00305176
0.078	0.0122681	-0.0380249	-0.0501099	0.0137329	0.0314941	-0.0442505	-0.0145874	-0.0321655	-0.0296021	-0.0127563	-0.00408936	0.00317383
0.07825	0.0123291	-0.0378418	-0.0501099	0.0136108	0.0314941	-0.0441284	-0.0144043	-0.0317383	-0.02948	-0.0126953	-0.00396729	0.0032959
0.0785	0.0123901	-0.0377197	-0.0499268	0.0134277	0.0315552	-0.0440063	-0.0144653	-0.0316162	-0.0294189	-0.0127563	-0.00402832	0.00317383
0.07875	0.0124512	-0.0375366	-0.0497437	0.0132446	0.0315552	-0.0439453	-0.0146484	-0.0314331	-0.0291138	-0.0127563	-0.00384521	0.00305176
0.079	0.0125732	-0.0374146	-0.0497437	0.0132446	0.0316162	-0.0439453	-0.0146484	-0.0310669	-0.0288086	-0.0125122	-0.00378418	0.00305176
0.07925	0.0128174	-0.0372314	-0.0497437	0.0131836	0.0317993	-0.0439453	-0.0147095	-0.0308838	-0.0286865	-0.0123291	-0.00372314	0.00311279
0.0795	0.0130005	-0.0372314	-0.0498657	0.0129395	0.0320435	-0.0438232	-0.0148315	-0.0307617	-0.0286865	-0.0123901	-0.00390625	0.00286865
0.07975	0.0131226	-0.0371094	-0.0499268	0.0128784	0.0319824	-0.0438232	-0.0146484	-0.0306396	-0.0281982	-0.012146	-0.00366211	0.00299072
0.08	0.0132446	-0.0369873	-0.0499878	0.0127563	0.0319824	-0.0437622	-0.0147095	-0.0306396	-0.0280762	-0.012207	-0.00354004	0.00299072
0.08025	0.0134277	-0.0368652	-0.0499878	0.0127563	0.0319824	-0.0437012	-0.0147705	-0.0304565	-0.0280151	-0.012085	-0.00360107	0.00286865
0.0805	0.0134277	-0.0368042	-0.0500488	0.0125122	0.0322876	-0.0437622	-0.0147705	-0.0304565	-0.0280762	-0.0120239	-0.00372314	0.00274658
0.08075	0.0134888	-0.0366821	-0.0500488	0.0123901	0.0324707	-0.0437012	-0.0148926	-0.0303345	-0.0278931	-0.0119629	-0.00360107	0.00274658
0.081	0.0136719	-0.0366211	-0.0500488	0.0123901	0.0324707	-0.0438232	-0.0149536	-0.0300293	-0.02771	-0.0118408	-0.00341797	0.00268555
0.08125	0.0136719	-0.0366211	-0.0501709	0.0122681	0.0326538	-0.0439453	-0.0150146	-0.0298462	-0.0275879	-0.0117798	-0.00323486	0.00286865
0.0815	0.013855	-0.0366211	-0.0501709	0.012085	0.0327148	-0.0438843	-0.0150757	-0.0296021	-0.0274048	-0.0118408	-0.00335693	0.00286865
0.08175	0.0140381	-0.036499	-0.0501709	0.0120239	0.0327148	-0.0437012	-0.0150757	-0.02948	-0.0272827	-0.0117798	-0.00341797	0.00286865
0.082	0.0141602	-0.036438	-0.0501709	0.0119019	0.0328979	-0.0437012	-0.0150757	-0.0291748	-0.0270386	-0.0116577	-0.0032959	0.00311279
0.08225	0.0144043	-0.0363159	-0.0501709	0.0117188	0.0330811	-0.0435181	-0.0150146	-0.0289307	-0.0268555	-0.0115967	-0.00311279	0.00317383
0.0825	0.0147095	-0.0360718	-0.0501709	0.0115967	0.0332642	-0.043396	-0.0150757	-0.0288086	-0.0267334	-0.0115356	-0.00317383	0.00323486
0.08275	0.0147095	-0.0359497	-0.0501099	0.0114746	0.0332642	-0.043335	-0.0151367	-0.0285645	-0.0264282	-0.0113525	-0.00317383	0.00323486
0.083	0.0147095	-0.0357666	-0.0501709	0.0112915	0.0333862	-0.0432129	-0.0151367	-0.0284424	-0.026123	-0.0111084	-0.00311279	0.00323486
0.08325	0.0150146	-0.0357056	-0.050354	0.0110474	0.0334473	-0.0430908	-0.0151978	-0.0283813	-0.026123	-0.0110474	-0.00299072	0.00317383
0.0835	0.0150757	-0.0356445	-0.050415	0.0108643	0.0335693	-0.0430298	-0.0153198	-0.0281372	-0.0258179	-0.0109253	-0.00280762	0.00317383
0.08375	0.0151978	-0.0354004	-0.0505371	0.0106812	0.0335693	-0.0429688	-0.0152588	-0.0280151	-0.0255127	-0.0106812	-0.00268555	0.00323486
0.084	0.0154419	-0.0351562	-0.0505981	0.0105591	0.0336914	-0.0429688	-0.015564	-0.0278931	-0.0255127	-0.0106812	-0.00268555	0.00323486
0.08425	0.015564	-0.0350342	-0.0506592	0.010437	0.0336914	-0.0429077	-0.0155029	-0.0276489	-0.0252075	-0.0106201	-0.00274658	0.00323486
0.0845	0.0158081	-0.0350952	-0.0509033	0.0103149	0.0338135	-0.0429688	-0.015564	-0.0275269	-0.0250244	-0.0105591	-0.00262451	0.0032959
0.08475	0.0160522	-0.0349731	-0.0510864	0.0100708	0.0339355	-0.0429077	-0.015686	-0.0273438	-0.0248413	-0.0106201	-0.00250244	0.0032959
0.085	0.0163574	-0.03479	-0.0512085	0.00976562	0.0339966	-0.0429077	-0.015625	-0.0270996	-0.0247192	-0.010437	-0.00219727	0.00341797
0.08525	0.0164795	-0.0348511	-0.0511475	0.00958252	0.0343628	-0.0428467	-0.015686	-0.0268555	-0.0246582	-0.010437	-0.00231934	0.00335693
0.0855	0.0166626	-0.034668	-0.0511475	0.00927734	0.0345459	-0.0429077	-0.015686	-0.0266113	-0.0245361	-0.010376	-0.00231934	0.00341797
0.08575	0.0168457	-0.0345459	-0.0511475	0.00909424	0.0346069	-0.0427856	-0.0158081	-0.0263672	-0.0244141	-0.0103149	-0.0022583	0.003479
0.086	0.0170288	-0.0343628	-0.0512085	0.0088501	0.034668	-0.0428467	-0.0159912	-0.026123	-0.024231	-0.0101929	-0.00219727	0.00341797
0.08625	0.0171509	-0.0343628	-0.0511475	0.00878906	0.0348511	-0.0426636	-0.0162354	-0.026123	-0.0239868	-0.00994873	-0.0022583	0.0032959
0.0865	0.017334	-0.0342407	-0.0511475	0.00860596	0.0349731	-0.0426636	-0.0162964	-0.026001	-0.0239868	-0.00994873	-0.00213623	0.0032959
0.08675	0.017395	-0.0342407	-0.0511475	0.00848389	0.0350952	-0.0427246	-0.0162964	-0.0257568	-0.0238647	-0.0101318	-0.0020752	0.00317383
0.087	0.0175781	-0.0340576	-0.0512085	0.00848389	0.0352173	-0.0428467	-0.0163574	-0.0255127	-0.0236206	-0.00994873	-0.00195312	0.00317383
0.08725	0.0177002	-0.0338745	-0.0512695	0.00842285	0.0354004	-0.0427246	-0.0163574	-0.0252686	-0.0236206	-0.00994873	-0.00195312	0.0032959
0.0875	0.0177612	-0.0338745	-0.0512695	0.00836182	0.0355835	-0.0426636	-0.0164185	-0.0250854	-0.0234375	-0.0098877	-0.00183105	0.0032959
0.08775	0.0178223	-0.0337524	-0.0512695	0.00830078	0.0357056	-0.0426025	-0.0165405	-0.0248413	-0.0231323	-0.0098877	-0.00158691	0.00341797
0.088	0.0178833	-0.0336914	-0.0515137	0.00811768	0.0357666	-0.0426636	-0.0167847	-0.0245972	-0.0229492	-0.00982666	-0.00152588	0.0032959
0.08825	0.0181885	-0.0336914	-0.0516357	0.00787354	0.0358276	-0.0426025	-0.0167847	-0.024231	-0.022644	-0.00946045	-0.00134277	0.0032959
0.0885	0.0183716	-0.0335083	-0.0516968	0.00793457	0.0360107	-0.0425415	-0.0167847	-0.0241089	-0.0224609	-0.00946045	-0.00140381	0.00323486
0.08875	0.0184937	-0.0334473	-0.0518188	0.00775146	0.0359497	-0.0424805	-0.0167847	-0.0239258	-0.0222168	-0.00927734	-0.00146484	0.00323486
0.089	0.0186157	-0.0333862	-0.052002	0.00775146	0.0360718	-0.0424194	-0.0167847	-0.0235596	-0.0220947	-0.00915527	-0.00140381	0.00311279
0.08925	0.0187988	-0.0332642	-0.0521851	0.00756836	0.0361938	-0.0423584	-0.0169678	-0.0233765	-0.0219116	-0.00897217	-0.00128174	0.00299072
0.0895	0.0189819	-0.0332031	-0.0521851	0.00726318	0.036377	-0.0424194	-0.0170288	-0.0232544	-0.0217285	-0.00891113	-0.00134277	0.00299072
0.08975	0.019165	-0.0331421	-0.0521851	0.00708008	0.036377	-0.0423584	-0.0170288	-0.0231323	-0.0216064	-0.00872803	-0.00115967	0.00305176
0.09	0.0194092	-0.0330811	-0.0521851	0.00701904	0.036438	-0.0422974	-0.0170288	-0.0228882	-0.0214844	-0.00854492	-0.00115967	0.00311279
0.09025	0.0195923	-0.03302	-0.0523071	0.00683594	0.0365601	-0.0424194	-0.0170898	-0.022644	-0.0213623	-0.00854492	-0.00115967	0.00317383
0.0905	0.0196533	-0.0328979	-0.0523071	0.00653076	0.0366821	-0.0424194	-0.0172729	-0.022522	-0.0211182	-0.00860596	-0.00109863	0.00341797
0.09075	0.0197754	-0.0327759	-0.0522461	0.00634766	0.0367432	-0.0423584	-0.017395	-0.0222778	-0.020874	-0.00854492	-0.00115967	0.00360107
0.091	0.0199585	-0.0325317	-0.0521851	0.00622559	0.0368042	-0.0422974	-0.017334	-0.0220947	-0.0205688	-0.00860596	-0.00115967	0.00366211
0.09125	0.0200806	-0.0323486	-0.0523071	0.00610352	0.0369263	-0.0422363	-0.0174561	-0.0220947	-0.0204468	-0.00866699	-0.00115967	0.00360107
0.0915	0.0202637	-0.0322266	-0.0525513	0.00604248	0.0371704	-0.0422974	-0.0174561	-0.0218506	-0.0201416	-0.00854492	-0.00109863	0.00378418
0.09175	0.0205078	-0.0320435	-0.0527344	0.00561523	0.0373535	-0.0420532	-0.0175781	-0.0215454	-0.0200806	-0.00848389	-0.0010376	0.00378418
0.092	0.0205688	-0.0317993	-0.0527344	0.0055542	0.0372925	-0.0420532	-0.0176392	-0.0213623	-0.0198364	-0.00848389	-0.000976562	0.00360107
0.09225	0.0206299	-0.0316772	-0.0528564	0.00543213	0.0375977	-0.0419312	-0.0176392	-0.0211182	-0.0196533	-0.00848389	-0.000854492	0.00354004
0.0925	0.020752	-0.0316162	-0.0529175	0.00537109	0.0376587	-0.0418701	-0.0175171	-0.020813	-0.0194092	-0.00842285	-0.000793457	0.003479
0.09275	0.0209351	-0.0316162	-0.0529175	0.00537109	0.0378418	-0.0418091	-0.0175171	-0.0206299	-0.0192871	-0.00842285	-0.000671387	0.0032959
0.093	0.0211182	-0.0316772	-0.0528564	0.00524902	0.0379028	-0.0418701	-0.0177002	-0.0205078	-0.019104	-0.00836182	-0.000610352	0.00323486
0.09325	0.0212402	-0.0316772	-0.0527954	0.00512695	0.0379639	-0.0418701	-0.0178833	-0.0202637	-0.0189819	-0.00817871	-0.000610352	0.00341797
0.0935	0.0215454	-0.0315552	-0.0529175	0.00488281	0.0380249	-0.041748	-0.0179443	-0.0199585	-0.0188599	-0.00805664	-0.000549316	0.00360107
0.09375	0.0217285	-0.0313721	-0.0531006	0.00463867	0.038208	-0.041687	-0.0180664	-0.0197144	-0.0186768	-0.00793457	-0.000488281	0.00360107
0.094	0.0219727	-0.031189	-0.0532837	0.0045166	0.0383301	-0.041626	-0.0180664	-0.0193481	-0.0183716	-0.0078125	-0.000244141	0.00366211
0.09425	0.0221558	-0.0309448	-0.0534058	0.0043335	0.0386353	-0.041626	-0.0182495	-0.019165	-0.0181274	-0.0078125	-0.000244141	0.00354004
0.0945	0.0223389	-0.0308228	-0.0535278	0.00402832	0.0387573	-0.041626	-0.0181274	-0.0189209	-0.0180054	-0.00762939	-6.10352e-05	0.00360107
0.09475	0.022522	-0.0305786	-0.0536499	0.00384521	0.0388184	-0.0414429	-0.0181274	-0.0186768	-0.0177612	-0.00744629	0	0.00372314
0.095	0.0228882	-0.0304565	-0.0537109	0.00354004	0.0388794	-0.0414429	-0.0181885	-0.0186157	-0.0175171	-0.00738525	0.00012207	0.00372314
0.09525	0.0230103	-0.0302734	-0.053833	0.00335693	0.0389404	-0.0415649	-0.0183105	-0.0183105	-0.017334	-0.00750732	0.00012207	0.00384521
0.0955	0.0231323	-0.0303345	-0.053772	0.00341797	0.0391846	-0.0415039	-0.0185547	-0.0179443	-0.017334	-0.00769043	0.00012207	0.00384521
0.09575	0.0231323	-0.0304565	-0.053833	0.003479	0.0392456	-0.041626	-0.0185547	-0.0176392	-0.0172729	-0.00756836	6.10352e-05	0.00390625
0.096	0.0231323	-0.0303955	-0.0541382	0.00323486	0.0394287	-0.041626	-0.0186768	-0.0174561	-0.0171509	-0.00744629	6.10352e-05	0.00378418
0.09625	0.0231934	-0.0305786	-0.0542603	0.00317383	0.0396729	-0.041626	-0.019104	-0.0174561	-0.0171509	-0.00744629	0	0.00366211
0.0965	0.0232544	-0.0305176	-0.0543213	0.00317383	0.0397339	-0.0415649	-0.019104	-0.0170898	-0.0167847	-0.00714111	0.000244141	0.00372314
0.09675	0.0234375	-0.0302734	-0.0544434	0.00305176	0.039978	-0.0415649	-0.019165	-0.0169678	-0.0165405	-0.00708008	0.000183105	0.00384521
0.097	0.0238037	-0.0300293	-0.0545654	0.00286865	0.0401611	-0.041626	-0.019165	-0.0167236	-0.0162964	-0.00695801	0.000244141	0.00390625
0.09725	0.0239258	-0.0300293	-0.0546265	0.00262451	0.0402832	-0.0418091	-0.0192871	-0.0165405	-0.0161743	-0.00701904	0.000183105	0.00408936
0.0975	0.0241089	-0.0300293	-0.0546875	0.00256348	0.0404663	-0.0418701	-0.0192871	-0.0163574	-0.0158691	-0.00695801	0.000244141	0.00415039
0.09775	0.024353	-0.0300293	-0.0549316	0.00256348	0.0405273	-0.0420532	-0.0192871	-0.0160522	-0.0157471	-0.00695801	0.000427246	0.00427246
0.098	0.0245361	-0.0300903	-0.0551758	0.00262451	0.0405884	-0.0421753	-0.0194702	-0.0158081	-0.015625	-0.0067749	0.000488281	0.00427246
0.09825	0.0247803	-0.0299072	-0.0552979	0.00231934	0.0407715	-0.0421143	-0.0195312	-0.0153809	-0.0153809	-0.00671387	0.000671387	0.00427246
0.0985	0.0249634	-0.0297241	-0.055481	0.00219727	0.0408936	-0.0419922	-0.0196533	-0.0152588	-0.0151978	-0.00665283	0.000549316	0.00427246
0.09875	0.0251465	-0.0296021	-0.055481	0.00201416	0.0407715	-0.0419922	-0.0196533	-0.0151367	-0.0150146	-0.00665283	0.000610352	0.00439453
0.099	0.0253296	-0.02948	-0.055481	0.00177002	0.0408936	-0.0419312	-0.0195312	-0.0150146	-0.0147705	-0.00653076	0.000610352	0.00421143
0.09925	0.0254517	-0.0294189	-0.055542	0.00152588	0.0410156	-0.0418701	-0.0195923	-0.0150146	-0.0147705	-0.0065918	0.000610352	0.00415039
0.0995	0.0256348	-0.0291748	-0.055603	0.00134277	0.0411987	-0.0418701	-0.0198364	-0.0147095	-0.0145264	-0.0065918	0.000610352	0.00408936
0.09975	0.0257568	-0.0290527	-0.055542	0.00115967	0.0413818	-0.0418091	-0.0200195	-0.0144043	-0.0143433	-0.0065918	0.000671387	0.00402832
0.1	0.0258789	-0.0290527	-0.055481	0.0010376	0.041626	-0.041687	-0.0198975	-0.0139771	-0.0140381	-0.00653076	0.000793457	0.00415039
0.10025	0.0258789	-0.0290527	-0.0556641	0.000915527	0.041748	-0.041687	-0.0198364	-0.0136108	-0.0135498	-0.00640869	0.000976562	0.0043335
0.1005	0.026062	-0.0290527	-0.0557251	0.000915527	0.0418091	-0.0418091	-0.0198975	-0.0134277	-0.0134277	-0.00628662	0.000854492	0.00445557
0.10075	0.0262451	-0.0289917	-0.0559692	0.000915527	0.0421143	-0.0418701	-0.0201416	-0.0133057	-0.0134888	-0.00604248	0.000854492	0.00439453
0.101	0.0264282	-0.0287476	-0.0562134	0.000793457	0.0422974	-0.041687	-0.0202026	-0.0131836	-0.0133057	-0.00610352	0.000915527	0.00439453
0.10125	0.0266724	-0.0286865	-0.0562744	0.000610352	0.0424194	-0.041687	-0.0202026	-0.0130615	-0.0130615	-0.00616455	0.000915527	0.00439453
0.1015	0.0270996	-0.0285034	-0.0563354	0.000366211	0.0428467	-0.041687	-0.0203247	-0.0129395	-0.0128784	-0.00604248	0.000976562	0.0043335
0.10175	0.0272827	-0.0283813	-0.0565796	0.00012207	0.0430908	-0.0418091	-0.0205078	-0.0127563	-0.0127563	-0.00598145	0.0010376	0.0043335
0.102	0.0274048	-0.0283813	-0.0568237	0.00012207	0.0432739	-0.0419312	-0.0206299	-0.0125122	-0.0125732	-0.00585938	0.000976562	0.0045166
0.10225	0.0275879	-0.0284424	-0.0570679	0.000183105	0.043335	-0.0419922	-0.020752	-0.0122681	-0.0125732	-0.00585938	0.0010376	0.00439453
0.1025	0.0276489	-0.0283203	-0.0570679	6.10352e-05	0.0432739	-0.0420532	-0.020874	-0.012085	-0.0125122	-0.00592041	0.000915527	0.00445557
0.10275	0.027832	-0.0283203	-0.0570679	0	0.043457	-0.0421143	-0.020813	-0.0119019	-0.0122681	-0.00579834	0.00115967	0.00457764
0.103	0.0280151	-0.0281982	-0.0571289	-0.000244141	0.0435791	-0.0421143	-0.020874	-0.0116577	-0.0120239	-0.00567627	0.00109863	0.00463867
0.10325	0.0283813	-0.0279541	-0.057251	-0.000427246	0.0438843	-0.0420532	-0.0209961	-0.0113525	-0.0117188	-0.00549316	0.0012207	0.00476074
0.1035	0.0287476	-0.027771	-0.0574951	-0.000793457	0.0441284	-0.0421143	-0.0209351	-0.0111694	-0.0114136	-0.00531006	0.00134277	0.00488281
0.10375	0.0290527	-0.027771	-0.0578003	-0.000915527	0.0441895	-0.0421753	-0.0210571	-0.0110474	-0.0112915	-0.00512695	0.00140381	0.00500488
0.104	0.0292969	-0.027771	-0.0578613	-0.0012207	0.0442505	-0.0422363	-0.0209961	-0.0108032	-0.0109863	-0.00512695	0.00146484	0.00506592
0.10425	0.02948	-0.0276489	-0.0579834	-0.00134277	0.0443726	-0.0423584	-0.0210571	-0.0106812	-0.0108643	-0.00512695	0.00146484	0.00512695
0.1045	0.0297241	-0.0274658	-0.0581665	-0.00146484	0.0446167	-0.0425415	-0.0209961	-0.010376	-0.0106201	-0.00506592	0.00152588	0.00518799
0.10475	0.0299683	-0.0274658	-0.0583496	-0.00152588	0.0449219	-0.0425415	-0.0211792	-0.0103149	-0.0105591	-0.00524902	0.00134277	0.00494385
0.105	0.0301514	-0.0274658	-0.0585327	-0.00177002	0.045166	-0.0426025	-0.0213013	-0.0100098	-0.010376	-0.00512695	0.00146484	0.00512695
0.10525	0.0304565	-0.0272827	-0.0585938	-0.00189209	0.0454712	-0.0426025	-0.0214233	-0.0098877	-0.0100708	-0.00512695	0.00170898	0.00500488
0.1055	0.0306396	-0.0272217	-0.0587769	-0.00195312	0.0457764	-0.0427246	-0.0214844	-0.00952148	-0.00994873	-0.00512695	0.00183105	0.00500488
0.10575	0.0309448	-0.0270996	-0.0588379	-0.0020752	0.0459595	-0.0426025	-0.0216064	-0.00921631	-0.00970459	-0.00500488	0.00195312	0.00512695
0.106	0.0311279	-0.0267944	-0.05896	-0.00231934	0.0460205	-0.0424194	-0.0216675	-0.00897217	-0.00964355	-0.00488281	0.00195312	0.00531006
0.10625	0.031311	-0.0267334	-0.0592041	-0.00244141	0.0461426	-0.0423584	-0.0217285	-0.00872803	-0.00946045	-0.00469971	0.00195312	0.00524902
0.1065	0.0314941	-0.0267944	-0.0593872	-0.0022583	0.0463867	-0.0426025	-0.0218506	-0.00848389	-0.00909424	-0.00463867	0.00201416	0.00518799
0.10675	0.0316772	-0.0268555	-0.0595703	-0.00244141	0.0465698	-0.0427856	-0.0220337	-0.00823975	-0.00891113	-0.00457764	0.00213623	0.00512695
0.107	0.0319824	-0.0267944	-0.0598755	-0.00262451	0.0467529	-0.0429077	-0.0222778	-0.00793457	-0.00872803	-0.00445557	0.00201416	0.00524902
0.10725	0.0322876	-0.0267334	-0.0599976	-0.00286865	0.046814	-0.0429688	-0.0224609	-0.00756836	-0.00842285	-0.00427246	0.0020752	0.00531006
0.1075	0.0325317	-0.0267334	-0.0601196	-0.00299072	0.0470581	-0.0429688	-0.022522	-0.00732422	-0.00823975	-0.00439453	0.00201416	0.00537109
0.10775	0.0327759	-0.0266113	-0.0601807	-0.00305176	0.0471802	-0.0429077	-0.022522	-0.00720215	-0.00811768	-0.00445557	0.0020752	0.00537109
0.108	0.0330811	-0.0265503	-0.0602417	-0.00317383	0.0474243	-0.0429077	-0.022644	-0.00708008	-0.00799561	-0.0045166	0.0020752	0.00531006
0.10825	0.0332642	-0.0264893	-0.0604248	-0.00323486	0.0476074	-0.0430908	-0.022644	-0.0067749	-0.00787354	-0.00439453	0.0020752	0.00537109
0.1085	0.0336304	-0.0264282	-0.0605469	-0.00354004	0.0479126	-0.0432129	-0.0228271	-0.00671387	-0.00775146	-0.00439453	0.00213623	0.00524902
0.10875	0.0339355	-0.0263062	-0.0608521	-0.00372314	0.0481567	-0.043335	-0.0228882	-0.00646973	-0.00744629	-0.00427246	0.00231934	0.00537109
0.109	0.0341797	-0.0261841	-0.0610352	-0.00390625	0.0483398	-0.0435181	-0.0230713	-0.00622559	-0.00701904	-0.00415039	0.00244141	0.00567627
0.10925	0.0344238	-0.0262451	-0.0611572	-0.00408936	0.0487671	-0.0437012	-0.0231934	-0.00598145	-0.0067749	-0.00402832	0.00244141	0.0057373
0.1095	0.03479	-0.0263062	-0.0613403	-0.00439453	0.0490723	-0.0437012	-0.0233765	-0.00604248	-0.0067749	-0.00396729	0.00244141	0.00585938
0.10975	0.0351562	-0.026123	-0.0615234	-0.0045166	0.0492554	-0.0437012	-0.0235596	-0.00579834	-0.0067749	-0.00378418	0.00238037	0.00592041
0.11	0.0352783	-0.026123	-0.0617065	-0.00457764	0.0496216	-0.0437622	-0.0237427	-0.0055542	-0.00653076	-0.00354004	0.00238037	0.00592041
0.11025	0.0354614	-0.026062	-0.0620117	-0.00463867	0.0497437	-0.0438843	-0.0239258	-0.00543213	-0.00628662	-0.003479	0.00244141	0.00604248
0.1105	0.0358887	-0.0259399	-0.0622559	-0.00476074	0.0500488	-0.0438232	-0.0240479	-0.00518799	-0.00604248	-0.00341797	0.00244141	0.00604248
0.11075	0.0363159	-0.0259399	-0.062561	-0.00482178	0.050415	-0.0438843	-0.0240479	-0.00500488	-0.00579834	-0.0032959	0.00250244	0.00598145
0.111	0.0368042	-0.0258179	-0.0628052	-0.00500488	0.0507202	-0.0440674	-0.0241699	-0.00469971	-0.00561523	-0.00323486	0.00250244	0.00579834
0.11125	0.0372925	-0.0256958	-0.0629883	-0.00524902	0.0510864	-0.0441284	-0.024292	-0.00445557	-0.00531006	-0.00305176	0.00262451	0.00592041
0.1115	0.0376587	-0.0255127	-0.0632324	-0.00537109	0.0512085	-0.0441895	-0.024231	-0.00427246	-0.00494385	-0.00286865	0.00262451	0.00592041
0.11175	0.0379028	-0.0254517	-0.0633545	-0.00549316	0.0513916	-0.0442505	-0.024231	-0.00408936	-0.00482178	-0.00274658	0.00268555	0.00561523
0.112	0.038269	-0.0253296	-0.0632935	-0.00592041	0.0515137	-0.0442505	-0.024353	-0.00384521	-0.00463867	-0.00268555	0.00268555	0.0057373
0.11225	0.0384521	-0.0252075	-0.0634155	-0.00622559	0.0515747	-0.0441895	-0.024353	-0.00372314	-0.00445557	-0.00274658	0.00274658	0.00592041
0.1125	0.0386353	-0.0250854	-0.0635376	-0.00646973	0.0517578	-0.0441895	-0.0244751	-0.00341797	-0.0043335	-0.00286865	0.00268555	0.00585938
0.11275	0.0390015	-0.0249634	-0.0635986	-0.00671387	0.0518799	-0.0442505	-0.0246582	-0.00323486	-0.00402832	-0.00299072	0.00262451	0.00585938
0.113	0.0391846	-0.0250244	-0.0637817	-0.0067749	0.052002	-0.0444946	-0.0246582	-0.00274658	-0.00384521	-0.00286865	0.00268555	0.00598145
0.11325	0.0394287	-0.0252075	-0.0641479	-0.00695801	0.0523071	-0.0447998	-0.0247192	-0.00244141	-0.00360107	-0.00262451	0.00286865	0.00598145
0.1135	0.0397949	-0.0253906	-0.0645752	-0.00708008	0.0526733	-0.0449219	-0.0249023	-0.00213623	-0.00335693	-0.00256348	0.00299072	0.00598145
0.11375	0.0401001	-0.0254517	-0.0647583	-0.00720215	0.0529785	-0.045166	-0.0250244	-0.00201416	-0.00311279	-0.00250244	0.00292969	0.00598145
0.114	0.0404663	-0.0254517	-0.0651855	-0.00726318	0.0534668	-0.0453491	-0.0252075	-0.00189209	-0.00305176	-0.00238037	0.00305176	0.00598145
0.11425	0.0408936	-0.0254517	-0.0654907	-0.00744629	0.0540161	-0.0455322	-0.0252686	-0.00164795	-0.00286865	-0.0022583	0.00317383	0.00610352
0.1145	0.0415039	-0.0253906	-0.065918	-0.00762939	0.0544434	-0.0457153	-0.0256958	-0.00146484	-0.00274658	-0.0022583	0.00317383	0.00604248
0.11475	0.0418091	-0.0253296	-0.0662842	-0.00775146	0.0548096	-0.0458984	-0.026001	-0.00115967	-0.00256348	-0.00213623	0.00305176	0.00604248
0.115	0.0421143	-0.0249634	-0.0664062	-0.00799561	0.0549927	-0.0458374	-0.026123	-0.000976562	-0.00244141	-0.0020752	0.00305176	0.00610352
0.11525	0.0422363	-0.0249023	-0.0665283	-0.00817871	0.0551758	-0.0458374	-0.0264282	-0.000671387	-0.00231934	-0.00201416	0.00305176	0.00604248
0.1155	0.0426025	-0.0247192	-0.0667114	-0.00836182	0.0554199	-0.0457153	-0.0265503	-0.000549316	-0.0020752	-0.00213623	0.00292969	0.00604248
0.11575	0.0429077	-0.0245972	-0.0668335	-0.00866699	0.0556641	-0.0455933	-0.0265503	-0.000305176	-0.00170898	-0.00213623	0.00292969	0.00622559
0.116	0.0432739	-0.0245361	-0.0670776	-0.00878906	0.0559692	-0.0457153	-0.0268555	-0.00012207	-0.00146484	-0.00231934	0.00305176	0.00628662
0.11625	0.0435181	-0.0245972	-0.0671997	-0.0088501	0.0561523	-0.0459595	-0.0269165	0	-0.00109863	-0.00213623	0.00317383	0.00634766
0.1165	0.0437012	-0.0247803	-0.0673828	-0.00891113	0.0562744	-0.0461426	-0.0270996	0.000183105	-0.000915527	-0.00195312	0.00323486	0.00640869
0.11675	0.0441895	-0.0247803	-0.067749	-0.00897217	0.0564575	-0.0463257	-0.0272217	0.000366211	-0.000732422	-0.00183105	0.0032959	0.00640869
0.117	0.0444946	-0.0247192	-0.0681152	-0.00915527	0.0566406	-0.0463257	-0.0271606	0.000610352	-0.000488281	-0.00164795	0.0032959	0.00653076
0.11725	0.0449829	-0.0245361	-0.0681763	-0.00939941	0.0570679	-0.0465698	-0.0272827	0.000732422	-0.000305176	-0.00146484	0.0032959	0.00640869
0.1175	0.0453491	-0.0245361	-0.0684814	-0.00946045	0.057312	-0.0466309	-0.0274658	0.00115967	-0.00012207	-0.00134277	0.003479	0.00622559
0.11775	0.0457153	-0.0245361	-0.0688477	-0.00970459	0.0574341	-0.046875	-0.0276489	0.00152588	6.10352e-05	-0.00134277	0.003479	0.00616455
0.118	0.0460205	-0.024353	-0.0690918	-0.00994873	0.0576172	-0.0470581	-0.0278931	0.00164795	0.000244141	-0.00140381	0.00360107	0.00634766
0.11825	0.0463257	-0.0245361	-0.069519	-0.0100708	0.0579224	-0.0471802	-0.0280151	0.00195312	0.000549316	-0.00128174	0.00360107	0.00640869
0.1185	0.0465698	-0.0246582	-0.0698853	-0.0101929	0.0582275	-0.0474243	-0.0283203	0.0020752	0.000549316	-0.00128174	0.00360107	0.00640869
0.11875	0.0469971	-0.0249634	-0.0702515	-0.0102539	0.0587158	-0.0476685	-0.0283203	0.0022583	0.000793457	-0.00115967	0.00360107	0.00646973
0.119	0.0474854	-0.0248413	-0.0708008	-0.010498	0.0591431	-0.0477905	-0.0285034	0.00250244	0.00109863	-0.00109863	0.00360107	0.0065918
0.11925	0.0478516	-0.0246582	-0.0709839	-0.0108643	0.0595703	-0.0478516	-0.0286865	0.00274658	0.00134277	-0.000976562	0.00354004	0.00671387
0.1195	0.0483398	-0.0246582	-0.071228	-0.0111694	0.0599976	-0.0479126	-0.0288696	0.00299072	0.00152588	-0.000854492	0.003479	0.0067749
0.11975	0.0488281	-0.0246582	-0.0716553	-0.0114136	0.0603027	-0.0481567	-0.0291138	0.00323486	0.00170898	-0.000793457	0.00354004	0.0065918
0.12	0.0490112	-0.0247192	-0.0720825	-0.0115356	0.0605469	-0.0482788	-0.0292969	0.00341797	0.00183105	-0.000793457	0.00366211	0.00665283
0.12025	0.0493774	-0.0247192	-0.0724487	-0.0117188	0.0609741	-0.0485229	-0.0294189	0.00372314	0.00213623	-0.000671387	0.00378418	0.00683594
0.1205	0.0497437	-0.0247803	-0.0727539	-0.0117798	0.0613403	-0.0489502	-0.0296631	0.00396729	0.00250244	-0.000488281	0.00378418	0.00695801
0.12075	0.0501099	-0.0246582	-0.0731201	-0.0119629	0.0618286	-0.0491943	-0.0297852	0.00427246	0.00274658	-0.000488281	0.00372314	0.00708008
0.121	0.050354	-0.0246582	-0.0734863	-0.012085	0.0620728	-0.0494995	-0.0299683	0.00463867	0.00305176	-0.000305176	0.00372314	0.00726318
0.12125	0.0507202	-0.0245361	-0.0738525	-0.0123291	0.062561	-0.0496826	-0.0300293	0.00512695	0.00335693	-0.000183105	0.00384521	0.00732422
0.1215	0.0512085	-0.0246582	-0.0741577	-0.0125732	0.0629272	-0.0498047	-0.0301514	0.00537109	0.00335693	-0.000305176	0.00372314	0.00720215
0.12175	0.0515747	-0.0247192	-0.074585	-0.0126953	0.0631714	-0.0499268	-0.0303345	0.00567627	0.00354004	-0.00012207	0.00378418	0.00720215
0.122	0.0519409	-0.0247803	-0.0750122	-0.0127563	0.0635986	-0.0501709	-0.0305786	0.00592041	0.00378418	-0.00012207	0.00390625	0.00720215
0.12225	0.0523071	-0.0248413	-0.0753784	-0.0128784	0.0639648	-0.050354	-0.0307007	0.00616455	0.00415039	0	0.00408936	0.00720215
0.1225	0.0525513	-0.0249023	-0.0758057	-0.0129395	0.064209	-0.0505981	-0.0307617	0.0065918	0.00439453	0.000183105	0.00421143	0.00720215
0.12275	0.0529175	-0.0249023	-0.0761719	-0.0130005	0.0645142	-0.0505981	-0.0310059	0.0067749	0.0045166	0.000244141	0.0043335	0.00720215
0.123	0.0531616	-0.0249023	-0.076416	-0.0131226	0.0649414	-0.0506592	-0.031311	0.00695801	0.00476074	0.000183105	0.00427246	0.00714111
0.12325	0.0535278	-0.0249634	-0.0767822	-0.0133667	0.0654297	-0.0509644	-0.0314331	0.00726318	0.00500488	0.000244141	0.00421143	0.00726318
0.1235	0.053894	-0.0250854	-0.0772705	-0.0136719	0.0657349	-0.0510864	-0.0317383	0.00738525	0.00512695	0.000244141	0.00421143	0.00720215
0.12375	0.0542603	-0.0252075	-0.0776978	-0.013916	0.0662231	-0.0513306	-0.0319824	0.0078125	0.0055542	0.000427246	0.0043335	0.00744629
0.124	0.0546265	-0.0252686	-0.078125	-0.0140991	0.0665894	-0.0516357	-0.0322266	0.00805664	0.00579834	0.000549316	0.00439453	0.00738525
0.12425	0.0550537	-0.0252686	-0.0785522	-0.0142212	0.0670166	-0.0518799	-0.0325317	0.00836182	0.00610352	0.000671387	0.0043335	0.00750732
0.1245	0.0553589	-0.0253906	-0.0789795	-0.0143433	0.0673218	-0.0521851	-0.0328979	0.00848389	0.00604248	0.000671387	0.0043335	0.00738525
0.12475	0.0558472	-0.0253296	-0.0792847	-0.0144043	0.067688	-0.0523682	-0.0332031	0.00872803	0.00616455	0.000732422	0.00421143	0.00750732
0.125	0.0563354	-0.0252686	-0.079834	-0.0145874	0.0681152	-0.0526733	-0.0333862	0.00897217	0.00640869	0.000854492	0.00439453	0.00756836
0.12525	0.0569458	-0.0253296	-0.0803223	-0.0148926	0.0686646	-0.0529785	-0.0336304	0.00915527	0.00653076	0.000793457	0.0043335	0.00750732
0.1255	0.0574341	-0.0253296	-0.0808105	-0.0150757	0.0690308	-0.0532837	-0.0338745	0.00958252	0.00695801	0.000976562	0.0045166	0.00769043
0.12575	0.0579834	-0.0251465	-0.0812378	-0.0153809	0.069458	-0.0534668	-0.0339966	0.0098877	0.00726318	0.00109863	0.00469971	0.00769043
0.126	0.0584106	-0.0251465	-0.0817261	-0.0157471	0.0700073	-0.0536499	-0.0341797	0.0102539	0.00756836	0.00109863	0.00469971	0.00762939
0.12625	0.0587769	-0.0251465	-0.0822144	-0.0160522	0.0703735	-0.0540161	-0.0343628	0.0106812	0.00805664	0.0012207	0.00469971	0.00756836
0.1265	0.0592651	-0.0252075	-0.0826416	-0.0164185	0.0708008	-0.0541992	-0.0345459	0.0109253	0.00848389	0.00134277	0.00482178	0.00762939
0.12675	0.0596924	-0.0253906	-0.0831909	-0.0164795	0.0712891	-0.0546265	-0.0348511	0.0111694	0.00872803	0.00146484	0.00494385	0.00769043
0.127	0.0600586	-0.0254517	-0.0836792	-0.0167236	0.0715942	-0.0549927	-0.0352783	0.0114136	0.0088501	0.00158691	0.00500488	0.00762939
0.12725	0.0604858	-0.0255127	-0.0842285	-0.0168457	0.0720215	-0.0552979	-0.0354004	0.0117798	0.00921631	0.00170898	0.00518799	0.0078125
0.1275	0.0608521	-0.0255127	-0.0847778	-0.0170288	0.0725708	-0.0556641	-0.0355225	0.012207	0.00933838	0.00177002	0.00512695	0.00793457
0.12775	0.0612183	-0.0254517	-0.085144	-0.0171509	0.0731201	-0.0558472	-0.0358887	0.0123291	0.00958252	0.00183105	0.00512695	0.00811768
0.128	0.0617065	-0.0254517	-0.0855713	-0.017395	0.0734863	-0.0559692	-0.0360718	0.0127563	0.0098877	0.00189209	0.00512695	0.00823975
0.12825	0.0623169	-0.0253906	-0.0859375	-0.0175171	0.0739136	-0.0560913	-0.0362549	0.0131226	0.0101929	0.00189209	0.00512695	0.00817871
0.1285	0.0628662	-0.0253906	-0.0864868	-0.0176392	0.0744019	-0.0564575	-0.036377	0.0134888	0.010498	0.00189209	0.00518799	0.00823975
0.12875	0.0633545	-0.0255127	-0.0870972	-0.0177612	0.0747681	-0.0566406	-0.0365601	0.0137939	0.0105591	0.00195312	0.00531006	0.00823975
0.129	0.0638428	-0.0255737	-0.0875854	-0.0178833	0.0751343	-0.0567017	-0.0368652	0.0140991	0.0108643	0.0020752	0.00543213	0.00842285
0.12925	0.06427	-0.0256958	-0.0880737	-0.0180054	0.0755615	-0.0570068	-0.0371094	0.0145264	0.0111084	0.00219727	0.00537109	0.00848389
0.1295	0.0646973	-0.0258789	-0.0887451	-0.0181274	0.0759888	-0.057373	-0.0374756	0.0147705	0.0114136	0.00213623	0.00518799	0.00854492
0.12975	0.0650635	-0.0259399	-0.0891724	-0.0181274	0.0766602	-0.0578003	-0.0377808	0.0151367	0.0119629	0.00244141	0.00549316	0.00866699
0.13	0.0654907	-0.026062	-0.0897827	-0.0184326	0.0772705	-0.0579834	-0.0380249	0.0154419	0.0122681	0.00268555	0.00561523	0.00866699
0.13025	0.065918	-0.0259399	-0.0903931	-0.0187988	0.0776978	-0.0583496	-0.0384521	0.015625	0.0125732	0.00286865	0.00579834	0.00866699
0.1305	0.0662842	-0.0259399	-0.0908203	-0.019104	0.0783081	-0.0587158	-0.0387573	0.0158691	0.0127563	0.00286865	0.00598145	0.00872803
0.13075	0.0667114	-0.026062	-0.0914307	-0.0193481	0.0787964	-0.059021	-0.0389404	0.0162964	0.0131836	0.00311279	0.00616455	0.00872803
0.131	0.0671997	-0.026123	-0.0921631	-0.0194702	0.0793457	-0.0594482	-0.0390015	0.0168457	0.0134888	0.003479	0.00628662	0.00891113
0.13125	0.067688	-0.026123	-0.0927124	-0.0196533	0.079834	-0.0596924	-0.0393677	0.017334	0.0137939	0.00354004	0.00622559	0.00897217
0.1315	0.0681152	-0.026123	-0.0932617	-0.0199585	0.0802612	-0.0599976	-0.0397339	0.0177002	0.0140991	0.00366211	0.00640869	0.00915527
0.13175	0.0686035	-0.0262451	-0.09375	-0.0203247	0.0808105	-0.0601807	-0.0400391	0.0181885	0.0144653	0.00378418	0.00646973	0.00915527
0.132	0.0691528	-0.026123	-0.0942993	-0.0206909	0.0812378	-0.0604248	-0.0404663	0.0184937	0.0147705	0.00372314	0.00653076	0.00921631
0.13225	0.0696411	-0.0261841	-0.0948486	-0.0209351	0.0817871	-0.0606079	-0.0406494	0.0188599	0.0151367	0.00378418	0.00665283	0.00933838
0.1325	0.0700684	-0.0263672	-0.0952759	-0.0211792	0.0822144	-0.0608521	-0.0410156	0.0193481	0.0153809	0.00384521	0.0067749	0.00946045
0.13275	0.0705566	-0.0264893	-0.0957642	-0.0214233	0.0827026	-0.0611572	-0.0412598	0.0195923	0.0157471	0.00402832	0.00695801	0.00970459
0.133	0.071167	-0.0266113	-0.0961914	-0.0214844	0.083374	-0.0614014	-0.0415039	0.0200195	0.0162354	0.00427246	0.00714111	0.00982666
0.13325	0.0717773	-0.0267334	-0.0966797	-0.0216675	0.0838013	-0.0617065	-0.041748	0.0202637	0.0163574	0.0043335	0.00726318	0.00982666
0.1335	0.0721436	-0.0267944	-0.0971069	-0.0218506	0.0842285	-0.0619507	-0.0421753	0.0206299	0.0166626	0.0045166	0.00738525	0.0098877
0.13375	0.0725098	-0.0268555	-0.0975952	-0.0220947	0.0848389	-0.0621948	-0.0422974	0.0209961	0.0170288	0.00482178	0.00744629	0.0100098
0.134	0.072998	-0.0266113	-0.0980835	-0.0222778	0.0854492	-0.062439	-0.0427246	0.0215454	0.0175171	0.00488281	0.00756836	0.0101929
0.13425	0.0735474	-0.0266113	-0.0986328	-0.022522	0.0859375	-0.0628052	-0.0431519	0.0218506	0.0178833	0.00488281	0.00756836	0.010376
0.1345	0.0742188	-0.0266724	-0.0991821	-0.0228271	0.0866089	-0.0630493	-0.043335	0.0223999	0.0183716	0.00494385	0.00762939	0.010376
0.13475	0.0748291	-0.0266724	-0.0999146	-0.0230713	0.0871582	-0.0633545	-0.0437012	0.0227661	0.0187378	0.00512695	0.00756836	0.0102539
0.135	0.0755005	-0.0266113	-0.100708	-0.0231934	0.0877075	-0.0637207	-0.0440063	0.0231934	0.019104	0.00543213	0.00762939	0.010376
0.13525	0.0760498	-0.0266113	-0.101318	-0.0234375	0.0882568	-0.0641479	-0.0443726	0.0235596	0.0195312	0.00549316	0.00762939	0.010437
0.1355	0.0767212	-0.0266113	-0.101929	-0.0238037	0.0889893	-0.0645142	-0.0446777	0.0238037	0.0199585	0.00561523	0.00769043	0.0103149
0.13575	0.0773926	-0.0264893	-0.102539	-0.0240479	0.0895996	-0.0648804	-0.0449829	0.0241089	0.0202637	0.0057373	0.00787354	0.010376
0.136	0.0779419	-0.0264893	-0.103149	-0.024353	0.0901489	-0.0652466	-0.045166	0.0247192	0.0206909	0.00598145	0.00805664	0.0105591
0.13625	0.0784912	-0.0265503	-0.10376	-0.0245972	0.0906982	-0.0654297	-0.0455322	0.0252075	0.0209351	0.00604248	0.00830078	0.0105591
0.1365	0.0791626	-0.0266113	-0.104431	-0.0247803	0.0914307	-0.0657349	-0.0459595	0.0256348	0.0213013	0.00628662	0.00854492	0.0106201
0.13675	0.0795288	-0.0266113	-0.105042	-0.0250854	0.09198	-0.065979	-0.0463257	0.026062	0.0215454	0.00646973	0.0088501	0.0108032
0.137	0.079895	-0.0268555	-0.105652	-0.0253296	0.0924683	-0.0662842	-0.046875	0.0263672	0.0220337	0.00665283	0.00909424	0.0109253
0.13725	0.0802612	-0.0269775	-0.106079	-0.0255737	0.0930786	-0.0665283	-0.0471802	0.0268555	0.022583	0.0067749	0.00915527	0.0111694
0.1375	0.0808105	-0.0270996	-0.10675	-0.0258789	0.0935669	-0.0669556	-0.0476685	0.0271606	0.0229492	0.00689697	0.00915527	0.0112915
0.13775	0.0812988	-0.0270996	-0.107483	-0.026062	0.0941772	-0.0671997	-0.0479126	0.02771	0.0234985	0.00714111	0.00927734	0.0116577
0.138	0.0818481	-0.0270996	-0.108093	-0.0262451	0.0947266	-0.0675049	-0.0481567	0.0283203	0.0239868	0.00744629	0.00939941	0.0118408
0.13825	0.0823364	-0.0271606	-0.108704	-0.0264893	0.0952148	-0.067749	-0.0487061	0.0286865	0.024353	0.00744629	0.00952148	0.0119019
0.1385	0.0829468	-0.0271606	-0.109253	-0.0267944	0.0957642	-0.0680542	-0.0490112	0.0292358	0.0247192	0.00769043	0.00982666	0.0119629
0.13875	0.0834961	-0.0272217	-0.109802	-0.0271606	0.0962524	-0.0683594	-0.0493774	0.0297852	0.0249023	0.00799561	0.0098877	0.0119629
0.139	0.0842285	-0.0271606	-0.110168	-0.0275269	0.0969238	-0.0687256	-0.0498047	0.0302734	0.0252686	0.00830078	0.00994873	0.012146
0.13925	0.085022	-0.0271606	-0.110718	-0.0279541	0.0975342	-0.0688477	-0.0501709	0.0308228	0.0257568	0.00866699	0.0101318	0.0123901
0.1395	0.0856934	-0.0269165	-0.111389	-0.0282593	0.0979614	-0.0690308	-0.0505371	0.031311	0.0262451	0.00878906	0.0103149	0.0125122
0.13975	0.0864258	-0.0268555	-0.112122	-0.0285645	0.0984497	-0.0692749	-0.0509033	0.0318604	0.0267944	0.00909424	0.0106201	0.0126343
0.14	0.0871582	-0.0269165	-0.112976	-0.0288696	0.0991821	-0.0698242	-0.0512085	0.0324707	0.0271606	0.00915527	0.0109863	0.0126953
0.14025	0.0877686	-0.0270386	-0.113525	-0.0291748	0.0999756	-0.0703125	-0.0513306	0.03302	0.02771	0.00915527	0.0112915	0.0126953
0.1405	0.0883179	-0.0271606	-0.114014	-0.0293579	0.100708	-0.0706177	-0.0517578	0.0335083	0.0281982	0.00921631	0.0113525	0.0128784
0.14075	0.0889282	-0.0270996	-0.114563	-0.0296631	0.101318	-0.0709839	-0.052124	0.0339355	0.0286255	0.00939941	0.0114746	0.0130005
0.141	0.0895996	-0.0270996	-0.115234	-0.0299072	0.101929	-0.0713501	-0.0524292	0.0343628	0.0292358	0.00976562	0.0115967	0.0132446
0.14125	0.09021	-0.0270996	-0.115967	-0.0302734	0.102539	-0.0716553	-0.0529175	0.0349121	0.02948	0.00994873	0.0115967	0.0133057
0.1415	0.0908203	-0.0271606	-0.116577	-0.0306396	0.103394	-0.0719604	-0.0533447	0.0354004	0.0299072	0.0100708	0.0120239	0.0134888
0.14175	0.0912476	-0.0271606	-0.117188	-0.0309448	0.104065	-0.0722046	-0.0537109	0.0359497	0.0303345	0.0103149	0.012207	0.0135498
0.142	0.0916748	-0.0271606	-0.11792	-0.03125	0.104675	-0.0724487	-0.0543213	0.036377	0.0309448	0.0105591	0.0123291	0.0136719
0.14225	0.0924072	-0.0271606	-0.118652	-0.0315552	0.105408	-0.0728149	-0.0545654	0.0368652	0.0315552	0.0108643	0.0127563	0.0140381
0.1425	0.0930176	-0.0269775	-0.119202	-0.0317993	0.10614	-0.072937	-0.0549927	0.0372925	0.0321045	0.0110474	0.0129395	0.0140991
0.14275	0.093811	-0.0269775	-0.119751	-0.0321655	0.106812	-0.0732422	-0.0554199	0.0380249	0.0327759	0.0112305	0.0130615	0.0142822
0.143	0.0944824	-0.0268555	-0.1203	-0.0325317	0.107483	-0.0735474	-0.0557251	0.0384521	0.0333252	0.0115356	0.0131836	0.0145264
0.14325	0.0951538	-0.0266724	-0.12085	-0.03302	0.108032	-0.0737915	-0.0562134	0.0389404	0.0337524	0.0119019	0.0134277	0.0145874
0.1435	0.0958252	-0.0265503	-0.121521	-0.0333252	0.108643	-0.0741577	-0.0565796	0.0396118	0.0343628	0.012207	0.0137939	0.0147095
0.14375	0.0966187	-0.0265503	-0.12207	-0.0337524	0.109253	-0.0744019	-0.0571289	0.0401001	0.03479	0.0123291	0.013916	0.0148315
0.144	0.0973511	-0.0266724	-0.122803	-0.0340576	0.109863	-0.0747681	-0.0575562	0.0406494	0.0352173	0.0126953	0.0140991	0.0150146
0.14425	0.0981445	-0.0266724	-0.123474	-0.0343628	0.110596	-0.0749512	-0.0580444	0.0410767	0.0355835	0.0130005	0.0144653	0.0151978
0.1445	0.0987549	-0.0267944	-0.124146	-0.03479	0.111206	-0.0753174	-0.0584106	0.041626	0.0361938	0.0133057	0.0147705	0.0155029
0.14475	0.0993652	-0.0268555	-0.125	-0.0350952	0.111877	-0.0758667	-0.0587769	0.0422974	0.0366821	0.0135498	0.0148926	0.015564
0.145	0.100037	-0.0269165	-0.125854	-0.0352783	0.11261	-0.0762939	-0.0592651	0.0429077	0.0372314	0.0137939	0.0151367	0.0158081
0.14525	0.100769	-0.0270996	-0.126648	-0.0356445	0.113403	-0.0765991	-0.0596313	0.0435791	0.0378418	0.0139771	0.0153198	0.0159912
0.1455	0.101379	-0.0270996	-0.127258	-0.0361328	0.114136	-0.0769043	-0.0602417	0.0441895	0.0383301	0.0140381	0.015564	0.0162964
0.14575	0.102051	-0.0270386	-0.127869	-0.0365601	0.114868	-0.0772705	-0.0608521	0.0448608	0.0388794	0.0144653	0.0158081	0.0164795
0.146	0.102783	-0.0269775	-0.12854	-0.0369263	0.115601	-0.0775757	-0.0613403	0.0453491	0.0395508	0.0147705	0.0161743	0.0167236
0.14625	0.103577	-0.0268555	-0.129028	-0.0374756	0.116333	-0.0778809	-0.0618896	0.0458984	0.0401611	0.0151367	0.0164795	0.0168457
0.1465	0.104248	-0.0266724	-0.1297	-0.0379028	0.117004	-0.078064	-0.0620728	0.0467529	0.0408936	0.015686	0.0168457	0.0172119
0.14675	0.104858	-0.0266724	-0.130432	-0.038147	0.117798	-0.0783081	-0.062561	0.0473022	0.0413818	0.0158081	0.0170898	0.017395
0.147	0.105713	-0.0265503	-0.131042	-0.0383911	0.118591	-0.0786133	-0.0630493	0.0479736	0.0419312	0.0161743	0.017334	0.0177612
0.14725	0.106323	-0.0264282	-0.131653	-0.0386353	0.119202	-0.0787964	-0.0635376	0.0485229	0.0424805	0.0166626	0.0174561	0.0177002
0.1475	0.107056	-0.0262451	-0.132385	-0.0391235	0.119751	-0.0792236	-0.0640259	0.0490723	0.0431519	0.0169678	0.0177612	0.0178833
0.14775	0.107849	-0.0263672	-0.133118	-0.0394287	0.120544	-0.0796509	-0.0645752	0.0497437	0.0437622	0.0172729	0.0180664	0.0180664
0.148	0.108582	-0.0263672	-0.133728	-0.0397339	0.121277	-0.079895	-0.0651245	0.050354	0.0444336	0.0174561	0.0183105	0.0182495
0.14825	0.109436	-0.0261841	-0.134216	-0.0402832	0.122009	-0.0801392	-0.0654297	0.0509644	0.0449829	0.0178223	0.0186768	0.0184937
0.1485	0.110168	-0.0259399	-0.134949	-0.0408936	0.122742	-0.0803223	-0.0658569	0.0514526	0.0455933	0.0183105	0.0189819	0.0186768
0.14875	0.111206	-0.0256958	-0.135803	-0.0415039	0.123352	-0.0805664	-0.0664673	0.052124	0.0461426	0.0185547	0.0192261	0.0189209
0.149	0.111938	-0.0255737	-0.136536	-0.0419922	0.123962	-0.0809326	-0.0668945	0.0528564	0.046875	0.0189819	0.0195312	0.0193481
0.14925	0.112793	-0.0253296	-0.137146	-0.0426636	0.124756	-0.0812988	-0.0673218	0.0534058	0.0473633	0.019043	0.0197144	0.0195923
0.1495	0.113708	-0.0252075	-0.137756	-0.0432129	0.125671	-0.0814209	-0.0678101	0.0541992	0.0479126	0.0194092	0.0200806	0.0198364
0.14975	0.114441	-0.0250244	-0.138367	-0.0438232	0.126404	-0.0817261	-0.0682983	0.0550537	0.0485229	0.0197754	0.0204468	0.0202026
0.15	0.115234	-0.0249634	-0.138916	-0.0441895	0.127075	-0.0820312	-0.0690308	0.0557861	0.0491943	0.0198975	0.0206299	0.0203857
0.15025	0.115906	-0.0247803	-0.139648	-0.0444946	0.127686	-0.0823364	-0.0695801	0.0563965	0.0499878	0.0202637	0.0210571	0.020752
0.1505	0.116638	-0.0247803	-0.14032	-0.0447998	0.128479	-0.0825195	-0.0700073	0.0569458	0.0507202	0.0206299	0.0213013	0.0209961
0.15075	0.117371	-0.0246582	-0.140991	-0.045166	0.129211	-0.0827637	-0.0706177	0.0574341	0.0514526	0.0209351	0.0216064	0.0212402
0.151	0.118103	-0.0246582	-0.141602	-0.0454712	0.129944	-0.0830078	-0.071228	0.0580444	0.052063	0.0212402	0.0219727	0.0214844
0.15125	0.118835	-0.024353	-0.14209	-0.0459595	0.130737	-0.083313	-0.0716553	0.05896	0.0526123	0.0216675	0.0223389	0.0217896
0.1515	0.119507	-0.0240479	-0.1427	-0.0465088	0.13147	-0.0834351	-0.0720825	0.0598755	0.0533447	0.0220947	0.0224609	0.0219116
0.15175	0.120239	-0.0237427	-0.143311	-0.0470581	0.132202	-0.0835571	-0.0726318	0.0606079	0.0539551	0.022522	0.0228882	0.0220947
0.152	0.121094	-0.0234985	-0.143921	-0.0475464	0.132935	-0.0837402	-0.0731201	0.0613403	0.0546875	0.0230713	0.0232544	0.0222168
0.15225	0.122009	-0.0231323	-0.14447	-0.0480957	0.133667	-0.0839844	-0.0737305	0.0619507	0.0552979	0.0233765	0.0236816	0.022522
0.1525	0.122803	-0.0229492	-0.145081	-0.0487061	0.134399	-0.0841064	-0.0744629	0.0627441	0.0560303	0.0237427	0.0241089	0.0228882
0.15275	0.123779	-0.0227661	-0.145752	-0.0492554	0.13501	-0.0843506	-0.0750732	0.0634155	0.0567627	0.0241089	0.0244751	0.0231934
0.153	0.124512	-0.022644	-0.146423	-0.0496826	0.135559	-0.0845337	-0.0755615	0.064209	0.0574951	0.0245972	0.0250244	0.0235596
0.15325	0.125549	-0.0223999	-0.147156	-0.0502319	0.136353	-0.0847168	-0.0761108	0.0648804	0.0582275	0.0252075	0.0254517	0.0238037
0.1535	0.126343	-0.0220947	-0.147705	-0.0509644	0.137085	-0.0847778	-0.0765991	0.0657349	0.059082	0.0256348	0.0259399	0.0240479
0.15375	0.127258	-0.0219116	-0.148315	-0.0514526	0.137756	-0.085022	-0.0770264	0.0664673	0.0599365	0.026123	0.0262451	0.024292
0.154	0.127991	-0.0216675	-0.148926	-0.052002	0.138367	-0.0852051	-0.0775146	0.0672607	0.0606689	0.0265503	0.0267334	0.0245972
0.15425	0.128723	-0.0213013	-0.149414	-0.0526123	0.139282	-0.0853271	-0.078186	0.0679321	0.0613403	0.0269775	0.0270386	0.0249634
0.1545	0.129761	-0.020874	-0.150024	-0.0533447	0.140137	-0.0854492	-0.0787964	0.0687256	0.0620728	0.0275879	0.0273438	0.0251465
0.15475	0.130737	-0.0205688	-0.150635	-0.0539551	0.140869	-0.0855713	-0.0793457	0.0692139	0.0626221	0.0278931	0.0275879	0.0252686
0.155	0.131531	-0.0202637	-0.151123	-0.0545654	0.141602	-0.0856323	-0.0800171	0.0699463	0.0634766	0.0285645	0.0281982	0.026001
0.15525	0.132324	-0.0198975	-0.151611	-0.0552368	0.142273	-0.0857544	-0.0806885	0.0706787	0.0641479	0.0289917	0.0284424	0.0264893
0.1555	0.133057	-0.0195923	-0.151978	-0.0557251	0.142944	-0.0857544	-0.0811768	0.0715332	0.0650024	0.02948	0.0288086	0.0269165
0.15575	0.133911	-0.0192871	-0.152466	-0.0562744	0.143433	-0.0858765	-0.0817261	0.0723877	0.0658569	0.0299072	0.0291748	0.0270996
0.156	0.134705	-0.0189209	-0.152893	-0.0568848	0.144043	-0.0859985	-0.0822754	0.0731812	0.0665894	0.0303955	0.029541	0.0273438
0.15625	0.135498	-0.0184326	-0.153381	-0.057373	0.144714	-0.0859375	-0.0828247	0.0739746	0.0673828	0.0308838	0.0300903	0.02771
0.1565	0.136292	-0.0180664	-0.15387	-0.0578613	0.145447	-0.0860596	-0.0835571	0.0747681	0.0679932	0.03125	0.0303955	0.0278931
0.15675	0.137146	-0.0177612	-0.154358	-0.0584106	0.146118	-0.0861816	-0.0840454	0.0756836	0.0688477	0.0319214	0.0308228	0.0282593
0.157	0.138123	-0.0174561	-0.154907	-0.0591431	0.146729	-0.0863037	-0.0846558	0.0765991	0.0696411	0.0324707	0.0313721	0.0287476
0.15725	0.139038	-0.0168457	-0.155457	-0.0598145	0.147339	-0.0862427	-0.0852661	0.0774536	0.0704346	0.03302	0.0318604	0.0291748
0.1575	0.139893	-0.0164795	-0.155884	-0.0604248	0.147949	-0.0863037	-0.0855713	0.078186	0.071167	0.0335693	0.0324707	0.0297241
0.15775	0.140625	-0.0159912	-0.15625	-0.0610352	0.148621	-0.0862427	-0.0860596	0.0790405	0.0719604	0.0341187	0.0328369	0.0301514
0.158	0.141602	-0.0154419	-0.156616	-0.0617676	0.149292	-0.0861816	-0.086792	0.0797729	0.0725708	0.0345459	0.0330811	0.0303955
0.15825	0.142456	-0.0148315	-0.157043	-0.062439	0.149902	-0.0862427	-0.0873413	0.0808105	0.0733643	0.0352783	0.0334473	0.0308838
0.1585	0.143372	-0.0143433	-0.15741	-0.0631104	0.150513	-0.0860596	-0.0879517	0.081665	0.0740967	0.0358276	0.0337524	0.0310669
0.15875	0.144226	-0.0139771	-0.157776	-0.0636597	0.151184	-0.0859985	-0.088623	0.0823364	0.0750122	0.0363159	0.0343628	0.031189
0.159	0.14502	-0.0135498	-0.15802	-0.06427	0.151917	-0.0858154	-0.0891724	0.0830078	0.0757446	0.0368652	0.0350342	0.0314941
0.15925	0.145813	-0.0130005	-0.158203	-0.0650024	0.152405	-0.0856934	-0.0897827	0.0836792	0.076416	0.0372925	0.0354004	0.0317993
0.1595	0.146484	-0.0125732	-0.158508	-0.0657349	0.152893	-0.0856323	-0.0903931	0.0845947	0.0773315	0.0378418	0.0358887	0.0322876
0.15975	0.147339	-0.012146	-0.158752	-0.0664062	0.153442	-0.0854492	-0.0908813	0.0855103	0.078186	0.0383301	0.0363159	0.0326538
0.16	0.148193	-0.0117188	-0.158997	-0.0670776	0.153992	-0.0854492	-0.0914917	0.0863037	0.0790405	0.0387573	0.0366211	0.032959
0.16025	0.148987	-0.0112305	-0.159241	-0.067688	0.154663	-0.0853271	-0.0919189	0.0872803	0.0799561	0.0394897	0.0371094	0.0333862
0.1605	0.149658	-0.0106201	-0.159363	-0.0683594	0.155212	-0.0852051	-0.0925903	0.0879517	0.0806885	0.0401001	0.0374756	0.0337524
0.16075	0.150391	-0.00994873	-0.15979	-0.0690308	0.155762	-0.0848999	-0.0932617	0.0888672	0.0814819	0.0407715	0.0379639	0.0340576
0.161	0.151245	-0.00927734	-0.160217	-0.0697021	0.156372	-0.0847778	-0.093811	0.0897217	0.0825806	0.0414429	0.0385742	0.0345459
0.16125	0.151978	-0.00866699	-0.160522	-0.0704956	0.156799	-0.0845337	-0.0945435	0.0903931	0.083313	0.0420532	0.0390015	0.03479
0.1615	0.152832	-0.00811768	-0.160645	-0.071167	0.157349	-0.0843506	-0.0950317	0.0911865	0.0841675	0.0426025	0.0395508	0.0351562
0.16175	0.153381	-0.00756836	-0.160767	-0.0717773	0.157715	-0.0841064	-0.09552	0.0919189	0.085022	0.0432739	0.039978	0.0355835
0.162	0.154053	-0.00683594	-0.16095	-0.0724487	0.158142	-0.0839233	-0.0960083	0.0929565	0.0858154	0.0438843	0.0403442	0.0360107
0.16225	0.155029	-0.00604248	-0.161133	-0.0730591	0.15863	-0.0838013	-0.0966187	0.09375	0.0866699	0.0444336	0.0408936	0.0361938
0.1625	0.155823	-0.00537109	-0.161255	-0.0737915	0.159119	-0.0834961	-0.097168	0.0945435	0.0873413	0.0449829	0.0413818	0.0365601
0.16275	0.156677	-0.00476074	-0.161377	-0.074646	0.159485	-0.083252	-0.0977783	0.0953979	0.0880127	0.0455322	0.041687	0.0369263
0.163	0.157593	-0.00408936	-0.161438	-0.0755005	0.15979	-0.0828857	-0.0985107	0.0961304	0.0887451	0.0460815	0.0422363	0.0374756
0.16325	0.158447	-0.00335693	-0.16156	-0.076355	0.160339	-0.0826416	-0.098938	0.0970459	0.0895386	0.0467529	0.0427856	0.0379639
0.1635	0.159119	-0.00268555	-0.161682	-0.0770874	0.160706	-0.0822754	-0.0994263	0.0978394	0.090332	0.0473633	0.043335	0.0383301
0.16375	0.159668	-0.00213623	-0.161804	-0.0777588	0.16095	-0.0820312	-0.0999756	0.0987549	0.0912476	0.0477905	0.0438232	0.0388184
0.164	0.160339	-0.00158691	-0.161926	-0.0784302	0.161316	-0.0817871	-0.100525	0.0996704	0.0922241	0.0484009	0.0442505	0.0392456
0.16425	0.16095	-0.0010376	-0.161926	-0.0790405	0.161743	-0.0814819	-0.100952	0.100342	0.0929565	0.0490112	0.0448608	0.039856
0.1645	0.16156	-0.000305176	-0.161987	-0.0797119	0.162048	-0.0812988	-0.101501	0.100952	0.093689	0.0496216	0.0452881	0.0401611
0.16475	0.162231	0.000427246	-0.161804	-0.0804443	0.162598	-0.0808716	-0.102112	0.101746	0.0945435	0.0501709	0.0457764	0.0405273
0.165	0.163147	0.0012207	-0.161743	-0.0811157	0.163147	-0.0803223	-0.1026	0.1026	0.095459	0.0507202	0.0462036	0.0409546
0.16525	0.163696	0.00201416	-0.16156	-0.0817871	0.163513	-0.079895	-0.103149	0.10321	0.0962524	0.0512695	0.0466919	0.0412598
0.1655	0.164429	0.00280762	-0.161377	-0.0824585	0.163757	-0.0794678	-0.103821	0.104004	0.0968628	0.0519409	0.0471191	0.041626
0.16575	0.1651	0.00360107	-0.161316	-0.0830078	0.164062	-0.0790405	-0.104309	0.104858	0.0977173	0.0527344	0.0476685	0.0421143
0.166	0.16571	0.0043335	-0.161133	-0.0836182	0.164124	-0.0786743	-0.104675	0.105591	0.0984497	0.0532227	0.0480957	0.0425415
0.16625	0.16626	0.00500488	-0.16095	-0.0841675	0.164307	-0.078064	-0.105225	0.106262	0.0992432	0.0539551	0.0484619	0.0428467
0.1665	0.166931	0.0057373	-0.160828	-0.0849609	0.164429	-0.0775757	-0.105652	0.107056	0.0997925	0.0544434	0.0488281	0.0430298
0.16675	0.167542	0.00646973	-0.160522	-0.0857544	0.164612	-0.0771484	-0.106079	0.107849	0.100464	0.0552368	0.0494385	0.043457
0.167	0.167969	0.00714111	-0.160278	-0.0863647	0.164673	-0.0767822	-0.106628	0.108276	0.101135	0.0557861	0.0499268	0.0437012
0.16725	0.168518	0.00769043	-0.160156	-0.0869141	0.164917	-0.076416	-0.106995	0.108948	0.101746	0.0562744	0.0505371	0.0440674
0.1675	0.168945	0.00836182	-0.159973	-0.0874634	0.165039	-0.0758667	-0.107422	0.109558	0.102234	0.0567017	0.0510254	0.0442505
0.16775	0.169434	0.00921631	-0.159729	-0.0881348	0.165222	-0.0753174	-0.10791	0.110229	0.102844	0.057251	0.0513916	0.0446167
0.168	0.169861	0.00982666	-0.159485	-0.0887451	0.165405	-0.0748901	-0.108398	0.111145	0.103577	0.0579224	0.052002	0.0449829
0.16825	0.170349	0.0106812	-0.15918	-0.0895386	0.16571	-0.0742798	-0.108887	0.112	0.104187	0.0584106	0.0524292	0.0454102
0.1685	0.170898	0.0115967	-0.158813	-0.090332	0.165771	-0.0738525	-0.109436	0.112732	0.104675	0.05896	0.0528564	0.0457153
0.16875	0.171448	0.0124512	-0.158508	-0.0908813	0.165894	-0.0733032	-0.109985	0.113403	0.10553	0.0593872	0.0532227	0.0459595
0.169	0.171936	0.0133057	-0.158142	-0.0915527	0.165955	-0.0728149	-0.110474	0.113953	0.106201	0.0597534	0.0534668	0.0462036
0.16925	0.172363	0.0139771	-0.157959	-0.0921631	0.165955	-0.0722656	-0.11084	0.114563	0.10675	0.0601196	0.053772	0.0466309
0.1695	0.172852	0.0147705	-0.157593	-0.0928345	0.166077	-0.0715942	-0.111206	0.11499	0.107483	0.060791	0.0541992	0.046936
0.16975	0.173279	0.015564	-0.157288	-0.0935059	0.166077	-0.0709229	-0.111633	0.11554	0.108215	0.0612793	0.0543823	0.0472412
0.17	0.173645	0.0162964	-0.156982	-0.0941772	0.166138	-0.0703735	-0.112061	0.115906	0.108948	0.0617676	0.0547485	0.0477295
0.17025	0.174072	0.0170898	-0.156494	-0.0947266	0.166077	-0.0698853	-0.112549	0.116455	0.10968	0.0623169	0.0551758	0.0480957
0.1705	0.174561	0.0180664	-0.155884	-0.0952759	0.165955	-0.0691528	-0.112976	0.117004	0.110168	0.0629272	0.055603	0.0483398
0.17075	0.174927	0.0189209	-0.155457	-0.0958252	0.165771	-0.0685425	-0.113403	0.117432	0.110596	0.0633545	0.0560303	0.0487061
0.171	0.175293	0.0197144	-0.154968	-0.0964355	0.16571	-0.0678711	-0.113525	0.118103	0.111145	0.0638428	0.0565186	0.0491333
0.17125	0.175598	0.0205078	-0.154541	-0.0969849	0.165649	-0.0671997	-0.113708	0.118652	0.111755	0.06427	0.0569458	0.0495605
0.1715	0.175964	0.0213623	-0.154053	-0.0975342	0.165588	-0.0665283	-0.114197	0.119019	0.112183	0.0646973	0.0570679	0.0496216
0.17175	0.176331	0.0222168	-0.153503	-0.0982056	0.165588	-0.0657959	-0.114441	0.119629	0.112976	0.0653687	0.0576172	0.0499268
0.172	0.176636	0.0228271	-0.152832	-0.0987549	0.165405	-0.0651855	-0.114807	0.120178	0.113525	0.065918	0.0580444	0.050354
0.17225	0.176819	0.0233765	-0.152283	-0.0991211	0.165283	-0.0645752	-0.115234	0.120483	0.113892	0.0662231	0.0582886	0.0505371
0.1725	0.176941	0.0241699	-0.151794	-0.0993652	0.165039	-0.0639038	-0.115417	0.120728	0.114197	0.0665894	0.0585938	0.0506592
0.17275	0.176941	0.0249634	-0.151123	-0.0997314	0.164795	-0.0632935	-0.115662	0.121277	0.114746	0.0670776	0.0588989	0.0510254
0.173	0.177063	0.0259399	-0.150391	-0.100342	0.164551	-0.0626221	-0.115906	0.121887	0.115051	0.0674438	0.0593262	0.0511475
0.17325	0.177124	0.0267334	-0.149719	-0.100769	0.164429	-0.0620117	-0.11615	0.122192	0.115417	0.067627	0.0596924	0.0513916
0.1735	0.177368	0.0274048	-0.149109	-0.101318	0.164124	-0.0613403	-0.116455	0.122559	0.115784	0.0681152	0.0600586	0.0515747
0.17375	0.177368	0.0281372	-0.148438	-0.101746	0.16394	-0.0604858	-0.116638	0.123047	0.116272	0.0683594	0.0603638	0.0517578
0.174	0.177368	0.0288696	-0.147583	-0.102112	0.163513	-0.0596313	-0.117004	0.123169	0.116638	0.0684814	0.0606689	0.0519409
0.17425	0.177368	0.0297241	-0.146729	-0.102539	0.163025	-0.0587769	-0.117371	0.123535	0.116821	0.0686646	0.0609131	0.052063
0.1745	0.177368	0.0305786	-0.145813	-0.102905	0.162537	-0.0579834	-0.117798	0.123718	0.117004	0.0687866	0.0609741	0.052124
0.17475	0.177368	0.0314331	-0.144958	-0.103394	0.162109	-0.0569458	-0.118225	0.123779	0.117249	0.0688477	0.0610352	0.0523071
0.175	0.177429	0.0323486	-0.144165	-0.10376	0.161682	-0.0560913	-0.118286	0.124146	0.117493	0.0690918	0.0613403	0.0524292
0.17525	0.177551	0.0332642	-0.143433	-0.104187	0.161316	-0.0552368	-0.118713	0.12439	0.117737	0.0692749	0.0615845	0.0524292
0.1755	0.177612	0.0340576	-0.142517	-0.104614	0.160767	-0.0545044	-0.118896	0.124573	0.118103	0.0696411	0.0618286	0.0527344
0.17575	0.177673	0.0348511	-0.141724	-0.104919	0.160461	-0.0539551	-0.118958	0.124756	0.118286	0.0700073	0.0620117	0.0530396
0.176	0.177612	0.0354614	-0.140991	-0.105286	0.160156	-0.0532837	-0.119019	0.124817	0.11853	0.0703125	0.0621948	0.0532227
0.17625	0.17749	0.0359497	-0.140259	-0.105408	0.159729	-0.0525513	-0.11908	0.125061	0.118713	0.0706787	0.0623779	0.0535278
0.1765	0.177368	0.0367432	-0.139404	-0.105713	0.159302	-0.0516968	-0.119202	0.125366	0.118958	0.0709839	0.0626221	0.0536499
0.17675	0.177185	0.0375977	-0.138489	-0.10614	0.158752	-0.0507202	-0.119446	0.125305	0.118958	0.0713501	0.0627441	0.053772
0.177	0.17688	0.038147	-0.137634	-0.106445	0.158081	-0.0499268	-0.119446	0.125671	0.119263	0.0715942	0.0631104	0.0540161
0.17725	0.176819	0.0389404	-0.136658	-0.106812	0.157532	-0.0491943	-0.119629	0.125732	0.119385	0.0717163	0.0631714	0.0541382
0.1775	0.176697	0.0396118	-0.135864	-0.107117	0.156982	-0.0484009	-0.119629	0.125977	0.119507	0.0720215	0.0633545	0.0543823
0.17775	0.176453	0.0404053	-0.134827	-0.107422	0.156494	-0.0476685	-0.119751	0.125977	0.119446	0.0721436	0.0635376	0.0542603
0.178	0.176147	0.0410767	-0.134033	-0.107544	0.155823	-0.046936	-0.11969	0.126099	0.119629	0.0723267	0.0635986	0.0545044
0.17825	0.175781	0.041626	-0.133118	-0.107666	0.155273	-0.0460815	-0.119873	0.126099	0.119873	0.0723267	0.0635376	0.0545044
0.1785	0.175415	0.0422974	-0.132141	-0.107666	0.154602	-0.045166	-0.120056	0.126099	0.119934	0.0724487	0.0635986	0.0545044
0.17875	0.17511	0.0429688	-0.131226	-0.107788	0.154053	-0.0443115	-0.120056	0.12616	0.119812	0.0726318	0.0638428	0.0545654
0.179	0.174744	0.0435791	-0.130188	-0.107849	0.153503	-0.043457	-0.120117	0.126099	0.119751	0.0726929	0.0639648	0.0546265
0.17925	0.1745	0.0441284	-0.129211	-0.108093	0.152771	-0.0427856	-0.120239	0.125732	0.11969	0.0726318	0.0639648	0.0546265
0.1795	0.174194	0.0447998	-0.128174	-0.108215	0.152039	-0.0418701	-0.1203	0.12561	0.119568	0.0727539	0.0641479	0.0545654
0.17975	0.173889	0.0454712	-0.127197	-0.108276	0.151245	-0.0410767	-0.120178	0.125549	0.119568	0.0728149	0.0643921	0.0547485
0.18	0.173584	0.0462036	-0.12616	-0.108398	0.150574	-0.0402222	-0.120056	0.125671	0.119446	0.0727539	0.0645142	0.0546875
0.18025	0.173218	0.046814	-0.125061	-0.108459	0.149841	-0.0393066	-0.120117	0.12561	0.119446	0.0727539	0.0645752	0.0547485
0.1805	0.172668	0.0474854	-0.124023	-0.108643	0.14917	-0.0385132	-0.120178	0.125488	0.119324	0.0728149	0.0645142	0.0546265
0.18075	0.17218	0.0480347	-0.122925	-0.108765	0.148376	-0.0376587	-0.120117	0.125305	0.119324	0.0728149	0.0645142	0.0545654
0.181	0.171753	0.048584	-0.122009	-0.108887	0.147766	-0.0367432	-0.120056	0.125183	0.119263	0.072937	0.0645752	0.0545654
0.18125	0.171326	0.0491943	-0.120911	-0.108887	0.146851	-0.0360107	-0.119995	0.125	0.119141	0.072937	0.0645142	0.0544434
0.1815	0.170837	0.0498047	-0.11969	-0.109009	0.146057	-0.0351562	-0.119995	0.124817	0.118896	0.072937	0.0644531	0.0543213
0.18175	0.170349	0.0504761	-0.118469	-0.10907	0.145203	-0.0343628	-0.119812	0.124573	0.118652	0.072937	0.0643921	0.0543823
0.182	0.1698	0.0510254	-0.117249	-0.10907	0.144348	-0.0333862	-0.119934	0.124207	0.118286	0.0727539	0.0643311	0.0544434
0.18225	0.16925	0.0516357	-0.11615	-0.10907	0.143433	-0.0325317	-0.119751	0.124023	0.118225	0.0726929	0.0643311	0.0545654
0.1825	0.168518	0.0522461	-0.11499	-0.108948	0.142639	-0.0317993	-0.119507	0.123901	0.117981	0.0725098	0.06427	0.0545044
0.18275	0.168091	0.0527344	-0.113831	-0.108948	0.141785	-0.0308838	-0.119568	0.123718	0.117676	0.0723877	0.0641479	0.0543213
0.183	0.16748	0.0533447	-0.112671	-0.109009	0.14093	-0.0300293	-0.119324	0.123657	0.117554	0.0723267	0.0640259	0.0542603
0.18325	0.166809	0.053894	-0.11145	-0.109009	0.140198	-0.0290527	-0.119324	0.123352	0.117371	0.0722046	0.0638428	0.0539551
0.1835	0.166077	0.0543823	-0.110291	-0.109009	0.139221	-0.0281982	-0.119263	0.122986	0.117126	0.0720825	0.0637817	0.0539551
0.18375	0.165222	0.0549316	-0.10907	-0.108887	0.138245	-0.0272827	-0.118835	0.12262	0.116882	0.0720825	0.0637207	0.053894
0.184	0.16449	0.0554199	-0.107727	-0.108826	0.137268	-0.0263672	-0.118652	0.12207	0.116455	0.0718994	0.0634766	0.053894
0.18425	0.163574	0.0559692	-0.106506	-0.108643	0.136169	-0.0255737	-0.11853	0.121582	0.116028	0.0717773	0.0632324	0.053772
0.1845	0.162842	0.0563354	-0.105286	-0.108337	0.135193	-0.0248413	-0.118347	0.121033	0.115662	0.0716553	0.0631714	0.0535889
0.18475	0.161987	0.0568237	-0.104187	-0.108154	0.134277	-0.0239868	-0.118225	0.120667	0.115295	0.0715332	0.0629883	0.0536499
0.185	0.161194	0.0571899	-0.103027	-0.10791	0.133301	-0.0232544	-0.117859	0.120178	0.114807	0.0713501	0.0628662	0.0534058
0.18525	0.160461	0.0574341	-0.101868	-0.107666	0.132202	-0.022522	-0.117432	0.11969	0.114258	0.071167	0.0628662	0.0530396
0.1855	0.159729	0.0578003	-0.100708	-0.107422	0.131226	-0.0217896	-0.117126	0.119446	0.11377	0.0710449	0.0627441	0.0528564
0.18575	0.158936	0.0582275	-0.0994873	-0.107117	0.129944	-0.0210571	-0.116882	0.118896	0.11322	0.0706787	0.062439	0.0527954
0.186	0.158142	0.0585327	-0.0982666	-0.106873	0.128906	-0.0203857	-0.116516	0.118591	0.112854	0.0704956	0.0623779	0.0526123
0.18625	0.157227	0.0588379	-0.0970459	-0.10675	0.127808	-0.0194702	-0.116089	0.118164	0.112671	0.0704956	0.0623169	0.0524292
0.1865	0.156372	0.0592651	-0.0957642	-0.106445	0.126892	-0.0185547	-0.115723	0.117615	0.112122	0.0701904	0.0621338	0.0523071
0.18675	0.155457	0.0595703	-0.0944824	-0.106262	0.125793	-0.0179443	-0.115173	0.117188	0.111572	0.0698853	0.0620728	0.052124
0.187	0.154541	0.0596924	-0.0932617	-0.105835	0.124634	-0.0171509	-0.114807	0.116699	0.111145	0.0695801	0.0619507	0.0518799
0.18725	0.153625	0.0599365	-0.0921631	-0.105469	0.123596	-0.0162964	-0.114441	0.116211	0.110596	0.0690918	0.0616455	0.0516357
0.1875	0.152588	0.0603027	-0.0910034	-0.105164	0.122437	-0.0154419	-0.114075	0.115784	0.110168	0.0687866	0.0614014	0.0515747
0.18775	0.151611	0.0606079	-0.0898438	-0.104797	0.121338	-0.0145874	-0.11377	0.115479	0.109741	0.0687256	0.0613403	0.0514526
0.188	0.150574	0.0610352	-0.088562	-0.104492	0.120239	-0.0137329	-0.113464	0.114929	0.109131	0.0683594	0.0610962	0.0511475
0.18825	0.149475	0.0613403	-0.0872192	-0.104126	0.119141	-0.0128784	-0.113342	0.114136	0.108398	0.0678101	0.060791	0.0509033
0.1885	0.148499	0.0615845	-0.0860596	-0.103699	0.118164	-0.0122681	-0.112976	0.113647	0.107849	0.0674438	0.0605469	0.0507812
0.18875	0.147461	0.0618286	-0.0847778	-0.103394	0.116943	-0.0116577	-0.11261	0.112915	0.107239	0.0670776	0.0603027	0.0505371
0.189	0.146606	0.0621948	-0.0834961	-0.102966	0.115784	-0.0109863	-0.112305	0.112122	0.106689	0.0667114	0.0599365	0.0501709
0.18925	0.145691	0.062439	-0.0822754	-0.102722	0.114624	-0.0101318	-0.111877	0.111145	0.10614	0.0662842	0.0595703	0.0497437
0.1895	0.144714	0.0627441	-0.0808716	-0.102356	0.113464	-0.00939941	-0.111694	0.110474	0.105347	0.065979	0.0592041	0.0494385
0.18975	0.143799	0.0628052	-0.0796509	-0.102112	0.112488	-0.00860596	-0.111206	0.109985	0.104614	0.0656738	0.0588989	0.0490723
0.19	0.142944	0.0630493	-0.0785522	-0.101685	0.11145	-0.00793457	-0.110718	0.109436	0.104004	0.0653687	0.0585327	0.0487061
0.19025	0.141968	0.0631714	-0.0773315	-0.101257	0.110413	-0.00726318	-0.110107	0.108765	0.103394	0.0650635	0.0581665	0.0484009
0.1905	0.140991	0.0631714	-0.0762329	-0.100769	0.109253	-0.00671387	-0.109619	0.10791	0.102783	0.0645752	0.0577393	0.0482788
0.19075	0.139832	0.0632324	-0.0751343	-0.10022	0.108093	-0.00622559	-0.109253	0.107117	0.102112	0.0640259	0.057312	0.0480347
0.191	0.138672	0.0632324	-0.0737915	-0.0998535	0.106934	-0.00561523	-0.108582	0.106323	0.101379	0.0636597	0.0570068	0.0478516
0.19125	0.13739	0.0634766	-0.0725708	-0.0993652	0.105835	-0.00500488	-0.108032	0.105591	0.100647	0.0631714	0.0565186	0.0475464
0.1915	0.136169	0.0637207	-0.0713501	-0.0987549	0.104797	-0.0043335	-0.107361	0.10498	0.100037	0.0628052	0.0560303	0.0471802
0.19175	0.134949	0.0639038	-0.0700073	-0.0982056	0.103577	-0.00354004	-0.106812	0.104248	0.0992432	0.0622559	0.0557861	0.046936
0.192	0.13385	0.0639648	-0.0687866	-0.0976562	0.102356	-0.00286865	-0.106323	0.103333	0.0983887	0.0617065	0.0552979	0.0466309
0.19225	0.13269	0.0639648	-0.067688	-0.0971069	0.101135	-0.00219727	-0.105713	0.1026	0.0978394	0.0612793	0.0549316	0.0462036
0.1925	0.131409	0.0639038	-0.0665283	-0.0966187	0.0998535	-0.00164795	-0.10498	0.101807	0.097168	0.060791	0.0545654	0.0457764
0.19275	0.130127	0.0639038	-0.0651855	-0.0960693	0.0986328	-0.000915527	-0.104492	0.101013	0.0963745	0.0602417	0.0541992	0.0452881
0.193	0.128784	0.0638428	-0.0639038	-0.0953369	0.09729	-0.000183105	-0.10376	0.100464	0.0956421	0.0599365	0.053894	0.0448608
0.19325	0.127625	0.0637817	-0.0626221	-0.0946655	0.0960693	0.000366211	-0.103271	0.0997314	0.0949707	0.0594482	0.0534668	0.0444946
0.1935	0.126526	0.0637817	-0.0614014	-0.0939941	0.0948486	0.000976562	-0.102783	0.0990601	0.0941162	0.05896	0.0531616	0.0441895
0.19375	0.125366	0.0639038	-0.0602417	-0.0933838	0.0935059	0.00164795	-0.102234	0.0982056	0.0932007	0.0587158	0.0529175	0.0439453
0.194	0.124329	0.0639038	-0.059021	-0.0928345	0.0922241	0.00231934	-0.101501	0.0974121	0.0924072	0.0582275	0.0524902	0.0437012
0.19425	0.123047	0.0638428	-0.0578003	-0.0922852	0.0910034	0.00305176	-0.100769	0.0966187	0.0915527	0.0576172	0.052124	0.0432129
0.1945	0.121948	0.0637817	-0.0567017	-0.0916748	0.0898438	0.00354004	-0.100037	0.0957642	0.0906982	0.0570068	0.0517578	0.0426636
0.19475	0.120911	0.0637207	-0.0557861	-0.0911255	0.0886841	0.00396729	-0.0995483	0.0948486	0.0899048	0.0564575	0.0513916	0.0421143
0.195	0.119812	0.0637207	-0.0545044	-0.0906372	0.0874634	0.00445557	-0.0987549	0.0940552	0.0891113	0.0559692	0.0510254	0.0418091
0.19525	0.11853	0.0635986	-0.0534668	-0.0900269	0.0863037	0.00500488	-0.0982056	0.0931396	0.0882568	0.0551758	0.0505371	0.0414429
0.1955	0.117188	0.0635376	-0.0523071	-0.0892944	0.085022	0.00543213	-0.0977173	0.0923462	0.0874634	0.0546265	0.0499268	0.0410767
0.19575	0.115845	0.0634155	-0.0513306	-0.088562	0.0838013	0.00579834	-0.097168	0.0914917	0.0866089	0.0541382	0.0493774	0.0407715
0.196	0.114624	0.0631714	-0.050293	-0.0878296	0.0826416	0.00610352	-0.0963745	0.0906372	0.0859375	0.0536499	0.0487671	0.0401611
0.19625	0.113464	0.0629883	-0.0491943	-0.0872803	0.0814819	0.00640869	-0.0957031	0.0895386	0.085083	0.0528564	0.0480347	0.0396729
0.1965	0.112366	0.0627441	-0.0481567	-0.086731	0.0803833	0.00689697	-0.0949707	0.0886841	0.0842896	0.0523071	0.0476685	0.0393066
0.19675	0.111145	0.062561	-0.0469971	-0.0859375	0.0794067	0.00732422	-0.0945435	0.0876465	0.083313	0.0514526	0.0470581	0.0387573
0.197	0.109924	0.0625	-0.0460205	-0.0852051	0.0783691	0.0078125	-0.0938721	0.0869751	0.0825195	0.0509033	0.0466309	0.0383301
0.19725	0.108643	0.0622559	-0.0450439	-0.0844116	0.0771484	0.00817871	-0.0931396	0.0863037	0.081665	0.050354	0.0462646	0.0379639
0.1975	0.1073	0.0618896	-0.0438843	-0.0836792	0.0759888	0.00872803	-0.0924683	0.0854492	0.0808716	0.0499268	0.0457764	0.0374756
0.19775	0.105896	0.0617065	-0.0426636	-0.0829468	0.0748291	0.00915527	-0.0917358	0.0846558	0.0799561	0.0493774	0.045166	0.0369263
0.198	0.104614	0.0614624	-0.0415649	-0.0822144	0.0737305	0.00946045	-0.0909424	0.0836792	0.0792236	0.0487671	0.0445557	0.036499
0.19825	0.103394	0.0612183	-0.0406494	-0.0814209	0.0725708	0.00994873	-0.0901489	0.0828247	0.0783081	0.0482788	0.0441895	0.0360718
0.1985	0.102295	0.0612183	-0.0396118	-0.0807495	0.0714111	0.0103149	-0.0894775	0.0820312	0.0773926	0.0475464	0.0437622	0.0356445
0.19875	0.101013	0.0610962	-0.0386963	-0.0799561	0.0702515	0.0106812	-0.0888672	0.0812378	0.0764771	0.0467529	0.0432129	0.0352173
0.199	0.0997925	0.0609131	-0.0376587	-0.0792236	0.0689697	0.0111084	-0.0881348	0.0803833	0.0757446	0.0462036	0.0428467	0.0348511
0.19925	0.0985107	0.06073	-0.0366821	-0.0784912	0.067749	0.0114746	-0.0872803	0.0793457	0.0748901	0.0457153	0.0422974	0.0344238
0.1995	0.0973511	0.0605469	-0.0356445	-0.0776367	0.0668335	0.0118408	-0.0864868	0.0782471	0.0739746	0.045105	0.0419312	0.0339355
0.19975	0.0961914	0.0600586	-0.0348511	-0.0769043	0.0656738	0.0120239	-0.0855713	0.0773315	0.0732422	0.0447388	0.0415649	0.0333862
0.2	0.0949097	0.0596313	-0.0337524	-0.0760498	0.0643921	0.0123901	-0.0847168	0.0764771	0.0723267	0.0441284	0.0410767	0.0328979
0.20025	0.0936279	0.0593262	-0.0328979	-0.0751953	0.0631714	0.0127563	-0.0839233	0.0756836	0.0714722	0.0435791	0.0406494	0.0324707
0.2005	0.0923462	0.0588989	-0.0318604	-0.0744629	0.0619507	0.0129395	-0.083252	0.074707	0.0706177	0.0430908	0.0401611	0.0320435
0.20075	0.0910034	0.0585938	-0.0308838	-0.0737305	0.06073	0.0133057	-0.0826416	0.0737305	0.0696411	0.0424194	0.0394287	0.0314941
0.201	0.0895996	0.0581665	-0.0299683	-0.072937	0.0596924	0.0135498	-0.0818481	0.0726929	0.0687256	0.041626	0.0387573	0.0310059
0.20125	0.0881958	0.0576782	-0.0289917	-0.0719604	0.0585327	0.013916	-0.0812378	0.0716553	0.0679932	0.0408936	0.038147	0.0304565
0.2015	0.0869751	0.057373	-0.0281982	-0.071106	0.0576172	0.0142822	-0.0804443	0.0708008	0.0671387	0.0402222	0.0375977	0.0300293
0.20175	0.0858154	0.0570679	-0.0273438	-0.0704956	0.0565796	0.0145874	-0.0796509	0.0697632	0.0661011	0.0394287	0.0369873	0.029541
0.202	0.0846558	0.0567017	-0.0264893	-0.0698242	0.055603	0.0147705	-0.0789795	0.0687256	0.0650635	0.0387573	0.036438	0.0291138
0.20225	0.0834351	0.0564575	-0.0255737	-0.0690308	0.0545654	0.0151367	-0.078186	0.0678711	0.064209	0.0380249	0.0357056	0.0287476
0.2025	0.0822754	0.0562134	-0.0247803	-0.0681763	0.0535889	0.0155029	-0.0773926	0.0668335	0.0634766	0.0372925	0.0352173	0.0283203
0.20275	0.0811157	0.0560303	-0.0238647	-0.0673828	0.0526123	0.0158691	-0.0766602	0.06604	0.0626831	0.0366821	0.0348511	0.027771
0.203	0.079834	0.0557251	-0.0228882	-0.0665283	0.0516968	0.0162354	-0.0759888	0.0650635	0.0618896	0.0359497	0.0341797	0.0271606
0.20325	0.0786743	0.0553589	-0.0221558	-0.0657349	0.0505981	0.0164795	-0.0752563	0.06427	0.0610962	0.0354004	0.0335083	0.0267334
0.2035	0.0773926	0.0548706	-0.0212402	-0.0650024	0.0494385	0.0166626	-0.0744629	0.0634155	0.0601807	0.0349731	0.0328369	0.0261841
0.20375	0.076355	0.0543823	-0.0204468	-0.064209	0.0483398	0.0169067	-0.0737915	0.062561	0.0592651	0.0343018	0.0322266	0.0256348
0.204	0.0751953	0.0540161	-0.0197144	-0.0634155	0.0473633	0.0170288	-0.072937	0.0618286	0.0583496	0.0336304	0.0316772	0.0250854
0.20425	0.0740967	0.0535278	-0.019104	-0.0626831	0.0463867	0.0170898	-0.0720215	0.0609741	0.057373	0.0330811	0.031189	0.0246582
0.2045	0.072876	0.0529175	-0.0183105	-0.0617676	0.0454102	0.0171509	-0.071228	0.0601196	0.0564575	0.0325317	0.0307617	0.0241699
0.20475	0.0715942	0.0525513	-0.0175171	-0.0608521	0.0443726	0.0172119	-0.0704956	0.059082	0.055603	0.0320435	0.0302734	0.0237427
0.205	0.0703125	0.0522461	-0.0166626	-0.0600586	0.043396	0.0175171	-0.0698853	0.0581665	0.0547485	0.0314331	0.0297241	0.0234375
0.20525	0.0690308	0.0517578	-0.0159912	-0.059082	0.0422974	0.0175781	-0.0692749	0.0571899	0.0539551	0.0308228	0.0291748	0.0230713
0.2055	0.067688	0.0512085	-0.0151978	-0.0581665	0.0412598	0.0177002	-0.0686035	0.0562134	0.0531006	0.0301514	0.0286865	0.022522
0.20575	0.0665283	0.0507812	-0.0144043	-0.057312	0.0403442	0.0177002	-0.067749	0.0553589	0.052124	0.02948	0.0281372	0.0221558
0.206	0.0654907	0.050293	-0.0137329	-0.0566406	0.0393066	0.0179443	-0.0670776	0.0544434	0.0512085	0.0286865	0.0275879	0.0216064
0.20625	0.06427	0.0499878	-0.0128784	-0.0559082	0.0384521	0.0181274	-0.0661621	0.0536499	0.050354	0.0279541	0.0270996	0.0211792
0.2065	0.0630493	0.0494995	-0.012146	-0.0550537	0.0375977	0.0181885	-0.0653687	0.0526733	0.0494995	0.0273438	0.0265503	0.0205688
0.20675	0.0620728	0.0488892	-0.0117188	-0.0541992	0.0368652	0.0182495	-0.0645142	0.0519409	0.0488281	0.0267334	0.026001	0.0200195
0.207	0.0610962	0.0484009	-0.0111084	-0.0533447	0.0359497	0.0181885	-0.0639038	0.0510864	0.0480347	0.0261841	0.0255127	0.0194702
0.20725	0.0599976	0.0479126	-0.010437	-0.0525513	0.0352173	0.0182495	-0.0632324	0.050293	0.0471191	0.0256348	0.0250244	0.019043
0.2075	0.0588989	0.0474243	-0.0098877	-0.0518188	0.0343018	0.0184326	-0.0626831	0.0493164	0.0462646	0.0250854	0.0245361	0.0186157
0.20775	0.0578003	0.046936	-0.00921631	-0.0510864	0.0332642	0.0186157	-0.0618896	0.048584	0.0454102	0.0244751	0.0239258	0.0181885
0.208	0.0566406	0.0464478	-0.00872803	-0.050293	0.0322876	0.0187988	-0.0611572	0.0474854	0.0444946	0.0239258	0.0233154	0.0177612
0.20825	0.0554199	0.0460815	-0.00799561	-0.0496216	0.0314331	0.0188599	-0.0604248	0.0466309	0.0437012	0.0236206	0.0230103	0.017334
0.2085	0.0541992	0.0457153	-0.00738525	-0.0487671	0.0305176	0.0188599	-0.0596924	0.0458984	0.0429688	0.0228882	0.0222778	0.0166626
0.20875	0.0531006	0.0452271	-0.0067749	-0.0479736	0.0296631	0.0188599	-0.059021	0.045166	0.0422974	0.0223389	0.0217285	0.0161743
0.209	0.052002	0.0446167	-0.00610352	-0.0470581	0.0287476	0.0188599	-0.0582275	0.0443115	0.041626	0.0218506	0.0213623	0.0157471
0.20925	0.0509644	0.0441284	-0.00549316	-0.0462036	0.0278931	0.0188599	-0.0574951	0.043335	0.0406494	0.0211792	0.020752	0.0154419
0.2095	0.0500488	0.0437622	-0.00500488	-0.0455322	0.0271606	0.0189209	-0.0566406	0.0425415	0.039856	0.020752	0.0202026	0.0151978
0.20975	0.0489502	0.043396	-0.00439453	-0.0448608	0.0264282	0.0189209	-0.0560303	0.041626	0.0390015	0.0200806	0.0196533	0.0147705
0.21	0.0477295	0.0427856	-0.00378418	-0.0441895	0.0254517	0.0189819	-0.0553589	0.0406494	0.0383301	0.0194702	0.019104	0.0144043
0.21025	0.0466919	0.0423584	-0.00323486	-0.043457	0.0247803	0.0192261	-0.0545654	0.039978	0.0375366	0.0189209	0.0187988	0.0140381
0.2105	0.0456543	0.0419922	-0.00274658	-0.0426025	0.0241089	0.0193481	-0.0539551	0.0391235	0.0368652	0.0182495	0.0182495	0.0136108
0.21075	0.0444946	0.041626	-0.0022583	-0.0418091	0.0233765	0.0194702	-0.0533447	0.038269	0.0361938	0.0178223	0.0178223	0.0131836
0.211	0.043396	0.0410156	-0.00183105	-0.0411377	0.022644	0.0195312	-0.0526123	0.0374146	0.0354004	0.0171509	0.017334	0.0126343
0.21125	0.0426025	0.0404663	-0.00128174	-0.0403442	0.0219727	0.0195923	-0.0518799	0.0367432	0.0346069	0.0166626	0.0168457	0.012146
0.2115	0.041626	0.039856	-0.000854492	-0.0394897	0.0212402	0.0196533	-0.0511475	0.0358276	0.0338135	0.0161743	0.0164185	0.0116577
0.21175	0.0406494	0.0393066	-0.000427246	-0.0386963	0.0205078	0.0194702	-0.050354	0.0352173	0.0331421	0.0158081	0.0160522	0.0114136
0.212	0.0396729	0.0387573	0	-0.0380249	0.0198364	0.0193481	-0.0499268	0.0343628	0.0324097	0.0152588	0.015564	0.0110474
0.21225	0.0387573	0.038208	0.000305176	-0.0371704	0.0192261	0.0192871	-0.0492554	0.0334473	0.0316162	0.0145874	0.0150146	0.010376
0.2125	0.0377808	0.0375977	0.000610352	-0.036438	0.0186768	0.019104	-0.0487671	0.0325928	0.0307617	0.0140991	0.0144653	0.0098877
0.21275	0.0369873	0.0371094	0.000915527	-0.0355835	0.0180054	0.0189819	-0.0482178	0.0316772	0.0299072	0.0134277	0.0137939	0.00939941
0.213	0.0359497	0.0365601	0.00128174	-0.0349121	0.0171509	0.0189819	-0.0477295	0.0308838	0.0290527	0.0126343	0.0131226	0.00878906
0.21325	0.0350342	0.0360718	0.00177002	-0.0343018	0.0164795	0.0187988	-0.046814	0.0302124	0.0285034	0.012146	0.0128174	0.00878906
0.2135	0.0341187	0.0355225	0.00231934	-0.0335693	0.0157471	0.0188599	-0.0460815	0.02948	0.02771	0.0115967	0.0123291	0.00848389
0.21375	0.0332031	0.0350952	0.00280762	-0.032959	0.0151978	0.0188599	-0.045166	0.0288086	0.0271606	0.0111084	0.012085	0.00817871
0.214	0.0322266	0.034668	0.00341797	-0.0323486	0.0144653	0.0189209	-0.0444946	0.0281372	0.0264282	0.0107422	0.0117188	0.00799561
0.21425	0.0314941	0.0341797	0.00372314	-0.0317383	0.013855	0.0188599	-0.0438232	0.0275879	0.0259399	0.0103149	0.0112305	0.00775146
0.2145	0.0305786	0.0336304	0.00384521	-0.0310059	0.0133667	0.0186768	-0.0435181	0.0268555	0.0252075	0.0098877	0.0107422	0.00732422
0.21475	0.0296631	0.0332031	0.00421143	-0.0304565	0.0128784	0.0184937	-0.0430298	0.0263062	0.0246582	0.00946045	0.0102539	0.00726318
0.215	0.0289307	0.0327759	0.00445557	-0.0299072	0.0123901	0.0185547	-0.0424805	0.0255127	0.0239258	0.00909424	0.00976562	0.00689697
0.21525	0.0280762	0.0323486	0.00476074	-0.0292358	0.0117188	0.0184937	-0.0420532	0.0247803	0.0231323	0.00854492	0.00933838	0.00640869
0.2155	0.0272217	0.0318604	0.00512695	-0.0286255	0.0110474	0.0185547	-0.0414429	0.0241089	0.0223999	0.00805664	0.00891113	0.00585938
0.21575	0.0264282	0.0314941	0.0055542	-0.0279541	0.0106201	0.0184937	-0.0408325	0.0234375	0.0217285	0.00769043	0.00848389	0.00561523
0.216	0.0256958	0.0311279	0.00598145	-0.0274048	0.0100098	0.0185547	-0.0403442	0.0227051	0.0211182	0.00720215	0.00787354	0.00512695
0.21625	0.0249634	0.0307617	0.00634766	-0.0268555	0.00939941	0.0186157	-0.0396729	0.0221558	0.0203857	0.0067749	0.00744629	0.00488281
0.2165	0.0241089	0.0303955	0.00671387	-0.0263062	0.00878906	0.0186157	-0.0389404	0.0213623	0.0196533	0.00628662	0.00708008	0.00476074
0.21675	0.0233765	0.0299683	0.00695801	-0.0255127	0.00811768	0.0185547	-0.0383301	0.020752	0.0188599	0.00592041	0.00683594	0.00463867
0.217	0.022644	0.029541	0.00714111	-0.0249023	0.00750732	0.0184937	-0.0375977	0.0203247	0.0182495	0.00543213	0.0065918	0.0043335
0.21725	0.0217896	0.0289307	0.00744629	-0.0241089	0.00695801	0.0184326	-0.0369873	0.0195923	0.0175171	0.00494385	0.00628662	0.00390625
0.2175	0.0209961	0.0283203	0.00769043	-0.0235596	0.00640869	0.0181885	-0.036438	0.0187988	0.0169067	0.00445557	0.00585938	0.003479
0.21775	0.0202026	0.0278931	0.00811768	-0.0230103	0.00598145	0.0181885	-0.0360718	0.0180664	0.0162354	0.00415039	0.0055542	0.00311279
0.218	0.0194092	0.0275269	0.00848389	-0.0223999	0.00543213	0.0180664	-0.0355835	0.017334	0.015625	0.00378418	0.00512695	0.00280762
0.21825	0.0184937	0.0270386	0.0088501	-0.0217285	0.00494385	0.0180054	-0.0349731	0.0166626	0.0150757	0.00317383	0.00463867	0.00238037
0.2185	0.0178223	0.0264282	0.00921631	-0.0211792	0.00457764	0.0178833	-0.034668	0.0159302	0.0143433	0.00274658	0.00408936	0.0020752
0.21875	0.0170898	0.0259399	0.00939941	-0.0206909	0.00415039	0.0177002	-0.0341187	0.0153198	0.0137329	0.00231934	0.00372314	0.00170898
0.219	0.0164795	0.0255127	0.00964355	-0.0200806	0.00372314	0.0176392	-0.0338745	0.0147095	0.0129395	0.00183105	0.00317383	0.00128174
0.21925	0.015686	0.0249634	0.0098877	-0.0196533	0.00341797	0.0176392	-0.0333252	0.0142822	0.0126343	0.00158691	0.00274658	0.00128174
0.2195	0.0150757	0.0245972	0.00994873	-0.019104	0.00311279	0.017334	-0.0328369	0.0137939	0.0123291	0.00109863	0.00231934	0.00109863
0.21975	0.0144653	0.0240479	0.0101318	-0.0186157	0.00286865	0.017334	-0.0322876	0.0133057	0.0118408	0.000671387	0.0020752	0.000793457
0.22	0.013855	0.0236206	0.010376	-0.0180054	0.00244141	0.0171509	-0.0316162	0.0127563	0.0113525	0.000244141	0.00170898	0.000610352
0.22025	0.0132446	0.0233154	0.0106812	-0.017395	0.00195312	0.0170898	-0.031311	0.012207	0.0107422	-0.00012207	0.00134277	0.000305176
0.2205	0.0127563	0.0229492	0.0109863	-0.0168457	0.00146484	0.0170898	-0.0308838	0.0116577	0.0102539	-0.000366211	0.00109863	0.00012207
0.22075	0.0123291	0.022583	0.0109863	-0.0164185	0.0010376	0.0170288	-0.0303345	0.0111084	0.0100098	-0.000732422	0.000915527	-0.00012207
0.221	0.0116577	0.0220947	0.0110474	-0.0159912	0.000549316	0.0167236	-0.0298462	0.0105591	0.00952148	-0.00109863	0.000793457	-0.000488281
0.22125	0.0109863	0.0216675	0.0110474	-0.0153809	0.000183105	0.0166626	-0.02948	0.0101318	0.00897217	-0.0012207	0.000671387	-0.000671387
0.2215	0.0103149	0.0212402	0.0111084	-0.0149536	-0.000183105	0.0166626	-0.0291748	0.00964355	0.00830078	-0.00189209	0.000183105	-0.00109863
0.22175	0.00982666	0.020813	0.0111694	-0.0144653	-0.000610352	0.0164185	-0.0285645	0.00915527	0.0078125	-0.00201416	6.10352e-05	-0.00134277
0.222	0.00933838	0.0202637	0.0113525	-0.0140991	-0.000915527	0.0161743	-0.0280762	0.00866699	0.00726318	-0.0022583	-0.000244141	-0.00158691
0.22225	0.0088501	0.0198975	0.0114136	-0.0136108	-0.00109863	0.0160522	-0.0275269	0.00817871	0.00671387	-0.00262451	-0.000549316	-0.00195312
0.2225	0.00836182	0.0195923	0.0116577	-0.0132446	-0.00140381	0.0159302	-0.0269775	0.00756836	0.00628662	-0.00280762	-0.000915527	-0.0020752
0.22275	0.00793457	0.019165	0.0117188	-0.0128784	-0.00177002	0.0158081	-0.0266724	0.00714111	0.00592041	-0.00323486	-0.00115967	-0.00219727
0.223	0.00732422	0.0187988	0.0118408	-0.0125122	-0.00201416	0.015686	-0.0264282	0.00665283	0.00531006	-0.00378418	-0.00158691	-0.00256348
0.22325	0.00665283	0.0184326	0.0119629	-0.012085	-0.0022583	0.0154419	-0.0259399	0.00622559	0.00494385	-0.00415039	-0.00195312	-0.00262451
0.2235	0.00610352	0.0180664	0.0120239	-0.0115967	-0.00256348	0.0151978	-0.0255127	0.0057373	0.00445557	-0.0043335	-0.0022583	-0.00274658
0.22375	0.00561523	0.0175781	0.012085	-0.0112305	-0.00262451	0.0149536	-0.0251465	0.00506592	0.00384521	-0.00476074	-0.00274658	-0.00299072
0.224	0.00518799	0.0171509	0.012085	-0.0108643	-0.00268555	0.0147095	-0.0249023	0.00457764	0.00354004	-0.00512695	-0.00292969	-0.00305176
0.22425	0.00457764	0.0169067	0.012085	-0.010376	-0.00286865	0.0145874	-0.0245972	0.00402832	0.00311279	-0.00549316	-0.00305176	-0.00323486
0.2245	0.00415039	0.0166016	0.012146	-0.0100708	-0.00311279	0.0146484	-0.0239868	0.00360107	0.00256348	-0.0057373	-0.00323486	-0.00354004
0.22475	0.00384521	0.0161133	0.0122681	-0.00970459	-0.003479	0.0145264	-0.0235596	0.00335693	0.00213623	-0.00610352	-0.00341797	-0.00384521
0.225	0.00335693	0.015686	0.0124512	-0.00921631	-0.00384521	0.0144653	-0.0231323	0.00311279	0.00177002	-0.00628662	-0.00360107	-0.00396729
0.22525	0.00299072	0.0153198	0.0126343	-0.0088501	-0.00408936	0.0142822	-0.0230713	0.00250244	0.00115967	-0.0067749	-0.00408936	-0.0043335
0.2255	0.00262451	0.0151367	0.0126953	-0.00842285	-0.00445557	0.0142212	-0.022644	0.00201416	0.000732422	-0.00708008	-0.00427246	-0.00439453
0.22575	0.00219727	0.0148926	0.0128174	-0.00799561	-0.00482178	0.0141602	-0.0222168	0.00170898	0.000366211	-0.00726318	-0.00445557	-0.0045166
0.226	0.00170898	0.0145874	0.0128174	-0.00762939	-0.00500488	0.0140991	-0.0218506	0.00140381	0	-0.00738525	-0.00457764	-0.00463867
0.22625	0.00128174	0.0142822	0.0128174	-0.00732422	-0.00531006	0.0139771	-0.0216675	0.00115967	-0.000305176	-0.00769043	-0.00488281	-0.00488281
0.2265	0.000732422	0.013855	0.0128784	-0.00683594	-0.00561523	0.0139771	-0.0213623	0.000671387	-0.000671387	-0.0078125	-0.00518799	-0.00512695
0.22675	0.000244141	0.0134888	0.0130005	-0.00640869	-0.00592041	0.0137329	-0.0210571	0.000366211	-0.0010376	-0.00811768	-0.00549316	-0.00518799
0.227	0	0.0132446	0.0130615	-0.00604248	-0.00616455	0.0137329	-0.020813	-6.10352e-05	-0.00146484	-0.00823975	-0.00585938	-0.00524902
0.22725	-0.000183105	0.0128784	0.0131226	-0.00579834	-0.00640869	0.0136719	-0.0206299	-0.000549316	-0.00201416	-0.00866699	-0.00622559	-0.00543213
0.2275	-0.000488281	0.0125732	0.0131836	-0.00549316	-0.0065918	0.0133057	-0.0202026	-0.000793457	-0.00231934	-0.0088501	-0.00634766	-0.00537109
0.22775	-0.000915527	0.012146	0.0131226	-0.00518799	-0.00665283	0.0131226	-0.0197144	-0.0012207	-0.00244141	-0.00909424	-0.00653076	-0.0055542
0.228	-0.00146484	0.0117798	0.0130615	-0.00482178	-0.00683594	0.0127563	-0.0194702	-0.00177002	-0.00286865	-0.00946045	-0.0067749	-0.0057373
0.22825	-0.00195312	0.0112915	0.0131226	-0.0043335	-0.00683594	0.0123901	-0.019165	-0.00213623	-0.00323486	-0.00976562	-0.00689697	-0.00585938
0.2285	-0.00250244	0.0108032	0.0132446	-0.00384521	-0.00701904	0.012207	-0.0189209	-0.00250244	-0.003479	-0.0100098	-0.00714111	-0.00592041
0.22875	-0.00299072	0.010376	0.0132446	-0.003479	-0.00708008	0.012146	-0.0185547	-0.00286865	-0.00378418	-0.0102539	-0.00726318	-0.00604248
0.229	-0.00335693	0.0100708	0.0132446	-0.00317383	-0.00708008	0.0120239	-0.0182495	-0.00317383	-0.00408936	-0.010376	-0.00744629	-0.00622559
0.22925	-0.003479	0.0098877	0.0131836	-0.00286865	-0.00720215	0.0117798	-0.0180664	-0.00360107	-0.00457764	-0.0106812	-0.0078125	-0.00646973
0.2295	-0.00360107	0.00964355	0.0131836	-0.00262451	-0.00738525	0.0116577	-0.0178833	-0.00396729	-0.00500488	-0.0109253	-0.00805664	-0.00689697
0.22975	-0.00415039	0.00927734	0.0131836	-0.00231934	-0.00769043	0.0115967	-0.0178223	-0.0043335	-0.00518799	-0.0112915	-0.00823975	-0.00708008
0.23	-0.0043335	0.00897217	0.0131836	-0.00201416	-0.00793457	0.0114136	-0.017395	-0.00463867	-0.00549316	-0.0115356	-0.00842285	-0.00714111
0.23025	-0.00463867	0.00860596	0.0131226	-0.00189209	-0.00805664	0.0111084	-0.0169678	-0.00494385	-0.00561523	-0.0117188	-0.00860596	-0.00738525
0.2305	-0.00494385	0.00848389	0.0129395	-0.00164795	-0.00823975	0.0110474	-0.0169067	-0.00524902	-0.00598145	-0.0118408	-0.00878906	-0.00756836
0.23075	-0.00524902	0.00830078	0.0130005	-0.00128174	-0.00830078	0.0109253	-0.0164795	-0.00543213	-0.00634766	-0.0119629	-0.00891113	-0.00750732
0.231	-0.0055542	0.00787354	0.0131226	-0.000976562	-0.00860596	0.0109863	-0.0161743	-0.00567627	-0.00653076	-0.012085	-0.00909424	-0.00756836
0.23125	-0.00579834	0.00744629	0.0131836	-0.000549316	-0.00860596	0.0107422	-0.0159912	-0.00598145	-0.00671387	-0.012146	-0.00909424	-0.00769043
0.2315	-0.00610352	0.00726318	0.0130615	-0.000244141	-0.00878906	0.0105591	-0.0157471	-0.00646973	-0.00695801	-0.0123291	-0.00933838	-0.00793457
0.23175	-0.00634766	0.00695801	0.0131226	-0.00012207	-0.0090332	0.0106201	-0.015564	-0.00683594	-0.00726318	-0.0126343	-0.00946045	-0.00805664
0.232	-0.0065918	0.00683594	0.0131836	6.10352e-05	-0.00921631	0.010437	-0.0153809	-0.00720215	-0.00750732	-0.0128784	-0.00964355	-0.00817871
0.23225	-0.0067749	0.0065918	0.0130615	0.000305176	-0.00927734	0.0101929	-0.0151978	-0.00750732	-0.0078125	-0.0131226	-0.0098877	-0.00830078
0.2325	-0.00695801	0.00634766	0.0130005	0.000366211	-0.00933838	0.0100708	-0.0150146	-0.00787354	-0.00805664	-0.0134277	-0.0102539	-0.00860596
0.23275	-0.00708008	0.00622559	0.0128784	0.000488281	-0.00939941	0.00982666	-0.0148315	-0.00811768	-0.00848389	-0.0136108	-0.010376	-0.00866699
0.233	-0.00726318	0.00585938	0.0128784	0.000793457	-0.00946045	0.00976562	-0.0145264	-0.00830078	-0.00860596	-0.0137329	-0.010437	-0.00842285
0.23325	-0.00744629	0.0057373	0.0128174	0.00109863	-0.00946045	0.00970459	-0.0142212	-0.00848389	-0.00897217	-0.0139771	-0.0106812	-0.00866699
0.2335	-0.00775146	0.00537109	0.0127563	0.00134277	-0.00952148	0.00952148	-0.0140991	-0.00878906	-0.00939941	-0.0141602	-0.0108643	-0.00897217
0.23375	-0.00811768	0.00506592	0.0126953	0.00164795	-0.00970459	0.00927734	-0.0137939	-0.00897217	-0.00958252	-0.0143433	-0.0109863	-0.00909424
0.234	-0.00842285	0.00488281	0.0125732	0.00195312	-0.00982666	0.00915527	-0.0136108	-0.00927734	-0.0098877	-0.0145264	-0.0111084	-0.00933838
0.23425	-0.00872803	0.00457764	0.0125732	0.00219727	-0.00982666	0.0090332	-0.0134888	-0.00958252	-0.0100098	-0.0146484	-0.0112305	-0.00933838
0.2345	-0.0088501	0.0043335	0.0125732	0.00250244	-0.00994873	0.0088501	-0.0133057	-0.00976562	-0.0103149	-0.0148926	-0.0113525	-0.00958252
0.23475	-0.0090332	0.00408936	0.0125122	0.00274658	-0.0100098	0.00878906	-0.0131226	-0.0100098	-0.0106201	-0.0152588	-0.0114746	-0.00964355
0.235	-0.00909424	0.00378418	0.0123901	0.00305176	-0.0100098	0.00866699	-0.0128784	-0.0101929	-0.0108032	-0.0154419	-0.0116577	-0.00964355
0.23525	-0.00939941	0.003479	0.0122681	0.00341797	-0.0101929	0.00836182	-0.0128174	-0.010376	-0.0109863	-0.0155029	-0.0117188	-0.00970459
0.2355	-0.00976562	0.00317383	0.0123291	0.00366211	-0.010376	0.00811768	-0.0126343	-0.0105591	-0.0111084	-0.015625	-0.0119019	-0.00976562
0.23575	-0.0100708	0.00286865	0.012207	0.00396729	-0.0105591	0.00805664	-0.0125732	-0.0109253	-0.0114136	-0.015686	-0.0120239	-0.00994873
0.236	-0.0101929	0.00250244	0.0122681	0.00415039	-0.0106812	0.00805664	-0.0122681	-0.0111084	-0.0115356	-0.0157471	-0.012146	-0.0098877
0.23625	-0.010437	0.0022583	0.012085	0.0043335	-0.0108032	0.00787354	-0.0120239	-0.0112915	-0.0117188	-0.0158691	-0.012207	-0.00994873
0.2365	-0.0106201	0.00201416	0.012207	0.00445557	-0.0107422	0.00775146	-0.0117188	-0.0115967	-0.0117798	-0.0159302	-0.012207	-0.00994873
0.23675	-0.0108643	0.00195312	0.0122681	0.00457764	-0.0107422	0.00762939	-0.0115356	-0.0119019	-0.012085	-0.0160522	-0.0123901	-0.00994873
0.237	-0.0109863	0.00177002	0.0122681	0.00457764	-0.0107422	0.00744629	-0.0114136	-0.012085	-0.0122681	-0.0160522	-0.0125732	-0.0100098
0.23725	-0.0111694	0.00170898	0.0123291	0.00457764	-0.0107422	0.00750732	-0.0111694	-0.0122681	-0.0124512	-0.0162354	-0.0128174	-0.0100098
0.2375	-0.0113525	0.00164795	0.0122681	0.00469971	-0.0106812	0.00732422	-0.0109253	-0.0125122	-0.0126953	-0.0164185	-0.0129395	-0.0101318
0.23775	-0.0114136	0.00146484	0.012207	0.00500488	-0.0108643	0.00714111	-0.0108032	-0.0126953	-0.0129395	-0.0166626	-0.0130615	-0.0102539
0.238	-0.0116577	0.00128174	0.012085	0.00537109	-0.0109253	0.00689697	-0.0105591	-0.0128174	-0.0130615	-0.0167236	-0.0132446	-0.0101929
0.23825	-0.0119019	0.0010376	0.012085	0.00561523	-0.0110474	0.0067749	-0.0105591	-0.0132446	-0.0134888	-0.0169678	-0.0134888	-0.010437
0.2385	-0.0120239	0.000793457	0.0119629	0.00567627	-0.0111084	0.00646973	-0.010437	-0.0133667	-0.0134888	-0.0168457	-0.0133667	-0.010437
0.23875	-0.012085	0.000488281	0.0119629	0.00579834	-0.0111694	0.00628662	-0.0103149	-0.0136719	-0.0137329	-0.0171509	-0.0134888	-0.0107422
0.239	-0.0119629	0.000244141	0.0119629	0.00604248	-0.0112305	0.00628662	-0.0103149	-0.0140381	-0.0139771	-0.0174561	-0.0135498	-0.0109863
0.23925	-0.0120239	0	0.0118408	0.00628662	-0.0112915	0.00616455	-0.0102539	-0.0142212	-0.0140991	-0.0175171	-0.0137939	-0.0110474
0.2395	-0.0122681	-0.00012207	0.0118408	0.00640869	-0.0114136	0.00610352	-0.0101929	-0.0143433	-0.0142212	-0.0177002	-0.013916	-0.0111694
0.23975	-0.0123291	-0.000366211	0.0117798	0.00653076	-0.0114746	0.00616455	-0.00976562	-0.0145874	-0.0143433	-0.0177612	-0.0139771	-0.0114136
0.24	-0.0124512	-0.000610352	0.0117188	0.00671387	-0.0115356	0.00592041	-0.00970459	-0.0148315	-0.0144653	-0.0177612	-0.0140991	-0.0114746
0.24025	-0.0126953	-0.000610352	0.0117798	0.00683594	-0.0116577	0.00592041	-0.00939941	-0.0148315	-0.0145264	-0.0178223	-0.0142212	-0.0115356
0.2405	-0.0128784	-0.000671387	0.0118408	0.00708008	-0.0119019	0.00592041	-0.00921631	-0.0150146	-0.0147095	-0.0180054	-0.0144043	-0.0115967
0.24075	-0.0130005	-0.000793457	0.0118408	0.00726318	-0.0119629	0.00592041	-0.0090332	-0.0152588	-0.0148315	-0.0181885	-0.0144653	-0.0115356
0.241	-0.0131226	-0.000976562	0.0119019	0.00744629	-0.012085	0.00579834	-0.0088501	-0.015564	-0.0148926	-0.0182495	-0.0145264	-0.0114136
0.24125	-0.0134277	-0.00115967	0.0119019	0.00756836	-0.0120239	0.0057373	-0.00872803	-0.015686	-0.0150146	-0.0184326	-0.0145874	-0.0114136
0.2415	-0.0136108	-0.00140381	0.0118408	0.00750732	-0.0120239	0.00549316	-0.00866699	-0.0158081	-0.0153198	-0.0184937	-0.0147095	-0.0115967
0.24175	-0.0137329	-0.00164795	0.0117798	0.00769043	-0.0119629	0.00537109	-0.00860596	-0.0159302	-0.015564	-0.0186157	-0.0147705	-0.0117798
0.242	-0.0137939	-0.00177002	0.0117188	0.00775146	-0.0119629	0.00531006	-0.00866699	-0.0162354	-0.0159912	-0.0188599	-0.0149536	-0.0117798
0.24225	-0.0137939	-0.00183105	0.0117188	0.00793457	-0.0120239	0.00531006	-0.00848389	-0.0164795	-0.0159302	-0.0188599	-0.0149536	-0.0117188
0.2425	-0.013916	-0.00195312	0.0116577	0.00805664	-0.0120239	0.00512695	-0.00823975	-0.0166626	-0.0161743	-0.0189209	-0.0149536	-0.0117188
0.24275	-0.0142212	-0.00201416	0.0117798	0.00811768	-0.0122681	0.00512695	-0.00811768	-0.0167847	-0.0164795	-0.019043	-0.0151367	-0.0118408
0.243	-0.0144043	-0.00195312	0.0119019	0.00817871	-0.0124512	0.00512695	-0.00799561	-0.0169067	-0.0167236	-0.0192871	-0.0152588	-0.0119629
0.24325	-0.0146484	-0.00201416	0.012085	0.00836182	-0.0125122	0.00524902	-0.0078125	-0.0169678	-0.0168457	-0.0193481	-0.0153809	-0.012146
0.2435	-0.0147705	-0.00219727	0.0120239	0.00860596	-0.0125732	0.00518799	-0.0078125	-0.0170288	-0.0169067	-0.0193481	-0.0155029	-0.0123291
0.24375	-0.0147095	-0.00238037	0.0118408	0.00872803	-0.0125122	0.00494385	-0.0078125	-0.0171509	-0.0169678	-0.0192871	-0.015564	-0.0123901
0.244	-0.0147705	-0.00280762	0.0116577	0.00891113	-0.0124512	0.00469971	-0.00775146	-0.017334	-0.0172119	-0.0194092	-0.015686	-0.0125732
0.24425	-0.0148315	-0.00292969	0.0115356	0.00897217	-0.0123901	0.00457764	-0.0078125	-0.0175781	-0.017334	-0.0195312	-0.0158691	-0.0126953
0.2445	-0.0148926	-0.00311279	0.0114746	0.00909424	-0.0123901	0.00439453	-0.0078125	-0.0177612	-0.0175171	-0.0195923	-0.0159302	-0.0126953
0.24475	-0.0150146	-0.00323486	0.0112915	0.00915527	-0.0124512	0.00427246	-0.00762939	-0.0178223	-0.0176392	-0.0195923	-0.0161133	-0.0127563
0.245	-0.0150757	-0.0032959	0.0112915	0.00939941	-0.0125732	0.00408936	-0.00744629	-0.0180664	-0.0177002	-0.0196533	-0.0161133	-0.0127563
0.24525	-0.0151367	-0.00354004	0.0112305	0.00952148	-0.0125122	0.00390625	-0.00726318	-0.0183105	-0.0178833	-0.0195923	-0.0161743	-0.0127563
0.2455	-0.0152588	-0.00384521	0.0112305	0.00958252	-0.0126343	0.00384521	-0.00708008	-0.0183716	-0.0180054	-0.0197754	-0.0162354	-0.0128174
0.24575	-0.0151978	-0.00408936	0.0109863	0.00958252	-0.0125732	0.00372314	-0.00708008	-0.0184326	-0.0179443	-0.0200195	-0.0161133	-0.0128174
0.246	-0.0151978	-0.0043335	0.0108643	0.00964355	-0.0125122	0.00372314	-0.00689697	-0.0186768	-0.0180054	-0.0200806	-0.0162354	-0.0130005
0.24625	-0.0152588	-0.00427246	0.0109253	0.00970459	-0.0124512	0.00360107	-0.00671387	-0.0188599	-0.0183105	-0.0203247	-0.0163574	-0.0131836
0.2465	-0.0152588	-0.00427246	0.0109863	0.00982666	-0.0125122	0.00360107	-0.00646973	-0.0189209	-0.0183716	-0.0203247	-0.0162964	-0.0130615
0.24675	-0.0153198	-0.00427246	0.0111084	0.00994873	-0.0125732	0.00360107	-0.00622559	-0.019043	-0.0184937	-0.0202637	-0.0164795	-0.0130615
0.247	-0.0153198	-0.00421143	0.0109863	0.00994873	-0.0125732	0.00354004	-0.00598145	-0.019165	-0.0184326	-0.0202026	-0.0165405	-0.0131226
0.24725	-0.0154419	-0.00421143	0.0109253	0.0100098	-0.0123901	0.00341797	-0.00604248	-0.0192871	-0.0185547	-0.0202637	-0.0167847	-0.0133057
0.2475	-0.0154419	-0.00421143	0.0108643	0.0100708	-0.0123901	0.0032959	-0.00610352	-0.0193481	-0.0187988	-0.0204468	-0.0169067	-0.0134277
0.24775	-0.015564	-0.00439453	0.0109863	0.0101929	-0.0125122	0.0032959	-0.00592041	-0.0194702	-0.0189819	-0.0206299	-0.0169067	-0.0134888
0.248	-0.015625	-0.0045166	0.0108643	0.010437	-0.0125732	0.00323486	-0.00598145	-0.0197144	-0.019043	-0.0206909	-0.0167847	-0.0135498
0.24825	-0.0158081	-0.0045166	0.0109253	0.010437	-0.0126953	0.00323486	-0.00592041	-0.0197144	-0.0192261	-0.0206299	-0.0167236	-0.0136108
0.2485	-0.0158081	-0.0045166	0.0109253	0.010437	-0.0127563	0.00335693	-0.00567627	-0.0198975	-0.0193481	-0.0206299	-0.0166626	-0.0134888
0.24875	-0.0159302	-0.00457764	0.0109863	0.0105591	-0.0128174	0.00323486	-0.00549316	-0.0200195	-0.0194702	-0.0206299	-0.0166626	-0.0133667
0.249	-0.0160522	-0.00469971	0.0110474	0.0106201	-0.0128784	0.00311279	-0.00543213	-0.0200806	-0.0195312	-0.020752	-0.0166626	-0.0134277
0.24925	-0.0159912	-0.00494385	0.0109863	0.0108643	-0.0128784	0.00299072	-0.00537109	-0.0202026	-0.0195923	-0.020752	-0.0167236	-0.0134888
0.2495	-0.0159912	-0.00500488	0.0110474	0.0109253	-0.0129395	0.00274658	-0.00537109	-0.0203247	-0.0195312	-0.020752	-0.0167847	-0.0134888
0.24975	-0.0161133	-0.00506592	0.0108643	0.0110474	-0.0130005	0.00274658	-0.00506592	-0.0203247	-0.0195312	-0.0206909	-0.0167847	-0.0134277
0.25	-0.0162964	-0.00518799	0.0108643	0.0110474	-0.0130615	0.00280762	-0.00512695	-0.0206299	-0.0198364	-0.020874	-0.0169067	-0.0137329
0.25025	-0.0164185	-0.00524902	0.0108643	0.0110474	-0.0131226	0.00280762	-0.00506592	-0.0206299	-0.0200806	-0.0209351	-0.0170288	-0.013855
0.2505	-0.0165405	-0.00531006	0.0108643	0.0111694	-0.0131226	0.00280762	-0.00506592	-0.020752	-0.0202026	-0.020874	-0.0172119	-0.0140381
0.25075	-0.0166016	-0.00543213	0.0108643	0.0112915	-0.0131226	0.00268555	-0.00500488	-0.0209961	-0.0203247	-0.0210571	-0.0175171	-0.0142822
0.251	-0.0166016	-0.00567627	0.0108032	0.0112915	-0.0131226	0.00256348	-0.00488281	-0.0213013	-0.0203247	-0.0211182	-0.0175171	-0.0143433
0.25125	-0.0166626	-0.00592041	0.0108643	0.0114136	-0.0130615	0.00244141	-0.00469971	-0.0215454	-0.0204468	-0.0211182	-0.0175171	-0.0142212
0.2515	-0.0169067	-0.00610352	0.0108032	0.0114136	-0.0131226	0.00231934	-0.0045166	-0.0216064	-0.0206299	-0.0212402	-0.0175781	-0.0144043
0.25175	-0.0169678	-0.00634766	0.0107422	0.0115967	-0.0133057	0.00213623	-0.0043335	-0.0217285	-0.0206299	-0.0211792	-0.0175171	-0.0144043
0.252	-0.0170898	-0.00646973	0.0106812	0.0116577	-0.0133057	0.00213623	-0.00427246	-0.0219727	-0.0206909	-0.0213013	-0.0176392	-0.0145264
0.25225	-0.0171509	-0.00646973	0.0106812	0.0116577	-0.0133667	0.0020752	-0.00415039	-0.0219727	-0.0206909	-0.0214233	-0.0177612	-0.0144653
0.2525	-0.0172729	-0.00634766	0.0106812	0.0116577	-0.0133057	0.00213623	-0.00415039	-0.0220337	-0.0209961	-0.0215454	-0.0178833	-0.0145264
0.25275	-0.0172729	-0.00622559	0.0106812	0.0117188	-0.0133667	0.00213623	-0.00408936	-0.0220337	-0.0212402	-0.0217285	-0.0179443	-0.0145874
0.253	-0.0172119	-0.00628662	0.0106201	0.0117188	-0.0131836	0.00219727	-0.00402832	-0.0221558	-0.0214844	-0.0217896	-0.0180054	-0.0146484
0.25325	-0.0170288	-0.00634766	0.010437	0.0117798	-0.0130615	0.00219727	-0.00402832	-0.0222168	-0.0216064	-0.0217285	-0.0180664	-0.0145874
0.2535	-0.0169678	-0.00646973	0.0101929	0.0117188	-0.0129395	0.00219727	-0.00396729	-0.0221558	-0.0216064	-0.0216064	-0.0179443	-0.0145874
0.25375	-0.0169678	-0.00646973	0.0100708	0.0117188	-0.0128784	0.00213623	-0.00378418	-0.0222778	-0.0215454	-0.0214844	-0.0180054	-0.0146484
0.254	-0.0169067	-0.00646973	0.0100708	0.0119019	-0.0128784	0.00201416	-0.00366211	-0.0222778	-0.0214844	-0.0214233	-0.0179443	-0.0145874
0.25425	-0.0169067	-0.00646973	0.0100098	0.0119629	-0.0129395	0.00201416	-0.00360107	-0.0223999	-0.0216675	-0.0214844	-0.0178833	-0.0146484
0.2545	-0.0170898	-0.00671387	0.0100098	0.0120239	-0.0130005	0.00195312	-0.003479	-0.0223389	-0.0216675	-0.0215454	-0.0177612	-0.0146484
0.25475	-0.0171509	-0.00689697	0.00994873	0.012085	-0.0130005	0.00189209	-0.00323486	-0.0223999	-0.0217896	-0.0215454	-0.0177002	-0.0148315
0.255	-0.0172729	-0.00683594	0.0098877	0.0122681	-0.0129395	0.00183105	-0.0032959	-0.022522	-0.0218506	-0.0215454	-0.0178223	-0.0147705
0.25525	-0.0174561	-0.00695801	0.00982666	0.0122681	-0.0128784	0.00177002	-0.00299072	-0.022522	-0.0219116	-0.0216675	-0.0178833	-0.0147705
0.2555	-0.0174561	-0.00708008	0.00982666	0.0123901	-0.0128784	0.00152588	-0.00292969	-0.022644	-0.0220337	-0.0216675	-0.0179443	-0.0148926
0.25575	-0.0174561	-0.00720215	0.00964355	0.0124512	-0.0128174	0.00134277	-0.00286865	-0.0227051	-0.0222168	-0.0216064	-0.0178833	-0.0148315
0.256	-0.017395	-0.00732422	0.00964355	0.0125122	-0.0127563	0.00134277	-0.00299072	-0.0227051	-0.0223999	-0.0216675	-0.0179443	-0.0149536
0.25625	-0.017334	-0.00726318	0.00964355	0.0125122	-0.0127563	0.0012207	-0.00292969	-0.0227661	-0.0224609	-0.0216675	-0.0177612	-0.0149536
0.2565	-0.017334	-0.00714111	0.00958252	0.0126953	-0.0127563	0.0010376	-0.00280762	-0.0228882	-0.022522	-0.0216675	-0.0180054	-0.0150146
0.25675	-0.017334	-0.00738525	0.00964355	0.0128174	-0.0128784	0.000976562	-0.00280762	-0.0229492	-0.0224609	-0.0217896	-0.0181885	-0.0150146
0.257	-0.0175171	-0.00738525	0.00964355	0.0128784	-0.0130005	0.000976562	-0.00274658	-0.0231323	-0.0222778	-0.0217896	-0.0181274	-0.0150146
0.25725	-0.0175781	-0.00756836	0.00958252	0.0131226	-0.0131226	0.000915527	-0.00274658	-0.0230713	-0.022522	-0.0220337	-0.0183716	-0.0150757
0.2575	-0.0176392	-0.00762939	0.00958252	0.0131226	-0.0130005	0.000976562	-0.00280762	-0.0233154	-0.0227051	-0.0220947	-0.0184326	-0.0151978
0.25775	-0.0177002	-0.00775146	0.00939941	0.0130005	-0.0130615	0.000915527	-0.00268555	-0.0233765	-0.0227661	-0.0220337	-0.0184326	-0.0151367
0.258	-0.0177002	-0.00799561	0.00933838	0.0130615	-0.0130615	0.000915527	-0.00256348	-0.0235596	-0.0229492	-0.0222168	-0.0185547	-0.0153809
0.25825	-0.0177002	-0.00805664	0.00939941	0.0131226	-0.0130615	0.000915527	-0.00238037	-0.0236816	-0.0230713	-0.0220337	-0.0186157	-0.0152588
0.2585	-0.0175171	-0.00799561	0.00933838	0.0130615	-0.0131226	0.000915527	-0.00231934	-0.0237427	-0.0231323	-0.0221558	-0.0187378	-0.0152588
0.25875	-0.017395	-0.00775146	0.00939941	0.0129395	-0.0131226	0.00109863	-0.00231934	-0.0237427	-0.0232544	-0.0222778	-0.0189209	-0.0153198
0.259	-0.017395	-0.00775146	0.00939941	0.0128784	-0.0131226	0.0010376	-0.0022583	-0.0236816	-0.0231323	-0.0223389	-0.0189209	-0.0151978
0.25925	-0.017395	-0.00775146	0.00933838	0.0128174	-0.0131226	0.000976562	-0.00231934	-0.0239868	-0.0231323	-0.0223389	-0.0187988	-0.0153198
0.2595	-0.0174561	-0.00793457	0.00927734	0.0128174	-0.0130005	0.000854492	-0.00219727	-0.0241089	-0.0231934	-0.0223389	-0.0186157	-0.0153809
0.25975	-0.0174561	-0.00787354	0.00939941	0.0129395	-0.0128784	0.000732422	-0.0020752	-0.0241089	-0.0233154	-0.0223999	-0.0184937	-0.0154419
0.26	-0.017395	-0.0078125	0.00939941	0.0128784	-0.0129395	0.000793457	-0.00189209	-0.024231	-0.0234375	-0.0223999	-0.0184326	-0.0151978
0.26025	-0.0174561	-0.00799561	0.00939941	0.0128174	-0.0130005	0.000671387	-0.00158691	-0.024231	-0.0234985	-0.0223999	-0.0183716	-0.0150757
0.2605	-0.0175171	-0.00823975	0.00933838	0.0128784	-0.0130615	0.000488281	-0.00146484	-0.024231	-0.0236206	-0.0222778	-0.0183105	-0.0151367
0.26075	-0.0177002	-0.00836182	0.00933838	0.0131226	-0.0130615	0.000549316	-0.00146484	-0.0241699	-0.0235596	-0.0222778	-0.0184326	-0.0151978
0.261	-0.0178223	-0.00860596	0.00927734	0.0131836	-0.0131226	0.000610352	-0.00128174	-0.0241089	-0.0234985	-0.0223999	-0.0185547	-0.0151367
0.26125	-0.0180664	-0.00866699	0.00939941	0.0132446	-0.0131836	0.000488281	-0.0012207	-0.0241699	-0.0234375	-0.0224609	-0.0185547	-0.0150757
0.2615	-0.0182495	-0.00872803	0.00939941	0.0134888	-0.0131836	0.000610352	-0.0010376	-0.0241089	-0.0234375	-0.022522	-0.0187378	-0.0151978
0.26175	-0.0182495	-0.00872803	0.00946045	0.0136108	-0.0132446	0.000732422	-0.000976562	-0.0241699	-0.0235596	-0.022583	-0.0187988	-0.0152588
0.262	-0.0183105	-0.00878906	0.00933838	0.0137939	-0.0132446	0.000549316	-0.000976562	-0.0241089	-0.0237427	-0.022644	-0.0186768	-0.0151978
0.26225	-0.0182495	-0.0088501	0.00927734	0.0139771	-0.0132446	0.000549316	-0.00109863	-0.024231	-0.0237427	-0.022644	-0.0187378	-0.0153198
0.2625	-0.0183105	-0.00897217	0.00915527	0.0139771	-0.0131836	0.000488281	-0.00109863	-0.024292	-0.0238037	-0.022522	-0.0189209	-0.0153809
0.26275	-0.0182495	-0.00897217	0.00909424	0.013855	-0.0132446	0.000366211	-0.00109863	-0.024353	-0.0239868	-0.022583	-0.019043	-0.0154419
0.263	-0.0181885	-0.0088501	0.00897217	0.0137939	-0.0130615	0.000244141	-0.00115967	-0.024353	-0.024231	-0.022644	-0.019165	-0.0154419
0.26325	-0.0180054	-0.0088501	0.0090332	0.0137939	-0.0130005	0.000244141	-0.0010376	-0.0241089	-0.024231	-0.0224609	-0.0189819	-0.0153809
0.2635	-0.0179443	-0.00891113	0.00909424	0.0137329	-0.0129395	0.000183105	-0.000976562	-0.0241699	-0.024292	-0.0223999	-0.019104	-0.0154419
0.26375	-0.0181274	-0.00909424	0.00897217	0.0137329	-0.0128784	0.000183105	-0.000915527	-0.024292	-0.0244141	-0.0224609	-0.019043	-0.0151978
0.264	-0.0181274	-0.00921631	0.00878906	0.013916	-0.0129395	0	-0.000854492	-0.0244141	-0.0245361	-0.022522	-0.019104	-0.0152588
0.26425	-0.0181274	-0.00939941	0.00866699	0.0140991	-0.0129395	-0.000183105	-0.000854492	-0.0244751	-0.0244751	-0.0224609	-0.019043	-0.0151978
0.2645	-0.0181274	-0.00952148	0.00854492	0.0141602	-0.0128784	-0.000244141	-0.000854492	-0.0245972	-0.0245361	-0.0223999	-0.019043	-0.0152588
0.26475	-0.0181274	-0.00964355	0.00836182	0.0142822	-0.0126953	-0.000244141	-0.000854492	-0.0246582	-0.0245361	-0.022522	-0.019043	-0.0152588
0.265	-0.0181885	-0.00970459	0.00842285	0.0144043	-0.0127563	-0.000244141	-0.000854492	-0.0246582	-0.0245972	-0.022522	-0.0189819	-0.0151367
0.26525	-0.0182495	-0.00952148	0.00860596	0.0143433	-0.0127563	-0.00012207	-0.000793457	-0.0248413	-0.0245361	-0.0227051	-0.0189819	-0.0149536
0.2655	-0.0181885	-0.00939941	0.00878906	0.0142212	-0.0128174	6.10352e-05	-0.000671387	-0.0248413	-0.0244751	-0.022583	-0.019043	-0.0150146
0.26575	-0.0181885	-0.00933838	0.00897217	0.0142212	-0.0128784	6.10352e-05	-0.000671387	-0.0247803	-0.0244751	-0.0223999	-0.0188599	-0.0150146
0.266	-0.0182495	-0.00927734	0.00897217	0.0140991	-0.0128784	6.10352e-05	-0.000854492	-0.0250244	-0.0246582	-0.022644	-0.0189819	-0.0151367
0.26625	-0.0182495	-0.00921631	0.0090332	0.0140381	-0.0128784	0	-0.000793457	-0.0250854	-0.0247192	-0.022583	-0.0189819	-0.0151978
0.2665	-0.0181885	-0.00915527	0.0090332	0.0140381	-0.0129395	0	-0.000732422	-0.0250244	-0.0246582	-0.022583	-0.0189819	-0.0153198
0.26675	-0.0181885	-0.00909424	0.00909424	0.0141602	-0.0130615	-0.00012207	-0.000671387	-0.0251465	-0.0247803	-0.0227661	-0.0192261	-0.0151978
0.267	-0.0181274	-0.00909424	0.00909424	0.0141602	-0.0130005	-6.10352e-05	-0.000610352	-0.0250244	-0.0247192	-0.0228271	-0.019104	-0.0152588
0.26725	-0.0182495	-0.00939941	0.0090332	0.0143433	-0.0131226	-0.00012207	-0.000488281	-0.0249634	-0.0249023	-0.0229492	-0.019165	-0.0153198
0.2675	-0.0183716	-0.00958252	0.00897217	0.0144043	-0.0130615	-0.000183105	-0.000549316	-0.0250854	-0.0250854	-0.0231323	-0.0192871	-0.0154419
0.26775	-0.0184326	-0.00970459	0.0088501	0.0145264	-0.0130615	-0.000305176	-0.000488281	-0.0250854	-0.0249634	-0.0230713	-0.019165	-0.0154419
0.268	-0.0185547	-0.00976562	0.00878906	0.0146484	-0.0130615	-0.000366211	-0.000244141	-0.0250854	-0.0250244	-0.0231934	-0.019165	-0.0154419
0.26825	-0.0187378	-0.00994873	0.00878906	0.0145874	-0.0130005	-0.000488281	-0.000244141	-0.0252075	-0.0252075	-0.0230713	-0.0192871	-0.0153809
0.2685	-0.0186768	-0.0100098	0.00860596	0.0147095	-0.0129395	-0.000610352	-0.000244141	-0.0251465	-0.0253296	-0.0230103	-0.0193481	-0.0153198
0.26875	-0.0186768	-0.0101318	0.00842285	0.0147705	-0.0129395	-0.000732422	-0.000183105	-0.0250854	-0.0253906	-0.0229492	-0.0194092	-0.0153198
0.269	-0.0186157	-0.0101318	0.00836182	0.0147095	-0.0129395	-0.000793457	0	-0.0249634	-0.0254517	-0.0228882	-0.0193481	-0.0153198
0.26925	-0.0186157	-0.0101318	0.00848389	0.0147095	-0.0128784	-0.000854492	-6.10352e-05	-0.0252075	-0.0254517	-0.0229492	-0.0194092	-0.0153198
0.2695	-0.0184937	-0.0102539	0.00848389	0.0146484	-0.0127563	-0.000854492	-0.000183105	-0.0253296	-0.0254517	-0.0227661	-0.0194092	-0.0151978
0.26975	-0.0185547	-0.0103149	0.00836182	0.0145874	-0.0125732	-0.000854492	-0.000183105	-0.0255127	-0.0254517	-0.0228271	-0.0195312	-0.0152588
0.27	-0.0186157	-0.010437	0.00842285	0.0145874	-0.0125122	-0.000915527	-6.10352e-05	-0.0255127	-0.0254517	-0.0230103	-0.0195923	-0.0153198
0.27025	-0.0186768	-0.010437	0.00848389	0.0147095	-0.0125732	-0.000915527	-6.10352e-05	-0.0255737	-0.0255127	-0.0230713	-0.0195312	-0.0151367
0.2705	-0.0186768	-0.0103149	0.00842285	0.0148926	-0.0126953	-0.0010376	-0.000305176	-0.0255737	-0.0255127	-0.0231323	-0.0195312	-0.0150757
0.27075	-0.0188599	-0.010376	0.00842285	0.0150757	-0.0127563	-0.0010376	-0.000244141	-0.0256958	-0.0253906	-0.0232544	-0.0195312	-0.0150757
0.271	-0.0189819	-0.0103149	0.00854492	0.0150146	-0.0129395	-0.0010376	-0.000305176	-0.0256958	-0.0253296	-0.0233154	-0.0195312	-0.0150146
0.27125	-0.0189819	-0.0103149	0.00854492	0.0149536	-0.0129395	-0.00115967	0	-0.0255737	-0.0252075	-0.0230103	-0.0194092	-0.0148315
0.2715	-0.0189209	-0.010437	0.00860596	0.0148926	-0.0130005	-0.000976562	0	-0.0257568	-0.0253296	-0.0230103	-0.0192871	-0.0149536
0.27175	-0.0189819	-0.010376	0.00860596	0.0150146	-0.0128784	-0.000976562	6.10352e-05	-0.0256348	-0.0253906	-0.0228882	-0.0192261	-0.0148315
0.272	-0.0189819	-0.010437	0.00848389	0.0150757	-0.0129395	-0.00109863	0.000244141	-0.0256348	-0.0253906	-0.0228882	-0.0192261	-0.0147705
0.27225	-0.019043	-0.010498	0.00830078	0.0150146	-0.0128784	-0.00115967	0.000366211	-0.0255127	-0.0254517	-0.0228271	-0.019165	-0.0148315
0.2725	-0.019043	-0.0105591	0.00817871	0.0149536	-0.0128174	-0.0012207	0.000427246	-0.0256958	-0.0255127	-0.0228882	-0.0192261	-0.0148926
0.27275	-0.0189209	-0.0106201	0.00823975	0.0149536	-0.0128174	-0.00115967	0.000244141	-0.0258789	-0.0255127	-0.0230103	-0.019165	-0.0149536
0.273	-0.0187988	-0.0106812	0.00830078	0.0149536	-0.0128174	-0.00109863	0.00012207	-0.0258789	-0.0255737	-0.0230713	-0.0192871	-0.0147705
0.27325	-0.0187378	-0.0106812	0.00830078	0.0149536	-0.0127563	-0.00115967	0.000244141	-0.0258179	-0.0255737	-0.0231323	-0.0193481	-0.0148315
0.2735	-0.0187378	-0.0106812	0.00830078	0.0151367	-0.0126953	-0.00128174	0.000244141	-0.0258789	-0.0256348	-0.0231323	-0.0194702	-0.0148926
0.27375	-0.0187988	-0.0107422	0.00823975	0.0153809	-0.0126343	-0.00158691	6.10352e-05	-0.0258789	-0.0256958	-0.0229492	-0.0197754	-0.0147705
0.274	-0.0187378	-0.0107422	0.00823975	0.0155029	-0.0126343	-0.00164795	0.00012207	-0.0259399	-0.0258179	-0.0228271	-0.0197754	-0.0148926
0.27425	-0.0188599	-0.0108643	0.00811768	0.0155029	-0.0125732	-0.00164795	0.000305176	-0.026062	-0.0258179	-0.0228882	-0.0196533	-0.0147705
0.2745	-0.0189819	-0.0109863	0.00811768	0.0155029	-0.0125122	-0.00164795	0.000244141	-0.026001	-0.0258179	-0.0231323	-0.0198364	-0.0150146
0.27475	-0.0189819	-0.0110474	0.00811768	0.015564	-0.0125732	-0.00164795	0.000183105	-0.0259399	-0.0256958	-0.0232544	-0.0197754	-0.0151367
0.275	-0.019104	-0.0110474	0.00811768	0.015625	-0.0125732	-0.00170898	6.10352e-05	-0.0258789	-0.0256348	-0.0231323	-0.0196533	-0.0152588
0.27525	-0.019165	-0.0111084	0.00799561	0.015686	-0.0126343	-0.00170898	-6.10352e-05	-0.026062	-0.0259399	-0.0231323	-0.0196533	-0.0150146
0.2755	-0.019043	-0.0111694	0.00805664	0.0157471	-0.0126343	-0.00177002	0	-0.0258789	-0.0258179	-0.0230103	-0.0195923	-0.0148926
0.27575	-0.019104	-0.0111084	0.00793457	0.015686	-0.0126953	-0.00183105	0	-0.0259399	-0.0257568	-0.0228882	-0.0196533	-0.0149536
0.276	-0.019104	-0.0110474	0.00793457	0.0155029	-0.0126953	-0.00177002	6.10352e-05	-0.026001	-0.0258179	-0.0227661	-0.0195312	-0.0149536
0.27625	-0.0192261	-0.0110474	0.00787354	0.015564	-0.0125732	-0.00195312	0.000183105	-0.0258789	-0.0257568	-0.0228271	-0.0195312	-0.0149536
0.2765	-0.019104	-0.0112305	0.00775146	0.0157471	-0.0125122	-0.0020752	0.000244141	-0.026062	-0.0258179	-0.0227661	-0.0194702	-0.0148926
0.27675	-0.019165	-0.0114136	0.00756836	0.015686	-0.0125122	-0.00219727	0.000244141	-0.0263062	-0.026001	-0.0228271	-0.0195312	-0.0148926
0.277	-0.0192871	-0.0115356	0.00750732	0.0157471	-0.0125122	-0.00213623	6.10352e-05	-0.0264893	-0.0261841	-0.0230713	-0.0195923	-0.0148926
0.27725	-0.0194092	-0.0116577	0.00750732	0.0158691	-0.0125122	-0.00219727	0.000244141	-0.0262451	-0.0261841	-0.0230713	-0.0195923	-0.0149536
0.2775	-0.0194702	-0.0117188	0.00762939	0.0158081	-0.0125122	-0.00219727	0.000183105	-0.0263062	-0.026062	-0.0231934	-0.0196533	-0.0150146
0.27775	-0.0194702	-0.0116577	0.00756836	0.015686	-0.0125122	-0.00219727	0.000183105	-0.0263062	-0.026062	-0.0232544	-0.0195923	-0.0148315
0.278	-0.0194702	-0.0116577	0.00750732	0.015564	-0.0124512	-0.0020752	0.000366211	-0.0264282	-0.026062	-0.0232544	-0.0195312	-0.0148926
0.27825	-0.0194092	-0.0115356	0.00744629	0.015564	-0.0122681	-0.00201416	0.000305176	-0.0265503	-0.026001	-0.0231934	-0.0194702	-0.0147705
0.2785	-0.0192871	-0.0115356	0.00738525	0.0155029	-0.0123291	-0.0020752	0.000305176	-0.0264893	-0.026062	-0.0231934	-0.0196533	-0.0148315
0.27875	-0.0192261	-0.0115356	0.00732422	0.015686	-0.0123291	-0.00213623	0.000305176	-0.0263062	-0.026123	-0.0230713	-0.0197144	-0.0148926
0.279	-0.0192261	-0.0114746	0.00726318	0.015686	-0.012207	-0.0022583	0.000427246	-0.0262451	-0.0263062	-0.0231323	-0.0195923	-0.0149536
0.27925	-0.019165	-0.0115356	0.00714111	0.015625	-0.0123291	-0.0022583	0.000427246	-0.0262451	-0.0262451	-0.0231934	-0.0195312	-0.0148926
0.2795	-0.019165	-0.0115967	0.00708008	0.015625	-0.0123901	-0.00219727	0.000244141	-0.0263672	-0.0263062	-0.0231934	-0.0195923	-0.0148926
0.27975	-0.0192261	-0.0115967	0.00701904	0.015686	-0.0124512	-0.00238037	0.000183105	-0.0263672	-0.026123	-0.0232544	-0.0197754	-0.0148926
0.28	-0.019104	-0.0117798	0.00695801	0.0158691	-0.0125732	-0.00250244	0.000244141	-0.0262451	-0.0258789	-0.0231934	-0.0197144	-0.0147095
0.28025	-0.019165	-0.0119629	0.00689697	0.0159302	-0.0124512	-0.00274658	0.000305176	-0.0262451	-0.0259399	-0.0230103	-0.0198364	-0.0147095
0.2805	-0.019165	-0.0120239	0.00683594	0.0158691	-0.0124512	-0.00280762	0.000366211	-0.0262451	-0.0258789	-0.0228271	-0.0197144	-0.0145874
0.28075	-0.0192871	-0.0120239	0.0067749	0.0158081	-0.0125122	-0.00286865	0.000366211	-0.0262451	-0.0257568	-0.0227661	-0.0197144	-0.0146484
0.281	-0.0192261	-0.012085	0.00665283	0.0157471	-0.0125122	-0.00280762	0.000366211	-0.0262451	-0.0258179	-0.0228882	-0.0195923	-0.0145874
0.28125	-0.0192261	-0.0120239	0.00653076	0.015686	-0.0124512	-0.00286865	0.000305176	-0.0261841	-0.0258789	-0.0228271	-0.0194702	-0.0147095
0.2815	-0.019043	-0.0119019	0.0065918	0.015625	-0.0123291	-0.00286865	0.000305176	-0.0264282	-0.0258179	-0.0228271	-0.0192871	-0.0146484
0.28175	-0.019043	-0.0118408	0.00665283	0.015686	-0.0123291	-0.00286865	0.000305176	-0.0264282	-0.0259399	-0.0227661	-0.0193481	-0.0146484
0.282	-0.019043	-0.0119019	0.00671387	0.0157471	-0.012207	-0.00299072	0.000427246	-0.0263062	-0.026001	-0.022644	-0.0192871	-0.0144653
0.28225	-0.019104	-0.0120239	0.0065918	0.0159302	-0.0122681	-0.00292969	0.000610352	-0.0261841	-0.026062	-0.0227661	-0.0194092	-0.0145264
0.2825	-0.0192261	-0.0120239	0.00646973	0.0159302	-0.0122681	-0.00292969	0.000671387	-0.026123	-0.026062	-0.0227661	-0.0195923	-0.0145264
0.28275	-0.019165	-0.012146	0.00653076	0.0158691	-0.012146	-0.00292969	0.000671387	-0.0259399	-0.0258789	-0.022644	-0.0195923	-0.0144653
0.283	-0.0192261	-0.0122681	0.0065918	0.0159912	-0.012207	-0.00292969	0.000549316	-0.026001	-0.0257568	-0.022522	-0.0195923	-0.0145874
0.28325	-0.0192261	-0.0122681	0.0067749	0.0159302	-0.012207	-0.00286865	0.000488281	-0.0261841	-0.0258179	-0.0227051	-0.0196533	-0.0146484
0.2835	-0.019043	-0.012207	0.00665283	0.0158691	-0.012085	-0.00286865	0.000427246	-0.0262451	-0.0258789	-0.0229492	-0.0195312	-0.0146484
0.28375	-0.0189819	-0.012207	0.00646973	0.0158081	-0.0119629	-0.00286865	0.000366211	-0.0263672	-0.0259399	-0.0230103	-0.0194702	-0.0148315
0.284	-0.0188599	-0.012207	0.00653076	0.0159302	-0.0120239	-0.00286865	0.000244141	-0.0263062	-0.026062	-0.0231323	-0.0196533	-0.0148926
0.28425	-0.0187378	-0.0122681	0.00646973	0.0158691	-0.0120239	-0.00292969	0.000305176	-0.0262451	-0.026123	-0.0232544	-0.0197144	-0.0148926
0.2845	-0.0186157	-0.012146	0.00653076	0.015625	-0.012146	-0.00292969	0.000244141	-0.0263062	-0.026062	-0.0231934	-0.0197754	-0.0148315
0.28475	-0.0184937	-0.0119629	0.00646973	0.015564	-0.012207	-0.00292969	0.000244141	-0.0262451	-0.026062	-0.0233154	-0.0198364	-0.0148315
0.285	-0.0185547	-0.0119629	0.00628662	0.015564	-0.012085	-0.00292969	0.000305176	-0.026062	-0.0261841	-0.0231934	-0.0197144	-0.0148315
0.28525	-0.0186157	-0.0120239	0.00604248	0.0153809	-0.0120239	-0.00305176	0.000366211	-0.026062	-0.0261841	-0.0233154	-0.0197754	-0.0147705
0.2855	-0.0187988	-0.012146	0.00616455	0.0153809	-0.0120239	-0.00299072	0.000305176	-0.026062	-0.0261841	-0.0232544	-0.0197754	-0.0145874
0.28575	-0.0187378	-0.012207	0.00610352	0.0153809	-0.0120239	-0.00311279	0.000183105	-0.026001	-0.026123	-0.0231934	-0.0196533	-0.0145874
0.286	-0.0186768	-0.0122681	0.00610352	0.0152588	-0.0119629	-0.00317383	0.00012207	-0.026062	-0.0261841	-0.0231323	-0.0195312	-0.0147095
0.28625	-0.0186768	-0.0123291	0.00604248	0.0151367	-0.0120239	-0.00317383	0.000183105	-0.026123	-0.0261841	-0.0230103	-0.0194702	-0.0146484
0.2865	-0.0186768	-0.0123901	0.00604248	0.0151978	-0.0119629	-0.00317383	0.000244141	-0.026001	-0.0261841	-0.0229492	-0.0193481	-0.0146484
0.28675	-0.0186157	-0.0122681	0.00610352	0.0151978	-0.0119019	-0.00317383	0.000244141	-0.026062	-0.0261841	-0.0229492	-0.019165	-0.0145874
0.287	-0.0187378	-0.012146	0.00598145	0.0151367	-0.0119019	-0.00311279	0.000488281	-0.026001	-0.026001	-0.0227661	-0.0189819	-0.0143433
0.28725	-0.0187378	-0.0120239	0.00604248	0.0152588	-0.0120239	-0.00311279	0.000305176	-0.026062	-0.026062	-0.0228882	-0.019104	-0.0145264
0.2875	-0.0187988	-0.0120239	0.00598145	0.0153198	-0.0119629	-0.00299072	0.000305176	-0.0259399	-0.0259399	-0.0228271	-0.0189819	-0.0143433
0.28775	-0.0187378	-0.012085	0.00598145	0.0153809	-0.0119629	-0.00305176	0.000366211	-0.0258179	-0.0258789	-0.0227661	-0.019104	-0.0141602
0.288	-0.0187378	-0.0122681	0.00604248	0.0154419	-0.0119629	-0.00317383	0.000305176	-0.0259399	-0.026123	-0.0227661	-0.0192871	-0.0142822
0.28825	-0.0187378	-0.0123291	0.0057373	0.0155029	-0.0119629	-0.00317383	0.000366211	-0.0259399	-0.0263062	-0.0227661	-0.0193481	-0.0144043
0.2885	-0.0184326	-0.0122681	0.00561523	0.0155029	-0.0119019	-0.00311279	0.000244141	-0.0258789	-0.0263062	-0.0227051	-0.0192871	-0.0144653
0.28875	-0.0183105	-0.0122681	0.00537109	0.0153198	-0.0119629	-0.00311279	0.000305176	-0.0258789	-0.0263672	-0.0227051	-0.019165	-0.0145264
0.289	-0.0183105	-0.0123901	0.00531006	0.0153809	-0.0118408	-0.00317383	0.000366211	-0.0259399	-0.0263672	-0.022644	-0.019043	-0.0144653
0.28925	-0.0182495	-0.0123291	0.00537109	0.0154419	-0.0117798	-0.00323486	0.000305176	-0.0258789	-0.0264893	-0.022522	-0.019165	-0.0144653
0.2895	-0.0181885	-0.0122681	0.00543213	0.0154419	-0.0117798	-0.00335693	0.000549316	-0.0256958	-0.0265503	-0.0227051	-0.0193481	-0.0144043
0.28975	-0.0181274	-0.012207	0.00537109	0.0153809	-0.0115356	-0.003479	0.000549316	-0.0256958	-0.0264893	-0.0228271	-0.0194702	-0.0143433
0.29	-0.0181274	-0.012207	0.00531006	0.0152588	-0.0114746	-0.003479	0.000549316	-0.0256958	-0.0264282	-0.022644	-0.0192871	-0.0144043
0.29025	-0.0182495	-0.0122681	0.00531006	0.0151978	-0.0115356	-0.00341797	0.000488281	-0.0258789	-0.0266724	-0.0228271	-0.0192871	-0.0145264
0.2905	-0.0181885	-0.012146	0.00549316	0.0150757	-0.0115967	-0.00335693	0.000488281	-0.0258789	-0.0267334	-0.0229492	-0.0193481	-0.0146484
0.29075	-0.0181274	-0.012085	0.00549316	0.0150757	-0.0114746	-0.00335693	0.000488281	-0.0259399	-0.0266724	-0.0230713	-0.019165	-0.0145874
0.291	-0.0180054	-0.012207	0.00537109	0.0150146	-0.0114136	-0.0032959	0.000244141	-0.0259399	-0.0268555	-0.0232544	-0.0192871	-0.0147095
0.29125	-0.0180054	-0.012146	0.00537109	0.0148926	-0.0112915	-0.0032959	0.000244141	-0.0258179	-0.0266724	-0.0230713	-0.019104	-0.0147095
0.2915	-0.0180664	-0.012207	0.0055542	0.0150146	-0.0112915	-0.0032959	0.000183105	-0.0257568	-0.0266724	-0.0230103	-0.0189819	-0.0146484
0.29175	-0.0181274	-0.012146	0.00567627	0.0151367	-0.0112305	-0.00341797	0.00012207	-0.026001	-0.0265503	-0.0230713	-0.0188599	-0.0147095
0.292	-0.0183105	-0.012207	0.00579834	0.0151978	-0.0112305	-0.00341797	0.000183105	-0.026062	-0.0264282	-0.0230713	-0.0187988	-0.0147705
0.29225	-0.0183716	-0.0122681	0.00579834	0.0149536	-0.0114136	-0.00335693	0.00012207	-0.0259399	-0.0264282	-0.0230103	-0.0188599	-0.0147705
0.2925	-0.0183105	-0.012146	0.0057373	0.0148315	-0.0113525	-0.003479	0.00012207	-0.0258789	-0.0264893	-0.0229492	-0.0188599	-0.0145874
0.29275	-0.0183105	-0.012146	0.0055542	0.0147705	-0.0113525	-0.003479	0.000244141	-0.0257568	-0.0264282	-0.0227661	-0.0188599	-0.0144043
0.293	-0.0181885	-0.012146	0.00531006	0.0148926	-0.0112305	-0.003479	0.000305176	-0.0257568	-0.0264893	-0.0228882	-0.0187378	-0.0144043
0.29325	-0.0180664	-0.012146	0.00518799	0.0150146	-0.0112305	-0.00354004	0.000183105	-0.0255737	-0.0263672	-0.0227661	-0.0187378	-0.0141602
0.2935	-0.0178833	-0.012085	0.00506592	0.0150146	-0.0112305	-0.00335693	6.10352e-05	-0.0255737	-0.0262451	-0.0227661	-0.0187378	-0.0142212
0.29375	-0.0177612	-0.0120239	0.00500488	0.0150146	-0.0111694	-0.00335693	0.00012207	-0.0255737	-0.0262451	-0.022583	-0.0185547	-0.0143433
0.294	-0.0176392	-0.0120239	0.00500488	0.0148926	-0.0110474	-0.003479	0.000305176	-0.0256348	-0.026062	-0.022583	-0.0184937	-0.0143433
0.29425	-0.0175781	-0.0119629	0.00500488	0.0148926	-0.0111084	-0.00335693	0.00012207	-0.0257568	-0.0261841	-0.022583	-0.0184937	-0.0144653
0.2945	-0.017395	-0.0120239	0.00494385	0.0148926	-0.0110474	-0.00341797	0.00012207	-0.0256958	-0.026123	-0.022583	-0.0184326	-0.0144653
0.29475	-0.0172119	-0.0119629	0.00488281	0.0147095	-0.0110474	-0.00341797	0.00012207	-0.0257568	-0.026062	-0.0224609	-0.0186157	-0.0144653
0.295	-0.0170288	-0.0119019	0.00494385	0.0145874	-0.0109253	-0.00341797	6.10352e-05	-0.0258789	-0.026123	-0.022522	-0.0185547	-0.0145874
0.29525	-0.0169067	-0.0119629	0.00488281	0.0144653	-0.0109253	-0.00341797	6.10352e-05	-0.0258179	-0.026123	-0.022583	-0.0185547	-0.0148926
0.2955	-0.0169678	-0.0119629	0.00482178	0.0145264	-0.0108643	-0.0032959	0.000183105	-0.0258789	-0.0262451	-0.022522	-0.0184326	-0.0148315
0.29575	-0.0170288	-0.0120239	0.00476074	0.0144043	-0.0106812	-0.0032959	0.000244141	-0.0258179	-0.0263672	-0.022644	-0.0184937	-0.0148926
0.296	-0.0170288	-0.0119629	0.00476074	0.0144043	-0.010498	-0.00317383	0.000244141	-0.0255737	-0.0263672	-0.0227051	-0.0183105	-0.0148315
0.29625	-0.0170288	-0.0118408	0.00482178	0.0143433	-0.0105591	-0.00311279	0.000183105	-0.0256348	-0.0263062	-0.0227661	-0.0181274	-0.0145874
0.2965	-0.0170898	-0.0119019	0.00476074	0.0144043	-0.0106201	-0.00317383	0.000366211	-0.0256348	-0.0262451	-0.0227051	-0.0181274	-0.0145264
0.29675	-0.0170898	-0.0118408	0.00469971	0.0144043	-0.010498	-0.00323486	0.000305176	-0.0258179	-0.0261841	-0.022644	-0.0181274	-0.0144043
0.297	-0.0169678	-0.0118408	0.00469971	0.0142822	-0.010498	-0.00335693	0.000305176	-0.0257568	-0.0262451	-0.022644	-0.0181274	-0.0144043
0.29725	-0.0170288	-0.0117188	0.00469971	0.0141602	-0.0106201	-0.00323486	0.000366211	-0.0256348	-0.0263062	-0.022522	-0.0180664	-0.0143433
0.2975	-0.0170898	-0.0114746	0.00482178	0.0141602	-0.010498	-0.00311279	0.000305176	-0.0253906	-0.0263062	-0.022583	-0.0181274	-0.0144043
0.29775	-0.0170898	-0.0114136	0.00482178	0.0140991	-0.0105591	-0.00317383	0.000244141	-0.0254517	-0.0263672	-0.0224609	-0.0181274	-0.0144653
0.298	-0.0171509	-0.0114136	0.00494385	0.0140991	-0.0105591	-0.00317383	0.00012207	-0.0254517	-0.0262451	-0.0222778	-0.0180664	-0.0142822
0.29825	-0.0170898	-0.0114136	0.00500488	0.0140381	-0.010437	-0.00317383	0	-0.0254517	-0.0263062	-0.0223999	-0.0180664	-0.0142212
0.2985	-0.0170288	-0.0112915	0.00494385	0.0140991	-0.010437	-0.00311279	-6.10352e-05	-0.0254517	-0.0263672	-0.0224609	-0.0182495	-0.0142212
0.29875	-0.0169678	-0.0111694	0.00488281	0.0139771	-0.0103149	-0.00317383	0.00012207	-0.0251465	-0.0261841	-0.0222778	-0.0181274	-0.0141602
0.299	-0.0169678	-0.0112305	0.00488281	0.0140991	-0.010376	-0.00341797	0	-0.0253296	-0.0263672	-0.0224609	-0.0181885	-0.0142822
0.29925	-0.0169067	-0.0112305	0.00476074	0.0142212	-0.010376	-0.00323486	0	-0.0253296	-0.0263672	-0.022522	-0.0181274	-0.0143433
0.2995	-0.0168457	-0.0112915	0.00476074	0.0142212	-0.0103149	-0.00323486	6.10352e-05	-0.0251465	-0.0262451	-0.0223999	-0.0181274	-0.0142212
0.29975	-0.0167236	-0.0112915	0.00482178	0.0141602	-0.0103149	-0.00311279	0	-0.0253906	-0.0263672	-0.0224609	-0.0181885	-0.0144043
0.3	-0.0167236	-0.0112915	0.00482178	0.0140991	-0.0102539	-0.00311279	-6.10352e-05	-0.0256348	-0.0263672	-0.022522	-0.0181885	-0.0145874
0.30025	-0.0165405	-0.0113525	0.00463867	0.0140991	-0.0101929	-0.00311279	6.10352e-05	-0.0256958	-0.0262451	-0.022522	-0.0181885	-0.0145874
0.3005	-0.0164185	-0.0114136	0.00457764	0.0140381	-0.0100708	-0.00317383	0.00012207	-0.0255737	-0.0261841	-0.022522	-0.0180664	-0.0145264
0.30075	-0.0164185	-0.0113525	0.0045166	0.0140991	-0.0100708	-0.00317383	0.000183105	-0.0253906	-0.026123	-0.0223999	-0.0179443	-0.0145264
0.301	-0.0165405	-0.0113525	0.00445557	0.0142212	-0.00976562	-0.00323486	6.10352e-05	-0.0253906	-0.0261841	-0.0224609	-0.0178833	-0.0145264
0.30125	-0.0165405	-0.0113525	0.0045166	0.0143433	-0.00964355	-0.0032959	6.10352e-05	-0.0253906	-0.026062	-0.0223389	-0.0178223	-0.0145874
0.3015	-0.0164795	-0.0113525	0.0045166	0.0141602	-0.00964355	-0.0032959	6.10352e-05	-0.0253906	-0.026001	-0.0224609	-0.0178833	-0.0145264
0.30175	-0.0164185	-0.0112915	0.00445557	0.0141602	-0.00976562	-0.0032959	6.10352e-05	-0.0252686	-0.0258179	-0.0223999	-0.0178223	-0.0144043
0.302	-0.0162964	-0.0112915	0.0043335	0.0140381	-0.00976562	-0.0032959	6.10352e-05	-0.0252075	-0.0258179	-0.0223389	-0.0175781	-0.0144653
0.30225	-0.0162354	-0.0112915	0.00421143	0.0140381	-0.00964355	-0.0032959	-0.000183105	-0.0252075	-0.0258179	-0.0222168	-0.0177002	-0.0146484
0.3025	-0.0161133	-0.0113525	0.00415039	0.0140381	-0.00952148	-0.0032959	-0.00012207	-0.0251465	-0.0258789	-0.0221558	-0.0175171	-0.0146484
0.30275	-0.0159912	-0.0112915	0.00408936	0.013855	-0.00952148	-0.00311279	-0.000366211	-0.0250854	-0.0259399	-0.0220947	-0.0175781	-0.0146484
0.303	-0.0158691	-0.0111084	0.00402832	0.0137939	-0.00964355	-0.00305176	-0.000305176	-0.0250854	-0.0259399	-0.0221558	-0.0176392	-0.0146484
0.30325	-0.0158691	-0.0109253	0.00415039	0.0137329	-0.00964355	-0.00292969	-0.000366211	-0.0249634	-0.0258789	-0.0222168	-0.0174561	-0.0144653
0.3035	-0.0158081	-0.0110474	0.00427246	0.0136719	-0.00958252	-0.00292969	-0.000549316	-0.0250244	-0.0256958	-0.0222168	-0.017334	-0.0144043
0.30375	-0.0158081	-0.0110474	0.00427246	0.0136108	-0.00964355	-0.00286865	-0.000305176	-0.0248413	-0.0255737	-0.0219116	-0.017334	-0.0143433
0.304	-0.0157471	-0.0109863	0.00427246	0.0136108	-0.00964355	-0.00292969	-0.000427246	-0.0250244	-0.0255127	-0.0219116	-0.0175781	-0.0144043
0.30425	-0.015625	-0.0110474	0.00421143	0.0136108	-0.00939941	-0.00305176	-0.000366211	-0.0249634	-0.0254517	-0.0217285	-0.0175781	-0.0141602
0.3045	-0.015625	-0.0108643	0.00408936	0.0134888	-0.00939941	-0.00292969	-0.000244141	-0.0252075	-0.0253906	-0.0217285	-0.0177002	-0.0143433
0.30475	-0.015564	-0.0106812	0.00402832	0.0134888	-0.00933838	-0.00299072	-0.000244141	-0.0253906	-0.0253906	-0.0217896	-0.0176392	-0.0142822
0.305	-0.015686	-0.0105591	0.00415039	0.0134888	-0.00939941	-0.00292969	-6.10352e-05	-0.0252075	-0.0253296	-0.0216675	-0.0175781	-0.0144043
0.30525	-0.0158081	-0.010376	0.00427246	0.0133667	-0.00939941	-0.00286865	-6.10352e-05	-0.0252075	-0.0253906	-0.0217285	-0.0176392	-0.0144653
0.3055	-0.0157471	-0.0103149	0.00421143	0.0133057	-0.00921631	-0.00292969	0	-0.0251465	-0.0252686	-0.0217285	-0.0176392	-0.0143433
0.30575	-0.015625	-0.0102539	0.00415039	0.0133667	-0.00915527	-0.00292969	-0.000183105	-0.0252686	-0.0253296	-0.0217896	-0.0175171	-0.0144043
0.306	-0.0155029	-0.0101929	0.00415039	0.0132446	-0.00915527	-0.00299072	-0.000183105	-0.0251465	-0.0252686	-0.0217896	-0.0175171	-0.0143433
0.30625	-0.0154419	-0.0101318	0.0043335	0.0133667	-0.00915527	-0.00299072	-6.10352e-05	-0.0250244	-0.0251465	-0.0218506	-0.0174561	-0.0144043
0.3065	-0.0154419	-0.0101318	0.00445557	0.0133667	-0.00915527	-0.00292969	-0.000183105	-0.0250854	-0.0252075	-0.0219727	-0.0174561	-0.0145264
0.30675	-0.0153809	-0.0100098	0.00457764	0.0133057	-0.00915527	-0.00274658	-0.000183105	-0.0248413	-0.0253906	-0.0219116	-0.0174561	-0.0145264
0.307	-0.0153198	-0.0100708	0.0045166	0.0133057	-0.00927734	-0.00280762	-0.000366211	-0.0249634	-0.0255127	-0.0220947	-0.0176392	-0.0146484
0.30725	-0.0153809	-0.0101318	0.0045166	0.0133667	-0.00933838	-0.00274658	-0.000427246	-0.0250244	-0.0253906	-0.0220337	-0.0178223	-0.0146484
0.3075	-0.0151978	-0.0101318	0.00439453	0.0132446	-0.00933838	-0.00274658	-0.000366211	-0.0249634	-0.0253296	-0.0219727	-0.0178223	-0.0146484
0.30775	-0.0150146	-0.0100098	0.0043335	0.0130005	-0.00933838	-0.00262451	-0.000427246	-0.0249634	-0.0252075	-0.0219727	-0.0179443	-0.0145874
0.308	-0.0147705	-0.00994873	0.00421143	0.0128784	-0.00909424	-0.00256348	-0.000305176	-0.0248413	-0.0251465	-0.0219116	-0.0177612	-0.0144653
0.30825	-0.0146484	-0.00976562	0.00415039	0.0127563	-0.00921631	-0.00244141	-0.000305176	-0.0246582	-0.0249634	-0.0217285	-0.0177612	-0.0144653
0.3085	-0.0145874	-0.00976562	0.00421143	0.0126953	-0.00927734	-0.0022583	-0.000305176	-0.0244751	-0.0249023	-0.0217285	-0.0177002	-0.0145874
0.30875	-0.0146484	-0.00970459	0.00421143	0.0126953	-0.00921631	-0.00219727	-0.000427246	-0.0244751	-0.0249023	-0.0218506	-0.0175781	-0.0145874
0.309	-0.0147705	-0.00964355	0.00439453	0.0125732	-0.00921631	-0.00231934	-0.000366211	-0.024353	-0.0247192	-0.0217896	-0.0174561	-0.0145874
0.30925	-0.0147705	-0.00970459	0.0045166	0.0124512	-0.00921631	-0.0022583	-0.000305176	-0.0244141	-0.0245972	-0.0217285	-0.0175171	-0.0145874
0.3095	-0.0147705	-0.00982666	0.00445557	0.0125732	-0.00921631	-0.0022583	-0.000305176	-0.0245972	-0.0246582	-0.0218506	-0.0175781	-0.0146484
0.30975	-0.0148315	-0.00958252	0.00445557	0.0125122	-0.00909424	-0.00231934	-0.000305176	-0.0245972	-0.0248413	-0.0217896	-0.0175171	-0.0144653
0.31	-0.0148926	-0.00970459	0.00439453	0.0125732	-0.00915527	-0.00244141	-0.000305176	-0.0247803	-0.0248413	-0.0217896	-0.0174561	-0.0144043
0.31025	-0.0149536	-0.00976562	0.00421143	0.0127563	-0.00921631	-0.00250244	-0.000366211	-0.0248413	-0.0247192	-0.0218506	-0.0175171	-0.0142212
0.3105	-0.0149536	-0.00982666	0.00408936	0.0130005	-0.00921631	-0.00238037	-0.000244141	-0.0247803	-0.0247192	-0.0217285	-0.0174561	-0.0140991
0.31075	-0.0150757	-0.00976562	0.00421143	0.0131836	-0.00909424	-0.00238037	-0.000183105	-0.0247192	-0.0247803	-0.0216064	-0.0175781	-0.0140991
0.311	-0.0151367	-0.00964355	0.00439453	0.0131836	-0.0090332	-0.0022583	-0.000366211	-0.0246582	-0.0248413	-0.0215454	-0.0177002	-0.0139771
0.31125	-0.0151367	-0.00964355	0.0043335	0.0130615	-0.00891113	-0.0022583	-0.000549316	-0.0245972	-0.0249023	-0.0215454	-0.0178223	-0.0139771
0.3115	-0.0150146	-0.00946045	0.00427246	0.0130005	-0.00891113	-0.00231934	-0.000610352	-0.0245361	-0.0249023	-0.0216064	-0.0178223	-0.0140991
0.31175	-0.0147705	-0.00921631	0.00415039	0.0128784	-0.00891113	-0.00219727	-0.000549316	-0.0244751	-0.0247803	-0.0215454	-0.0176392	-0.0139771
0.312	-0.0144653	-0.00921631	0.00408936	0.0127563	-0.00897217	-0.00219727	-0.000427246	-0.0244751	-0.0250244	-0.0216675	-0.0177002	-0.0142822
0.31225	-0.0142822	-0.00927734	0.00402832	0.0126343	-0.00891113	-0.00213623	-0.000366211	-0.0244141	-0.0248413	-0.0214844	-0.0176392	-0.0145264
0.3125	-0.0141602	-0.00921631	0.00408936	0.0125732	-0.0088501	-0.00219727	-0.000549316	-0.024292	-0.0247803	-0.0216064	-0.0175171	-0.0145874
0.31275	-0.0140381	-0.00897217	0.00408936	0.0123901	-0.00897217	-0.0020752	-0.000610352	-0.024231	-0.0247192	-0.0216064	-0.0175171	-0.0147095
0.313	-0.013916	-0.00897217	0.00421143	0.0122681	-0.00891113	-0.00213623	-0.000610352	-0.024231	-0.0247192	-0.0215454	-0.0175781	-0.0147705
0.31325	-0.0139771	-0.0090332	0.00421143	0.012085	-0.0088501	-0.00219727	-0.000427246	-0.0241089	-0.0246582	-0.0214233	-0.0175781	-0.0147095
0.3135	-0.0140381	-0.0090332	0.00415039	0.012085	-0.00872803	-0.00238037	-0.000488281	-0.0241699	-0.0246582	-0.0214844	-0.0175171	-0.0145874
0.31375	-0.0140381	-0.0090332	0.00427246	0.0119629	-0.00872803	-0.00219727	-0.000549316	-0.024353	-0.0246582	-0.0214844	-0.017395	-0.0145874
0.314	-0.0140381	-0.00891113	0.00439453	0.0119019	-0.00872803	-0.00213623	-0.000488281	-0.024353	-0.0244751	-0.0214233	-0.0174561	-0.0145264
0.31425	-0.0139771	-0.00872803	0.00457764	0.0117798	-0.00878906	-0.00195312	-0.000488281	-0.024353	-0.024353	-0.0214233	-0.0177002	-0.0144653
0.3145	-0.0139771	-0.00860596	0.00457764	0.0116577	-0.00878906	-0.00170898	-0.000488281	-0.0244141	-0.024292	-0.0213623	-0.0177002	-0.0144653
0.31475	-0.013855	-0.00854492	0.00457764	0.0115967	-0.00860596	-0.00183105	-0.000366211	-0.024292	-0.024231	-0.0213623	-0.0176392	-0.0142212
0.315	-0.0139771	-0.00842285	0.00469971	0.0115356	-0.00860596	-0.00158691	-0.000488281	-0.024231	-0.024231	-0.0213623	-0.0176392	-0.0141602
0.31525	-0.0139771	-0.00836182	0.00463867	0.0115967	-0.00854492	-0.00152588	-0.000549316	-0.0241699	-0.0241699	-0.0214233	-0.0176392	-0.013916
0.3155	-0.0140381	-0.00817871	0.0045166	0.0116577	-0.00854492	-0.00158691	-0.000488281	-0.0241699	-0.0241089	-0.0214844	-0.0175781	-0.0139771
0.31575	-0.0137939	-0.00817871	0.0045166	0.0117188	-0.00860596	-0.00146484	-0.000732422	-0.024292	-0.0240479	-0.0214233	-0.0175171	-0.0140991
0.316	-0.0137329	-0.00811768	0.00457764	0.0118408	-0.00872803	-0.00152588	-0.000671387	-0.024231	-0.0241089	-0.0213623	-0.017395	-0.0140991
0.31625	-0.0137329	-0.00811768	0.00469971	0.0118408	-0.0088501	-0.00152588	-0.000549316	-0.0239868	-0.0239868	-0.0214233	-0.017334	-0.0142212
0.3165	-0.0136108	-0.00805664	0.00463867	0.0119019	-0.0088501	-0.00146484	-0.000610352	-0.0239868	-0.0239258	-0.0215454	-0.0174561	-0.0143433
0.31675	-0.0136108	-0.00805664	0.00457764	0.0117188	-0.0088501	-0.00134277	-0.000549316	-0.0240479	-0.0239868	-0.0214844	-0.0176392	-0.0142822
0.317	-0.0136719	-0.00793457	0.00469971	0.0115356	-0.00897217	-0.0012207	-0.000549316	-0.0241089	-0.0240479	-0.0213623	-0.0177002	-0.0142822
0.31725	-0.0136719	-0.00787354	0.00476074	0.0114136	-0.00909424	-0.0010376	-0.000427246	-0.0239868	-0.0240479	-0.0214844	-0.0177612	-0.0142822
0.3175	-0.0136719	-0.00787354	0.00476074	0.0114136	-0.00909424	-0.000976562	-0.000366211	-0.0241089	-0.0239258	-0.0214233	-0.0176392	-0.0142822
0.31775	-0.0137329	-0.0078125	0.00500488	0.0114136	-0.0090332	-0.000915527	-0.000305176	-0.0241089	-0.0238647	-0.0213623	-0.0175781	-0.0142822
0.318	-0.0136719	-0.00793457	0.00500488	0.0114746	-0.00909424	-0.000976562	-0.000244141	-0.0240479	-0.0237427	-0.0213623	-0.0176392	-0.0142822
0.31825	-0.0137329	-0.00793457	0.00500488	0.0114136	-0.00915527	-0.000976562	-0.000366211	-0.0241089	-0.0238037	-0.0214233	-0.0175171	-0.0142212
0.3185	-0.0136719	-0.0078125	0.00506592	0.0113525	-0.00915527	-0.000854492	-0.000488281	-0.0239868	-0.0237427	-0.0214844	-0.0174561	-0.0142212
0.31875	-0.0136108	-0.0078125	0.00494385	0.0111694	-0.0090332	-0.000671387	-0.000671387	-0.0240479	-0.0238037	-0.0214844	-0.017334	-0.0144043
0.319	-0.0137939	-0.00769043	0.00500488	0.0111694	-0.00897217	-0.000732422	-0.000610352	-0.0239868	-0.0239258	-0.0214844	-0.017334	-0.0144043
0.31925	-0.013855	-0.00775146	0.00494385	0.0111084	-0.00878906	-0.000854492	-0.000549316	-0.0239868	-0.0238037	-0.0214233	-0.017334	-0.0143433
0.3195	-0.0137939	-0.00769043	0.00500488	0.0111084	-0.00878906	-0.000915527	-0.000610352	-0.0241089	-0.0238037	-0.0211792	-0.0171509	-0.0144043
0.31975	-0.0137329	-0.00756836	0.00494385	0.0111694	-0.00878906	-0.000915527	-0.000549316	-0.0239868	-0.0236816	-0.0210571	-0.0170288	-0.0144043
0.32	-0.0136719	-0.00750732	0.00494385	0.0110474	-0.00872803	-0.000976562	-0.000488281	-0.0238037	-0.0236816	-0.0211182	-0.0171509	-0.0144043
0.32025	-0.0136719	-0.00744629	0.00506592	0.0109253	-0.00872803	-0.000915527	-0.000427246	-0.0236206	-0.0234985	-0.0209961	-0.0170898	-0.0140991
0.3205	-0.0134888	-0.00726318	0.00512695	0.0108032	-0.00866699	-0.000732422	-0.000488281	-0.0234985	-0.0233765	-0.0211792	-0.0172119	-0.0140991
0.32075	-0.0133667	-0.00695801	0.00506592	0.0106812	-0.00872803	-0.000549316	-0.000488281	-0.0234375	-0.0232544	-0.0211792	-0.0171509	-0.0140381
0.321	-0.0131836	-0.00689697	0.00506592	0.0106201	-0.00866699	-0.000427246	-0.000427246	-0.0233154	-0.0232544	-0.0210571	-0.0172729	-0.0139771
0.32125	-0.0129395	-0.00689697	0.00506592	0.010498	-0.00866699	-0.000427246	-0.000366211	-0.0234985	-0.0231934	-0.0211792	-0.0172729	-0.0140381
0.3215	-0.0128174	-0.00695801	0.00518799	0.0105591	-0.00872803	-0.000366211	-0.000366211	-0.0235596	-0.0233154	-0.0211182	-0.0172729	-0.0139771
0.32175	-0.0126343	-0.00683594	0.00543213	0.0105591	-0.00872803	-0.000305176	-0.000366211	-0.0235596	-0.0233765	-0.0210571	-0.0172119	-0.0139771
0.322	-0.0125732	-0.00671387	0.00549316	0.010437	-0.00872803	-0.000244141	-0.000366211	-0.0234375	-0.0233154	-0.0209961	-0.0171509	-0.0139771
0.32225	-0.0124512	-0.00646973	0.00549316	0.0103149	-0.00866699	-0.000244141	-0.000427246	-0.0234375	-0.0233154	-0.0210571	-0.0172119	-0.013855
0.3225	-0.0125732	-0.00646973	0.00537109	0.0102539	-0.00866699	-0.000183105	-0.000366211	-0.0234985	-0.0233154	-0.0210571	-0.0171509	-0.0139771
0.32275	-0.0125732	-0.0065918	0.00518799	0.0103149	-0.00860596	-0.000366211	-0.000244141	-0.0234985	-0.0233154	-0.020813	-0.0169678	-0.013855
0.323	-0.0127563	-0.0065918	0.00518799	0.010376	-0.00866699	-0.000366211	-0.000366211	-0.0234375	-0.0231323	-0.0206909	-0.0169678	-0.013855
0.32325	-0.0126953	-0.00671387	0.00524902	0.0101929	-0.00854492	-0.000488281	-0.000427246	-0.0234375	-0.0231323	-0.020813	-0.0169067	-0.0140381
0.3235	-0.0128174	-0.0067749	0.00506592	0.0100708	-0.00836182	-0.000488281	-0.000549316	-0.0233765	-0.0231934	-0.020752	-0.0169067	-0.0139771
0.32375	-0.0128174	-0.00665283	0.00494385	0.0100708	-0.00823975	-0.000427246	-0.000671387	-0.0235596	-0.0232544	-0.0206909	-0.0170288	-0.0140381
0.324	-0.0128174	-0.00653076	0.00494385	0.0100708	-0.00817871	-0.000183105	-0.000732422	-0.0234985	-0.0231323	-0.0206299	-0.0170288	-0.0137939
0.32425	-0.0126953	-0.00640869	0.00518799	0.0100708	-0.00830078	-0.00012207	-0.000732422	-0.0234375	-0.0231323	-0.020874	-0.0170898	-0.0137329
0.3245	-0.0126953	-0.00634766	0.00531006	0.0100708	-0.00836182	0	-0.000793457	-0.0234375	-0.0230713	-0.0209351	-0.0171509	-0.0137329
0.32475	-0.0126953	-0.00628662	0.00537109	0.0100098	-0.00842285	0.000244141	-0.000671387	-0.0232544	-0.0228882	-0.020813	-0.0169678	-0.0137939
0.325	-0.0125732	-0.00622559	0.00531006	0.00994873	-0.00842285	0.000183105	-0.000610352	-0.0231934	-0.0228882	-0.020813	-0.0170288	-0.0137939
0.32525	-0.0123291	-0.00610352	0.00537109	0.00994873	-0.00842285	0.000305176	-0.000610352	-0.0230713	-0.0228271	-0.0206909	-0.0170288	-0.0137939
0.3255	-0.0123291	-0.00604248	0.0055542	0.00982666	-0.00842285	0.000305176	-0.000549316	-0.0228882	-0.0228882	-0.0205078	-0.0168457	-0.0137939
0.32575	-0.0123901	-0.00598145	0.00561523	0.00970459	-0.00854492	0.000427246	-0.000488281	-0.0228882	-0.0228271	-0.0203247	-0.0168457	-0.0137939
0.326	-0.0125122	-0.00616455	0.0055542	0.00976562	-0.00848389	0.000488281	-0.000427246	-0.0227661	-0.0227661	-0.0202026	-0.0167236	-0.0137939
0.32625	-0.0124512	-0.00604248	0.0055542	0.00976562	-0.00848389	0.000549316	-0.000427246	-0.0227661	-0.022644	-0.0201416	-0.0167236	-0.0136719
0.3265	-0.0122681	-0.00585938	0.00567627	0.00970459	-0.00860596	0.000549316	-0.000305176	-0.0227051	-0.022644	-0.0201416	-0.0169067	-0.0137939
0.32675	-0.012146	-0.0057373	0.0057373	0.00952148	-0.00860596	0.000549316	-0.000244141	-0.022644	-0.022644	-0.0201416	-0.0169067	-0.013855
0.327	-0.0122681	-0.00567627	0.00567627	0.00939941	-0.00866699	0.000671387	-0.000244141	-0.0227051	-0.0224609	-0.0202026	-0.0167847	-0.013855
0.32725	-0.0122681	-0.00561523	0.0057373	0.00939941	-0.00860596	0.000793457	-0.00012207	-0.0227051	-0.0224609	-0.0202026	-0.0167236	-0.0137329
0.3275	-0.0122681	-0.0057373	0.00579834	0.00933838	-0.00860596	0.000610352	-0.000183105	-0.0227051	-0.0224609	-0.0203247	-0.0166626	-0.0137329
0.32775	-0.0123901	-0.0057373	0.0057373	0.00933838	-0.00866699	0.000732422	-0.000244141	-0.0228271	-0.0223389	-0.0202637	-0.0164795	-0.0136108
0.328	-0.012207	-0.0055542	0.00579834	0.00927734	-0.00866699	0.000793457	-0.000183105	-0.0227661	-0.0221558	-0.0203247	-0.0165405	-0.0135498
0.32825	-0.0122681	-0.00549316	0.00592041	0.00939941	-0.00854492	0.000854492	-0.000244141	-0.0227661	-0.0220947	-0.0203247	-0.0166016	-0.0136108
0.3285	-0.012146	-0.0055542	0.00592041	0.00933838	-0.00854492	0.000732422	-0.00012207	-0.0228271	-0.0219727	-0.0202026	-0.0167236	-0.0136719
0.32875	-0.0119629	-0.00543213	0.00598145	0.00939941	-0.00830078	0.000732422	-0.00012207	-0.0229492	-0.0219727	-0.0201416	-0.0167847	-0.0136108
0.329	-0.0120239	-0.00549316	0.00592041	0.00939941	-0.00830078	0.000793457	-6.10352e-05	-0.022522	-0.0218506	-0.0200806	-0.0166626	-0.0135498
0.32925	-0.0120239	-0.00549316	0.00592041	0.00946045	-0.00842285	0.000915527	-6.10352e-05	-0.0222778	-0.0219116	-0.0200806	-0.0166626	-0.0133057
0.3295	-0.0119019	-0.00537109	0.00604248	0.00939941	-0.00842285	0.000976562	-0.000183105	-0.0222168	-0.0220337	-0.0200806	-0.0166626	-0.0132446
0.32975	-0.0117188	-0.00524902	0.00604248	0.00933838	-0.00842285	0.0010376	-0.000305176	-0.0222168	-0.0220947	-0.0200806	-0.0166016	-0.0133057
0.33	-0.0115356	-0.00531006	0.00598145	0.00921631	-0.00848389	0.000854492	-0.000183105	-0.0222778	-0.0220947	-0.0198975	-0.0163574	-0.0131836
0.33025	-0.0114746	-0.00524902	0.00598145	0.00909424	-0.00842285	0.000732422	-0.00012207	-0.0223999	-0.0220337	-0.0199585	-0.0162354	-0.0131836
0.3305	-0.0113525	-0.00531006	0.00604248	0.0090332	-0.00836182	0.000793457	-0.000183105	-0.0223389	-0.0220337	-0.0197754	-0.0162354	-0.0132446
0.33075	-0.0112915	-0.00518799	0.00610352	0.00897217	-0.00848389	0.0010376	-0.000244141	-0.0222778	-0.0220337	-0.0195923	-0.0161133	-0.0131226
0.331	-0.0111694	-0.00500488	0.00622559	0.0088501	-0.00860596	0.00115967	-0.000366211	-0.0223389	-0.0220337	-0.0196533	-0.0162964	-0.0131836
0.33125	-0.0111694	-0.00488281	0.00622559	0.00866699	-0.00860596	0.0012207	-0.000427246	-0.0222168	-0.0219116	-0.0195923	-0.0164185	-0.0132446
0.3315	-0.0112305	-0.00476074	0.00610352	0.00860596	-0.00854492	0.00128174	-0.000305176	-0.0220947	-0.0218506	-0.0194702	-0.0162964	-0.0133057
0.33175	-0.0112305	-0.00476074	0.00592041	0.00842285	-0.00836182	0.00134277	-0.000244141	-0.0221558	-0.0217896	-0.0195923	-0.0161743	-0.0133057
0.332	-0.0111694	-0.00482178	0.00592041	0.00836182	-0.00823975	0.00134277	-0.000244141	-0.0220947	-0.0217285	-0.0197144	-0.0161133	-0.0131836
0.33225	-0.0111694	-0.00476074	0.00585938	0.00842285	-0.00817871	0.0012207	-0.000366211	-0.0220337	-0.0216064	-0.0195923	-0.0161743	-0.0133057
0.3325	-0.0112915	-0.00488281	0.00592041	0.00854492	-0.00817871	0.0012207	-0.000427246	-0.0219116	-0.0217285	-0.0196533	-0.0163574	-0.0133057
0.33275	-0.0111694	-0.00488281	0.00579834	0.00860596	-0.00811768	0.0012207	-0.000427246	-0.0218506	-0.0217285	-0.0195923	-0.0162964	-0.0131836
0.333	-0.0110474	-0.00494385	0.0057373	0.00854492	-0.00793457	0.00128174	-0.000366211	-0.0217285	-0.0217285	-0.0194702	-0.0162964	-0.0131226
0.33325	-0.0109863	-0.00482178	0.00585938	0.00848389	-0.00787354	0.00128174	-0.000305176	-0.0217896	-0.0216064	-0.0194092	-0.0161133	-0.0130615
0.3335	-0.0109863	-0.00476074	0.00585938	0.00848389	-0.00799561	0.00140381	-0.000305176	-0.0217285	-0.0214844	-0.0194702	-0.0159912	-0.0131226
0.33375	-0.0111084	-0.00469971	0.00592041	0.00848389	-0.00793457	0.00158691	-0.000305176	-0.0216064	-0.0215454	-0.0192871	-0.0161133	-0.0131226
0.334	-0.0111084	-0.00457764	0.00598145	0.00860596	-0.00805664	0.00170898	-0.000244141	-0.0214844	-0.0215454	-0.0192871	-0.0162354	-0.0130615
0.33425	-0.0110474	-0.0045166	0.00610352	0.00860596	-0.00823975	0.00189209	-0.000183105	-0.0214233	-0.0216064	-0.019165	-0.0162964	-0.0131226
0.3345	-0.0111084	-0.00439453	0.00622559	0.00854492	-0.00830078	0.00183105	-0.00012207	-0.0213623	-0.0214233	-0.019104	-0.0161133	-0.0131226
0.33475	-0.0111694	-0.00427246	0.00640869	0.00854492	-0.00836182	0.00195312	-0.000305176	-0.0211792	-0.0212402	-0.019104	-0.0160522	-0.0130615
0.335	-0.0111694	-0.00421143	0.00653076	0.00842285	-0.00848389	0.00195312	-0.000366211	-0.0211182	-0.0211182	-0.019043	-0.0159912	-0.0128784
0.33525	-0.0111694	-0.00415039	0.0065918	0.00842285	-0.00842285	0.00189209	-0.000305176	-0.0209351	-0.0209961	-0.019104	-0.0158691	-0.0126953
0.3355	-0.0111084	-0.00408936	0.0065918	0.00817871	-0.00836182	0.00195312	-0.000305176	-0.0209351	-0.0209961	-0.0189819	-0.0158081	-0.0127563
0.33575	-0.0110474	-0.00396729	0.00653076	0.00799561	-0.00848389	0.00201416	-0.000305176	-0.0209961	-0.0209351	-0.0188599	-0.0158691	-0.0126343
0.336	-0.0108643	-0.00402832	0.00646973	0.00793457	-0.00854492	0.00189209	-0.000305176	-0.0209961	-0.020874	-0.0189819	-0.0158691	-0.0127563
0.33625	-0.0106812	-0.00396729	0.00653076	0.00787354	-0.00860596	0.00195312	-0.000305176	-0.020813	-0.020752	-0.0187988	-0.0157471	-0.0126953
0.3365	-0.010498	-0.00396729	0.00646973	0.00793457	-0.00842285	0.00183105	-0.000366211	-0.020752	-0.020752	-0.0187988	-0.0158691	-0.0127563
0.33675	-0.0105591	-0.00402832	0.00634766	0.00793457	-0.00848389	0.00183105	-0.000244141	-0.020752	-0.0206299	-0.0187378	-0.015686	-0.0126343
0.337	-0.0106201	-0.00408936	0.00665283	0.00793457	-0.00848389	0.00183105	0	-0.0205078	-0.0205078	-0.0185547	-0.015564	-0.0123901
0.33725	-0.0105591	-0.00396729	0.00671387	0.00811768	-0.00848389	0.00183105	0	-0.020813	-0.0206909	-0.0186768	-0.015686	-0.0125732
0.3375	-0.0106201	-0.00402832	0.00665283	0.00817871	-0.00848389	0.00189209	0	-0.0205688	-0.0205688	-0.0186768	-0.0157471	-0.0126343
0.33775	-0.0105591	-0.00402832	0.00671387	0.00817871	-0.00848389	0.00189209	0	-0.0203857	-0.0205688	-0.0186157	-0.0158081	-0.0126953
0.338	-0.0107422	-0.00402832	0.00653076	0.00811768	-0.00848389	0.00189209	0.000183105	-0.0202026	-0.0206909	-0.0186768	-0.0159302	-0.0126953
0.33825	-0.0108643	-0.00396729	0.00671387	0.00805664	-0.00854492	0.00201416	0.000244141	-0.0203247	-0.020752	-0.0186157	-0.0159912	-0.0128174
0.3385	-0.0107422	-0.00390625	0.0067749	0.00799561	-0.00854492	0.00219727	0.000305176	-0.0202637	-0.0206299	-0.0187378	-0.0159302	-0.0127563
0.33875	-0.0105591	-0.00372314	0.0065918	0.00799561	-0.00848389	0.0022583	0.000366211	-0.0202026	-0.0205688	-0.0186157	-0.015625	-0.0126953
0.339	-0.010498	-0.00360107	0.00665283	0.00787354	-0.00848389	0.00231934	0.000427246	-0.0202026	-0.0205688	-0.0186157	-0.015564	-0.0126953
0.33925	-0.010376	-0.00366211	0.00665283	0.00799561	-0.00854492	0.00213623	0.000488281	-0.0200806	-0.0203857	-0.0184937	-0.0155029	-0.0125732
0.3395	-0.0101929	-0.00366211	0.0065918	0.00787354	-0.00854492	0.0020752	0.000549316	-0.0200195	-0.0205078	-0.0183716	-0.0154419	-0.0126953
0.33975	-0.0101318	-0.00354004	0.0065918	0.00775146	-0.00866699	0.00238037	0.000671387	-0.0198975	-0.0204468	-0.0183105	-0.0153809	-0.0126953
0.34	-0.0101318	-0.003479	0.00665283	0.00775146	-0.00878906	0.00250244	0.000732422	-0.0197144	-0.0203857	-0.0183105	-0.0153809	-0.0125122
0.34025	-0.0101318	-0.00341797	0.00671387	0.00775146	-0.00878906	0.00244141	0.000610352	-0.0197754	-0.0202026	-0.0181885	-0.0152588	-0.0123901
0.3405	-0.0102539	-0.00335693	0.00665283	0.00769043	-0.00872803	0.00250244	0.000366211	-0.0198975	-0.0201416	-0.0181885	-0.0151978	-0.0122681
0.34075	-0.010376	-0.00335693	0.00665283	0.00762939	-0.00860596	0.00244141	0.000427246	-0.0197144	-0.0200195	-0.0180664	-0.0150757	-0.0122681
0.341	-0.010437	-0.0032959	0.0067749	0.00762939	-0.00860596	0.00244141	0.000488281	-0.0196533	-0.0199585	-0.0180054	-0.0151978	-0.0123901
0.34125	-0.010498	-0.00323486	0.0067749	0.00762939	-0.00848389	0.00250244	0.000671387	-0.0195923	-0.0198364	-0.0180054	-0.0151367	-0.0124512
0.3415	-0.010498	-0.0032959	0.0067749	0.00750732	-0.00848389	0.00244141	0.000671387	-0.0195312	-0.0196533	-0.0181885	-0.0150757	-0.0125122
0.34175	-0.010437	-0.00335693	0.00683594	0.00756836	-0.00842285	0.00238037	0.000671387	-0.0195312	-0.0195312	-0.0181885	-0.0151367	-0.0125122
0.342	-0.010498	-0.0032959	0.00695801	0.00744629	-0.00842285	0.00244141	0.000732422	-0.0194092	-0.0194092	-0.0182495	-0.0151367	-0.0124512
0.34225	-0.0106201	-0.00317383	0.00720215	0.00750732	-0.00848389	0.00250244	0.000793457	-0.019165	-0.0194092	-0.0181885	-0.0151978	-0.0125122
0.3425	-0.0106201	-0.00299072	0.00726318	0.00750732	-0.00860596	0.00262451	0.000854492	-0.0189819	-0.0194092	-0.0182495	-0.0151978	-0.0125732
0.34275	-0.0106201	-0.00280762	0.00732422	0.00738525	-0.00866699	0.00274658	0.000976562	-0.0188599	-0.0192871	-0.0181885	-0.0149536	-0.0125122
0.343	-0.0106201	-0.00280762	0.00744629	0.00750732	-0.00866699	0.00274658	0.000915527	-0.0188599	-0.0193481	-0.0180664	-0.0148926	-0.0124512
0.34325	-0.010498	-0.00280762	0.00726318	0.00756836	-0.00860596	0.00274658	0.000976562	-0.0187378	-0.0192261	-0.0178223	-0.0148315	-0.0122681
0.3435	-0.010498	-0.00280762	0.00720215	0.00762939	-0.00860596	0.00256348	0.000915527	-0.0186768	-0.0192261	-0.0178833	-0.0148926	-0.0122681
0.34375	-0.0105591	-0.00280762	0.00720215	0.00762939	-0.00848389	0.00244141	0.000915527	-0.0186768	-0.0192871	-0.0178833	-0.0147705	-0.012207
0.344	-0.0106201	-0.00274658	0.00708008	0.00756836	-0.00860596	0.00250244	0.000915527	-0.0186157	-0.0192261	-0.0179443	-0.0147705	-0.0122681
0.34425	-0.0105591	-0.00280762	0.00708008	0.00744629	-0.00866699	0.00262451	0.000915527	-0.0183716	-0.0189819	-0.0177612	-0.0147095	-0.012207
0.3445	-0.010437	-0.00274658	0.00708008	0.00738525	-0.00872803	0.00286865	0.000915527	-0.0183716	-0.019043	-0.0177002	-0.0146484	-0.012146
0.34475	-0.0103149	-0.00268555	0.00708008	0.00732422	-0.00872803	0.00286865	0.000976562	-0.0183105	-0.019104	-0.0177612	-0.0147095	-0.012207
0.345	-0.010376	-0.00262451	0.00720215	0.00720215	-0.0088501	0.00274658	0.00115967	-0.0182495	-0.0189209	-0.0178223	-0.0144653	-0.012146
0.34525	-0.010376	-0.00256348	0.00732422	0.00714111	-0.0088501	0.00280762	0.0012207	-0.0183105	-0.0188599	-0.0177612	-0.0145264	-0.0123291
0.3455	-0.010376	-0.00250244	0.00750732	0.00714111	-0.0088501	0.00286865	0.0012207	-0.0182495	-0.0189819	-0.0177002	-0.0145264	-0.0123901
0.34575	-0.010376	-0.00250244	0.00769043	0.00714111	-0.0088501	0.00280762	0.00152588	-0.0180664	-0.0188599	-0.0175171	-0.0144653	-0.0122681
0.346	-0.010498	-0.00244141	0.00775146	0.00720215	-0.00891113	0.00274658	0.00158691	-0.0180054	-0.0187988	-0.0175781	-0.0144653	-0.012207
0.34625	-0.010498	-0.00238037	0.0078125	0.00726318	-0.00891113	0.00286865	0.00170898	-0.0180054	-0.0186157	-0.017395	-0.0145264	-0.012146
0.3465	-0.010498	-0.00231934	0.00799561	0.00714111	-0.00897217	0.00286865	0.00183105	-0.0178833	-0.0185547	-0.017395	-0.0145264	-0.012146
0.34675	-0.0106201	-0.00231934	0.00787354	0.00720215	-0.0090332	0.00292969	0.00219727	-0.0177612	-0.0184326	-0.0172729	-0.0144653	-0.0120239
0.347	-0.010498	-0.00231934	0.0078125	0.00720215	-0.0090332	0.00292969	0.0020752	-0.0178223	-0.0183716	-0.0172119	-0.0145264	-0.0120239
0.34725	-0.0106201	-0.00238037	0.00787354	0.00726318	-0.0090332	0.00299072	0.00213623	-0.0175781	-0.0181885	-0.0169067	-0.0143433	-0.0119629
0.3475	-0.0106201	-0.00219727	0.00799561	0.00714111	-0.00897217	0.00311279	0.0020752	-0.0176392	-0.0182495	-0.0169067	-0.0143433	-0.0120239
0.34775	-0.0106812	-0.0020752	0.00799561	0.00714111	-0.0090332	0.00317383	0.00201416	-0.0176392	-0.0181885	-0.0169067	-0.0143433	-0.012146
0.348	-0.0107422	-0.0020752	0.00799561	0.00714111	-0.00915527	0.00323486	0.0020752	-0.0174561	-0.0180664	-0.0168457	-0.0142822	-0.0119629
0.34825	-0.0108032	-0.00189209	0.00799561	0.00714111	-0.00921631	0.00323486	0.00213623	-0.0172119	-0.0178223	-0.0167236	-0.0142212	-0.0119629
0.3485	-0.0106201	-0.00195312	0.00799561	0.00714111	-0.00915527	0.00323486	0.0020752	-0.0172729	-0.0180054	-0.0167847	-0.0142212	-0.0120239
0.34875	-0.0106201	-0.00183105	0.00793457	0.00708008	-0.00915527	0.00335693	0.00213623	-0.0170898	-0.0180054	-0.0168457	-0.0140991	-0.0117798
0.349	-0.0107422	-0.00183105	0.00793457	0.00701904	-0.00921631	0.0032959	0.00238037	-0.0170898	-0.0178833	-0.0169067	-0.0139771	-0.0117798
0.34925	-0.0107422	-0.00183105	0.00805664	0.00683594	-0.00946045	0.00341797	0.00256348	-0.0170288	-0.0176392	-0.0167236	-0.013855	-0.0117188
0.3495	-0.0108032	-0.00164795	0.00817871	0.00665283	-0.00946045	0.00366211	0.00262451	-0.0170288	-0.0177612	-0.0166626	-0.0137329	-0.0118408
0.34975	-0.0107422	-0.00146484	0.00830078	0.00653076	-0.00946045	0.00378418	0.00268555	-0.0170288	-0.0178833	-0.0167847	-0.0135498	-0.0119019
0.35	-0.0108032	-0.00134277	0.00842285	0.0065918	-0.00939941	0.00378418	0.00286865	-0.0169678	-0.0178223	-0.0168457	-0.0134888	-0.0119019
0.35025	-0.0109253	-0.0012207	0.00872803	0.0065918	-0.00952148	0.00372314	0.00286865	-0.0168457	-0.0177002	-0.0169678	-0.0134888	-0.0119019
0.3505	-0.0109253	-0.00140381	0.0088501	0.0065918	-0.00958252	0.00372314	0.00292969	-0.0167847	-0.0174561	-0.0168457	-0.0134888	-0.0118408
0.35075	-0.0109253	-0.00140381	0.00897217	0.00653076	-0.00952148	0.00366211	0.00305176	-0.0169067	-0.0174561	-0.0169067	-0.0135498	-0.0119629
0.351	-0.0108032	-0.00134277	0.0090332	0.0065918	-0.00964355	0.00378418	0.00317383	-0.0169067	-0.017395	-0.0166626	-0.0136719	-0.0119629
0.35125	-0.0109253	-0.00134277	0.00915527	0.00665283	-0.00964355	0.00372314	0.00323486	-0.0167236	-0.017395	-0.0164795	-0.0137939	-0.0119629
0.3515	-0.0110474	-0.00140381	0.00933838	0.00671387	-0.00982666	0.00378418	0.00317383	-0.0167236	-0.017395	-0.0166626	-0.0137939	-0.0120239
0.35175	-0.0110474	-0.00134277	0.00933838	0.00665283	-0.00982666	0.00396729	0.00311279	-0.0167236	-0.0174561	-0.0166016	-0.0136719	-0.012085
0.352	-0.0109863	-0.0012207	0.00921631	0.00665283	-0.00982666	0.00390625	0.00311279	-0.0165405	-0.017334	-0.0165405	-0.0135498	-0.012146
0.35225	-0.0109863	-0.00115967	0.00909424	0.0065918	-0.00982666	0.00384521	0.0032959	-0.0163574	-0.0170898	-0.0163574	-0.0134277	-0.0119019
0.3525	-0.0109863	-0.0012207	0.0090332	0.00671387	-0.00976562	0.00384521	0.0032959	-0.0163574	-0.0169067	-0.0161743	-0.0133667	-0.0117798
0.35275	-0.0109253	-0.00128174	0.00909424	0.00671387	-0.00970459	0.00390625	0.00341797	-0.0162354	-0.0169067	-0.0160522	-0.0132446	-0.0115967
0.353	-0.0109863	-0.00134277	0.00878906	0.00683594	-0.00970459	0.00384521	0.00335693	-0.0161133	-0.0167847	-0.0159302	-0.0131836	-0.0114136
0.35325	-0.0111084	-0.00140381	0.00872803	0.00689697	-0.00970459	0.00378418	0.00341797	-0.0159302	-0.0167236	-0.0160522	-0.0131836	-0.0114746
0.3535	-0.0110474	-0.00140381	0.00891113	0.00689697	-0.00976562	0.00390625	0.00341797	-0.015686	-0.0166016	-0.0158081	-0.0131226	-0.0115356
0.35375	-0.0110474	-0.00128174	0.00897217	0.00689697	-0.00976562	0.00396729	0.00354004	-0.0155029	-0.0163574	-0.015686	-0.0130615	-0.0114746
0.354	-0.0111084	-0.00134277	0.00909424	0.00671387	-0.00982666	0.00402832	0.003479	-0.015686	-0.0162964	-0.015686	-0.0130615	-0.0114136
0.35425	-0.0111694	-0.00128174	0.00927734	0.00653076	-0.0100098	0.00402832	0.00378418	-0.015564	-0.0161133	-0.0155029	-0.0128174	-0.0112305
0.3545	-0.0112305	-0.00109863	0.00939941	0.00640869	-0.0101318	0.00396729	0.00372314	-0.0155029	-0.0159912	-0.0155029	-0.0127563	-0.0113525
0.35475	-0.0112915	-0.0010376	0.00964355	0.00640869	-0.0101929	0.00415039	0.00384521	-0.0153809	-0.0158691	-0.0154419	-0.0126953	-0.0113525
0.355	-0.0111694	-0.0010376	0.00982666	0.00640869	-0.0101318	0.00427246	0.00384521	-0.0153809	-0.0158691	-0.0154419	-0.0127563	-0.0115967
0.35525	-0.0112305	-0.000976562	0.0100098	0.00634766	-0.0101318	0.00445557	0.00402832	-0.0151978	-0.0158081	-0.0153809	-0.0128174	-0.0115356
0.3555	-0.0113525	-0.000854492	0.00994873	0.00634766	-0.0100708	0.0043335	0.00408936	-0.0150757	-0.0157471	-0.0153809	-0.0127563	-0.0112915
0.35575	-0.0112305	-0.000793457	0.0098877	0.00628662	-0.0100708	0.00445557	0.00421143	-0.0151367	-0.015625	-0.0153198	-0.0127563	-0.0113525
0.356	-0.0111084	-0.000854492	0.00982666	0.00628662	-0.0101318	0.00457764	0.00439453	-0.0148926	-0.015625	-0.0151978	-0.0126953	-0.0113525
0.35625	-0.0111084	-0.000793457	0.00994873	0.00628662	-0.0101318	0.00445557	0.00445557	-0.0147705	-0.015625	-0.0151978	-0.0126953	-0.0112915
0.3565	-0.0111694	-0.000732422	0.00994873	0.00634766	-0.0101929	0.0045166	0.00439453	-0.0147705	-0.015625	-0.0151978	-0.0127563	-0.0113525
0.35675	-0.0113525	-0.000732422	0.0100708	0.00640869	-0.010376	0.00457764	0.00439453	-0.0147095	-0.015564	-0.0150757	-0.0126953	-0.0112305
0.357	-0.0114136	-0.000488281	0.0101929	0.00640869	-0.010376	0.00463867	0.00463867	-0.0147095	-0.0155029	-0.0150757	-0.0125732	-0.0111084
0.35725	-0.0114136	-0.000427246	0.010437	0.00634766	-0.010376	0.00469971	0.00469971	-0.0146484	-0.0153809	-0.0148926	-0.0125732	-0.0111084
0.3575	-0.0114136	-0.000549316	0.0105591	0.00640869	-0.010376	0.00482178	0.00476074	-0.0146484	-0.0154419	-0.0147705	-0.0125122	-0.0111084
0.35775	-0.0112305	-0.000366211	0.0105591	0.00640869	-0.0103149	0.00494385	0.00463867	-0.0147095	-0.015564	-0.0147095	-0.0125122	-0.0112305
0.358	-0.0111084	-0.000244141	0.010498	0.00622559	-0.010376	0.00500488	0.00469971	-0.0146484	-0.0155029	-0.0147095	-0.0124512	-0.0111694
0.35825	-0.0112305	-0.000183105	0.0105591	0.00622559	-0.0105591	0.00506592	0.00494385	-0.0146484	-0.0155029	-0.0146484	-0.0123291	-0.0111694
0.3585	-0.0114136	-0.00012207	0.0106812	0.00622559	-0.0108643	0.00506592	0.00500488	-0.0145264	-0.0153809	-0.0145874	-0.0124512	-0.0111694
0.35875	-0.0114746	-0.00012207	0.0108643	0.00610352	-0.0109863	0.00524902	0.00506592	-0.0145264	-0.0152588	-0.0143433	-0.0123901	-0.0109863
0.359	-0.0115356	-0.000183105	0.0110474	0.00616455	-0.0109863	0.00537109	0.00512695	-0.0145874	-0.0153198	-0.0143433	-0.0123291	-0.0108643
0.35925	-0.0115967	-0.000244141	0.0111694	0.00622559	-0.0111694	0.00537109	0.00518799	-0.0145264	-0.0151978	-0.0142212	-0.0122681	-0.0107422
0.3595	-0.0115967	-0.00012207	0.0112305	0.00628662	-0.0112915	0.0055542	0.00537109	-0.0145264	-0.0150757	-0.0140991	-0.0122681	-0.0107422
0.35975	-0.0116577	-0.000244141	0.0114136	0.00628662	-0.0113525	0.00549316	0.00543213	-0.0145264	-0.0148926	-0.0140991	-0.0120239	-0.0106812
0.36	-0.0115356	-6.10352e-05	0.0112305	0.00604248	-0.0112305	0.00543213	0.00561523	-0.0144653	-0.0147095	-0.0142822	-0.0120239	-0.0105591
0.36025	-0.0115356	0.00012207	0.0111084	0.00585938	-0.0111694	0.0055542	0.00567627	-0.0142212	-0.0146484	-0.0143433	-0.0120239	-0.0106812
0.3605	-0.0114746	6.10352e-05	0.0112305	0.00579834	-0.0111694	0.0055542	0.0057373	-0.0139771	-0.0145264	-0.0142822	-0.0119629	-0.0107422
0.36075	-0.0115356	0.000183105	0.0114136	0.00579834	-0.0111084	0.00579834	0.00561523	-0.0140381	-0.0145874	-0.0142822	-0.0118408	-0.0108032
0.361	-0.0115967	0.000183105	0.0114746	0.00592041	-0.0111694	0.00592041	0.00585938	-0.013855	-0.0143433	-0.0142822	-0.0115967	-0.0108032
0.36125	-0.0116577	0.000305176	0.0116577	0.00592041	-0.0111084	0.00585938	0.00598145	-0.0137939	-0.0142822	-0.0142212	-0.0116577	-0.0109253
0.3615	-0.0117798	0.000305176	0.0115967	0.00592041	-0.0111694	0.00579834	0.00610352	-0.0136719	-0.0142212	-0.0141602	-0.0115967	-0.0108643
0.36175	-0.0119629	0.000244141	0.0115967	0.00610352	-0.0112915	0.00585938	0.00628662	-0.0136108	-0.0142212	-0.0140381	-0.0115967	-0.0108643
0.362	-0.0119629	0.00012207	0.0115356	0.00616455	-0.0114136	0.00585938	0.00628662	-0.0136108	-0.0144043	-0.013916	-0.0117188	-0.0108643
0.36225	-0.0119629	0.000183105	0.0114746	0.00616455	-0.0114746	0.00604248	0.00628662	-0.0134888	-0.0144043	-0.0134888	-0.0115967	-0.0106201
0.3625	-0.0119019	0.000305176	0.0114136	0.00616455	-0.0114746	0.00616455	0.00634766	-0.0133667	-0.0145264	-0.0134277	-0.0116577	-0.0108643
0.36275	-0.0119019	0.000305176	0.0114746	0.00592041	-0.0113525	0.00616455	0.00665283	-0.0132446	-0.0143433	-0.0133057	-0.0117188	-0.0106812
0.363	-0.0118408	0.000244141	0.0115356	0.00579834	-0.0112915	0.00616455	0.0067749	-0.0132446	-0.0142212	-0.0133057	-0.0117188	-0.0106201
0.36325	-0.0119629	0.000244141	0.0117188	0.00585938	-0.0112915	0.00616455	0.00701904	-0.0131226	-0.0140991	-0.0132446	-0.0116577	-0.010437
0.3635	-0.0120239	0.00146484	0.013855	0.00494385	-0.0132446	0.0100708	0.010437	-0.0065918	-0.00860596	-0.0101318	-0.010437	-0.0120239
0.36375	-0.024353	0.0531006	0.0682373	-0.027771	-0.0673218	0.0710449	0.0529175	0.0617676	0.0540161	0.0422363	0.0320435	0.0098877
0.364	-0.0569458	0.18634	0.203674	-0.109863	-0.199524	0.211853	0.166504	0.208557	0.196167	0.167603	0.123596	0.0510864
0.36425	-0.0970459	0.385071	0.404175	-0.210083	-0.362183	0.416565	0.292419	0.418152	0.402039	0.306885	0.208008	0.0752563
0.3645	-0.134705	0.62915	0.656494	-0.307739	-0.515747	0.668701	0.422607	0.677673	0.648987	0.451904	0.305603	0.117615
0.36475	-0.156006	0.808228	0.869141	-0.370361	-0.601562	0.857727	0.491089	0.882751	0.816833	0.526367	0.354309	0.135742
0.365	-0.150879	0.860535	0.950867	-0.373474	-0.588257	0.916382	0.463196	0.954224	0.858521	0.504028	0.335754	0.124329
0.36525	-0.130554	0.809448	0.923218	-0.342102	-0.521729	0.8703	0.402588	0.918457	0.800903	0.452759	0.312134	0.125732
0.3655	-0.106262	0.698669	0.811157	-0.297791	-0.440979	0.749634	0.32428	0.800964	0.695007	0.379028	0.266052	0.108459
0.36575	-0.0838013	0.58728	0.675232	-0.252991	-0.364746	0.625549	0.254822	0.670349	0.594055	0.313843	0.224854	0.0948486
0.366	-0.0648193	0.490051	0.55719	-0.214111	-0.299744	0.518433	0.19928	0.560181	0.506287	0.260193	0.18988	0.0829468
0.36625	-0.0499878	0.411011	0.461182	-0.182556	-0.248169	0.431946	0.153625	0.469116	0.431641	0.215881	0.159729	0.0712891
0.3665	-0.0388794	0.349915	0.386841	-0.158325	-0.20929	0.365479	0.120728	0.400024	0.374023	0.183838	0.137512	0.0629272
0.36675	-0.031189	0.305359	0.332214	-0.140869	-0.181763	0.317078	0.097229	0.349182	0.33075	0.16095	0.121094	0.0561523
0.367	-0.0262451	0.275146	0.295105	-0.129333	-0.164124	0.284607	0.0824585	0.31488	0.301025	0.146606	0.110474	0.0515747
0.36725	-0.0236206	0.257446	0.272705	-0.123169	-0.154968	0.265808	0.0750732	0.294739	0.283264	0.139404	0.104736	0.0488892
0.3675	-0.0228882	0.250427	0.262817	-0.121277	-0.152588	0.25824	0.0731812	0.286438	0.275513	0.138184	0.10321	0.0479126
0.36775	-0.0235596	0.252319	0.263184	-0.12323	-0.155884	0.260071	0.0761719	0.288025	0.27655	0.142029	0.105103	0.0482788
0.368	-0.0253296	0.26123	0.271667	-0.128113	-0.163513	0.269409	0.0827026	0.297852	0.284668	0.14978	0.109741	0.0499268
0.36825	-0.0280151	0.275574	0.286621	-0.135437	-0.174805	0.284729	0.0919189	0.313843	0.298523	0.160583	0.116699	0.0524902
0.3685	-0.03125	0.294373	0.306763	-0.144531	-0.18866	0.304688	0.103088	0.335083	0.317078	0.173767	0.125305	0.0558472
0.36875	-0.0348511	0.316467	0.330566	-0.154907	-0.204407	0.328125	0.115479	0.360229	0.33905	0.188477	0.135254	0.0596924
0.369	-0.0386353	0.340881	0.357056	-0.166321	-0.221375	0.354187	0.128784	0.388	0.363525	0.204346	0.14624	0.0640259
0.36925	-0.0424805	0.366821	0.385315	-0.178467	-0.238953	0.381836	0.142273	0.41748	0.389832	0.220825	0.157715	0.0688477
0.3695	-0.0463257	0.393616	0.414429	-0.190796	-0.256714	0.410034	0.155701	0.447998	0.417114	0.237549	0.169434	0.0738525
0.36975	-0.0498657	0.420654	0.443726	-0.203369	-0.274231	0.438416	0.16864	0.478821	0.444702	0.25415	0.181152	0.0787964
0.37	-0.0533447	0.447388	0.472778	-0.215698	-0.291504	0.466431	0.180969	0.509583	0.472412	0.270569	0.192749	0.0838013
0.37025	-0.0565796	0.473206	0.500916	-0.227722	-0.307983	0.49353	0.192444	0.539551	0.499512	0.286438	0.204041	0.0889282
0.3705	-0.0595093	0.498108	0.527771	-0.239441	-0.323425	0.519531	0.202942	0.56842	0.525757	0.301208	0.214661	0.0935669
0.37075	-0.0618286	0.521667	0.553101	-0.25061	-0.337891	0.544128	0.21228	0.595642	0.550659	0.315063	0.224609	0.0981445
0.371	-0.0639648	0.543701	0.576599	-0.261047	-0.351013	0.566895	0.220581	0.62146	0.57428	0.328064	0.234009	0.1026
0.37125	-0.0657349	0.564087	0.598022	-0.270691	-0.362793	0.587891	0.227722	0.645264	0.596313	0.340088	0.242737	0.106689
0.3715	-0.0668335	0.58252	0.61731	-0.279602	-0.37323	0.606995	0.233521	0.667175	0.616638	0.350891	0.250671	0.110535
0.37175	-0.067688	0.599243	0.634705	-0.287781	-0.382507	0.623901	0.238098	0.687134	0.635193	0.360779	0.257935	0.114014
0.372	-0.0682373	0.614258	0.64978	-0.295105	-0.39032	0.638733	0.241577	0.704834	0.651794	0.369324	0.264404	0.117188
0.37225	-0.0685425	0.627197	0.662781	-0.301453	-0.396851	0.65155	0.243896	0.720215	0.666321	0.376587	0.269897	0.119873
0.3725	-0.0684814	0.638245	0.673523	-0.306946	-0.401917	0.662231	0.245178	0.733459	0.678955	0.38269	0.274658	0.122498
0.37275	-0.0678711	0.647278	0.682129	-0.311646	-0.405701	0.671021	0.245544	0.744629	0.689575	0.387695	0.278503	0.124878
0.373	-0.0670776	0.654602	0.689026	-0.315613	-0.408325	0.677917	0.244751	0.753723	0.698547	0.391541	0.281616	0.126709
0.37325	-0.0661011	0.660156	0.693848	-0.318787	-0.40979	0.683044	0.24292	0.760742	0.705627	0.394287	0.283997	0.128357
0.3735	-0.0646362	0.664001	0.696472	-0.321228	-0.410095	0.686157	0.240295	0.766113	0.710876	0.396057	0.285645	0.129761
0.37375	-0.0631104	0.66626	0.697388	-0.322937	-0.409424	0.687439	0.236877	0.769409	0.714233	0.396606	0.286377	0.130493
0.374	-0.0612793	0.666748	0.696655	-0.323853	-0.407593	0.687195	0.232605	0.771057	0.716125	0.396484	0.286621	0.131165
0.37425	-0.0592041	0.665894	0.694275	-0.324158	-0.404846	0.685364	0.227783	0.770813	0.716431	0.395447	0.286438	0.131531
0.3745	-0.0568848	0.663696	0.690491	-0.323975	-0.401245	0.682129	0.222168	0.768982	0.71521	0.393372	0.285461	0.131653
0.37475	-0.0545044	0.660339	0.68512	-0.323059	-0.39679	0.677734	0.216125	0.765808	0.71283	0.391052	0.283997	0.131653
0.375	-0.0519409	0.655823	0.678406	-0.321533	-0.391541	0.671875	0.209717	0.76123	0.708984	0.387878	0.282043	0.131348
0.37525	-0.0491943	0.650146	0.670837	-0.31958	-0.385498	0.664917	0.202576	0.755432	0.703918	0.384094	0.279541	0.130676
0.3755	-0.0465088	0.643616	0.662048	-0.3172	-0.37915	0.657043	0.195129	0.748474	0.697815	0.379578	0.276794	0.129944
0.37575	-0.0437622	0.636047	0.652527	-0.314392	-0.372131	0.648254	0.187622	0.740417	0.690857	0.374634	0.273499	0.128906
0.376	-0.0408325	0.627625	0.641968	-0.311218	-0.364624	0.638794	0.179749	0.731384	0.682983	0.369385	0.270081	0.12793
0.37625	-0.0378418	0.618591	0.630615	-0.3078	-0.356812	0.628479	0.171753	0.721313	0.674133	0.363647	0.266235	0.126587
0.3765	-0.03479	0.608765	0.618652	-0.304016	-0.348572	0.617432	0.163513	0.710449	0.664673	0.357544	0.262085	0.125244
0.37675	-0.0318604	0.59845	0.606018	-0.299927	-0.340088	0.605896	0.155151	0.698975	0.654358	0.351196	0.257874	0.123657
0.377	-0.0289917	0.58783	0.593323	-0.295593	-0.331604	0.594177	0.14679	0.687561	0.64386	0.344543	0.253357	0.121826
0.37725	-0.0262451	0.577942	0.58136	-0.291687	-0.32373	0.583252	0.139465	0.677124	0.634399	0.338684	0.249512	0.120667
0.3775	-0.0233765	0.565796	0.566589	-0.286499	-0.313965	0.569092	0.130005	0.662048	0.620728	0.329956	0.243408	0.118347
0.37775	-0.0192261	0.546204	0.543213	-0.278198	-0.299194	0.546753	0.115417	0.636719	0.598694	0.315857	0.233704	0.114258
0.378	-0.0144043	0.522095	0.515015	-0.267944	-0.282043	0.520325	0.100708	0.609253	0.574951	0.301636	0.224426	0.111084
0.37825	-0.00976562	0.498535	0.487488	-0.257935	-0.265564	0.494873	0.0866699	0.582947	0.551392	0.287659	0.214905	0.1073
0.3785	-0.00567627	0.477478	0.463257	-0.24884	-0.251099	0.472473	0.0744629	0.559631	0.529907	0.275391	0.206238	0.10376
0.37875	-0.0022583	0.459473	0.442688	-0.241089	-0.238831	0.453247	0.0641479	0.539917	0.511353	0.264954	0.198853	0.100586
0.379	0.000488281	0.444153	0.425415	-0.234436	-0.228088	0.436951	0.0557251	0.523254	0.495422	0.256165	0.192505	0.0979004
0.37925	0.00305176	0.430908	0.410706	-0.228699	-0.218933	0.423157	0.0485229	0.508789	0.481628	0.248474	0.186951	0.0953979
0.3795	0.00512695	0.419434	0.397888	-0.223572	-0.21106	0.411133	0.0422974	0.496094	0.469299	0.241821	0.181885	0.0931396
0.37975	0.0067749	0.40918	0.386536	-0.218872	-0.203918	0.400208	0.0367432	0.48468	0.45813	0.235718	0.177429	0.0911865
0.38	0.00842285	0.399597	0.376038	-0.214539	-0.197205	0.390137	0.0318604	0.473999	0.447815	0.230164	0.173279	0.0894775
0.38025	0.0098877	0.390442	0.365784	-0.210388	-0.190979	0.380371	0.0272827	0.463623	0.437805	0.224792	0.169128	0.0877075
0.3805	0.0114136	0.381531	0.356018	-0.20636	-0.184631	0.370911	0.022583	0.453369	0.427856	0.21936	0.165222	0.0859985
0.38075	0.0129395	0.372559	0.346252	-0.202209	-0.178589	0.361633	0.0181885	0.443115	0.418213	0.213989	0.161255	0.0842285
0.381	0.0143433	0.363647	0.336304	-0.198059	-0.172546	0.352051	0.0136719	0.432617	0.408264	0.208435	0.157349	0.0824585
0.38125	0.0158081	0.354126	0.325806	-0.193665	-0.16626	0.341919	0.00891113	0.421692	0.398132	0.20282	0.153137	0.0806274
0.3815	0.0175171	0.344238	0.314758	-0.189026	-0.159485	0.331238	0.00378418	0.410217	0.387451	0.196472	0.148804	0.0787964
0.38175	0.019104	0.333801	0.303223	-0.184082	-0.152466	0.320129	-0.00146484	0.397949	0.37616	0.190002	0.144226	0.0767212
0.382	0.020752	0.322876	0.291138	-0.179138	-0.145081	0.308533	-0.00695801	0.385315	0.364502	0.183411	0.139587	0.074707
0.38225	0.0223389	0.311707	0.278931	-0.174072	-0.137756	0.296753	-0.0123901	0.372498	0.352539	0.176514	0.134644	0.0726318
0.3825	0.0239868	0.300354	0.266418	-0.169006	-0.130249	0.284668	-0.0177612	0.359253	0.340271	0.169556	0.1297	0.0704956
0.38275	0.0255127	0.289001	0.253845	-0.163818	-0.122803	0.272583	-0.0231323	0.346008	0.328064	0.162659	0.124695	0.0682983
0.383	0.0269775	0.277466	0.241272	-0.158569	-0.115234	0.260376	-0.0282593	0.332581	0.315735	0.15564	0.119812	0.065979
0.38325	0.0285645	0.265869	0.228577	-0.153137	-0.107727	0.248108	-0.0335083	0.319214	0.303345	0.148743	0.114807	0.0636597
0.3835	0.0302124	0.254395	0.216003	-0.147827	-0.100159	0.236023	-0.0385132	0.305725	0.290894	0.141846	0.109863	0.0612793
0.38375	0.0317993	0.243042	0.203369	-0.142578	-0.0928345	0.223938	-0.043396	0.292358	0.278442	0.135071	0.104919	0.059082
0.384	0.0330811	0.23175	0.191101	-0.13739	-0.0856323	0.212219	-0.0481567	0.279358	0.266418	0.128296	0.0999146	0.0568848
0.38425	0.0344849	0.220642	0.179199	-0.132202	-0.0786133	0.2005	-0.0527344	0.266357	0.254456	0.121643	0.0951538	0.0546875
0.3845	0.0357666	0.2099	0.167664	-0.127258	-0.0719604	0.189209	-0.0571899	0.253845	0.242554	0.115295	0.0903931	0.0524902
0.38475	0.0368652	0.199463	0.15625	-0.122375	-0.0655518	0.178223	-0.0612793	0.241821	0.23114	0.109009	0.0859375	0.0504761
0.385	0.0380859	0.189453	0.145447	-0.117676	-0.0593262	0.167847	-0.0652466	0.230347	0.220154	0.102844	0.0817261	0.0483398
0.38525	0.0392456	0.17981	0.135071	-0.112976	-0.0534058	0.157959	-0.0689087	0.218994	0.209412	0.0970459	0.0776367	0.0463867
0.3855	0.0400391	0.170471	0.125183	-0.108582	-0.0477905	0.148254	-0.0723267	0.207947	0.199097	0.0914917	0.0737305	0.0444336
0.38575	0.0408936	0.161316	0.115601	-0.104126	-0.0424805	0.138977	-0.0755005	0.197388	0.189331	0.0861816	0.0697632	0.0426025
0.386	0.041687	0.152466	0.106384	-0.0999146	-0.0374756	0.130005	-0.0785522	0.187195	0.179688	0.0811157	0.065979	0.0408325
0.38625	0.0422363	0.144226	0.0977783	-0.0959473	-0.0325317	0.121277	-0.0812378	0.177551	0.170593	0.0761719	0.0625	0.0390625
0.3865	0.0427246	0.136292	0.0895386	-0.0921021	-0.027832	0.11322	-0.0836792	0.168274	0.161865	0.0715332	0.059082	0.0373535
0.38675	0.0432739	0.128723	0.0817871	-0.088562	-0.0233154	0.105347	-0.0858765	0.159546	0.153503	0.0671387	0.0557861	0.0358887
0.387	0.0437622	0.121399	0.0744019	-0.085022	-0.0189819	0.0980835	-0.0875854	0.151245	0.145447	0.0629272	0.0527954	0.0344238
0.38725	0.0442505	0.114563	0.0673828	-0.081604	-0.0149536	0.0911865	-0.0893555	0.143066	0.137756	0.0588379	0.0496826	0.0328979
0.3875	0.0445557	0.108154	0.0606079	-0.0783691	-0.0111694	0.0846558	-0.0907593	0.135437	0.130493	0.0550537	0.0467529	0.0316162
0.38775	0.0447998	0.101929	0.0543213	-0.0752563	-0.00762939	0.0785522	-0.09198	0.128357	0.123596	0.0515747	0.0440674	0.0303345
0.388	0.045105	0.0960693	0.0484009	-0.0723267	-0.00445557	0.0726929	-0.0930176	0.121582	0.117188	0.0482178	0.041626	0.0289917
0.38825	0.0454102	0.0905151	0.0427856	-0.069519	-0.00140381	0.0670166	-0.0939941	0.115112	0.11084	0.0447998	0.0391235	0.0275879
0.3885	0.0453491	0.085144	0.0376587	-0.0668335	0.00134277	0.0617676	-0.0948486	0.109009	0.104858	0.041748	0.0366821	0.0264282
0.38875	0.0454712	0.0802002	0.0328369	-0.0640869	0.00378418	0.0567627	-0.09552	0.10321	0.0993652	0.0390625	0.0345459	0.0255737
0.389	0.0454712	0.0755005	0.0283813	-0.0615845	0.00622559	0.052063	-0.0962524	0.0975952	0.0939331	0.0362549	0.0324707	0.0244751
0.38925	0.0456543	0.0709839	0.024231	-0.0591431	0.00817871	0.0476685	-0.0967407	0.0922852	0.0889893	0.0338135	0.0304565	0.0234375
0.3895	0.0456543	0.0668945	0.0203857	-0.0567017	0.0101929	0.0437012	-0.0971069	0.0872192	0.0842896	0.0314331	0.0286865	0.0223389
0.38975	0.0453491	0.0629272	0.0167236	-0.0545044	0.0120239	0.039917	-0.0974121	0.0825195	0.0797119	0.0289307	0.0269775	0.0213623
0.39	0.045166	0.0591431	0.0132446	-0.0524902	0.0137939	0.036438	-0.0974731	0.0783081	0.0753784	0.0267944	0.0253906	0.0204468
0.39025	0.0449219	0.0557251	0.0100708	-0.0505981	0.0153809	0.0332031	-0.0974121	0.0743408	0.0715332	0.0248413	0.0238647	0.0194702
0.3905	0.0447998	0.0523682	0.00714111	-0.0488281	0.0168457	0.0300903	-0.0974121	0.0704956	0.067749	0.0229492	0.0223999	0.0186157
0.39075	0.0446167	0.0492554	0.00427246	-0.0470581	0.0182495	0.0270996	-0.0970459	0.0669556	0.0643921	0.0213623	0.0211792	0.0180664
0.391	0.0445557	0.0462036	0.00170898	-0.0452881	0.0195312	0.024353	-0.0967407	0.0634766	0.0608521	0.0195312	0.0198364	0.0172119
0.39125	0.0441895	0.043457	-0.000671387	-0.0437012	0.020813	0.0216064	-0.0964966	0.0601807	0.0578003	0.0179443	0.0185547	0.0164795
0.3915	0.0440674	0.0408936	-0.00286865	-0.0423584	0.0220337	0.019043	-0.0959473	0.0571899	0.0549927	0.0164795	0.0175781	0.0158081
0.39175	0.0437622	0.0385132	-0.00488281	-0.0409546	0.0230103	0.0166626	-0.0957031	0.0543823	0.052124	0.0150146	0.0162964	0.0150757
0.392	0.0435791	0.0360718	-0.00689697	-0.0396729	0.0239868	0.0145874	-0.0952148	0.0519409	0.0495605	0.0136719	0.0153809	0.0144653
0.39225	0.0432129	0.0338135	-0.00860596	-0.038269	0.0248413	0.0126953	-0.0945435	0.0496216	0.0471191	0.0123901	0.0142822	0.0137329
0.3925	0.0427246	0.0317383	-0.0103149	-0.0370483	0.0256958	0.0109253	-0.0940552	0.0473633	0.0447388	0.0111694	0.0134277	0.0131836
0.39275	0.0424194	0.0297241	-0.0117798	-0.0358276	0.0263672	0.00915527	-0.0933228	0.045166	0.0425415	0.0102539	0.0125122	0.0126343
0.393	0.0421753	0.0278931	-0.0133667	-0.03479	0.0269165	0.00744629	-0.0927124	0.0430908	0.0405884	0.00927734	0.0118408	0.012207
0.39325	0.0419312	0.0261841	-0.0148315	-0.0336304	0.0275879	0.0057373	-0.0918579	0.0411377	0.0388184	0.00848389	0.0111084	0.0116577
0.3935	0.041748	0.0244141	-0.0162354	-0.0326538	0.0283203	0.00415039	-0.0910645	0.0395508	0.0372925	0.00787354	0.010376	0.0112305
0.39375	0.0415649	0.0228271	-0.0174561	-0.0316162	0.0289307	0.00262451	-0.09021	0.0379028	0.0355835	0.00720215	0.00964355	0.0108643
0.394	0.0411987	0.0213013	-0.0186157	-0.0307617	0.0292969	0.00134277	-0.0892944	0.036499	0.0342407	0.00653076	0.0090332	0.010498
0.39425	0.0410156	0.0197754	-0.0195923	-0.0297852	0.0296631	0.00012207	-0.0883789	0.0352783	0.0328369	0.00592041	0.00860596	0.0101318
0.3945	0.0408325	0.0184326	-0.0203857	-0.0288086	0.0300293	-0.000793457	-0.0874023	0.0341187	0.0315552	0.00537109	0.00805664	0.00970459
0.39475	0.0406494	0.017334	-0.0212402	-0.0278931	0.0303345	-0.00195312	-0.0863647	0.0332031	0.0307617	0.00494385	0.00738525	0.00933838
0.395	0.0404663	0.0160522	-0.0222168	-0.0272827	0.0308838	-0.00305176	-0.0854492	0.0323486	0.0300293	0.00457764	0.0067749	0.00897217
0.39525	0.0402222	0.0148926	-0.0231323	-0.0265503	0.0313721	-0.00396729	-0.0845947	0.0314941	0.0291748	0.00415039	0.00622559	0.00842285
0.3955	0.039978	0.0139771	-0.0239258	-0.026001	0.0317993	-0.00488281	-0.0836792	0.0307007	0.0283203	0.00384521	0.00592041	0.00817871
0.39575	0.0396729	0.0130005	-0.0246582	-0.0253296	0.0320435	-0.00579834	-0.0827026	0.0302124	0.0279541	0.00360107	0.00579834	0.00811768
0.396	0.0393677	0.012085	-0.0251465	-0.0246582	0.0323486	-0.00653076	-0.0817261	0.0298462	0.0274048	0.00335693	0.00549316	0.00775146
0.39625	0.0391846	0.0112915	-0.0256958	-0.024231	0.0326538	-0.00732422	-0.0807495	0.02948	0.0268555	0.00317383	0.00537109	0.00738525
0.3965	0.0390625	0.010498	-0.0262451	-0.0238647	0.03302	-0.00805664	-0.079895	0.0289917	0.0264282	0.00292969	0.00518799	0.00726318
0.39675	0.0388794	0.00970459	-0.0267334	-0.0233154	0.0332031	-0.00848389	-0.0787964	0.0288696	0.0264282	0.00286865	0.00518799	0.00720215
0.397	0.0387573	0.00909424	-0.0270386	-0.0228271	0.0332031	-0.00891113	-0.0777588	0.0286865	0.0262451	0.00305176	0.00524902	0.00714111
0.39725	0.0385132	0.00866699	-0.0272827	-0.022644	0.0331421	-0.00921631	-0.0765991	0.0286255	0.026123	0.00317383	0.00543213	0.00695801
0.3975	0.038269	0.00842285	-0.0272827	-0.0224609	0.0332031	-0.00939941	-0.0754395	0.0287476	0.026123	0.00323486	0.00531006	0.0067749
0.39775	0.0380249	0.00830078	-0.0272217	-0.0222168	0.03302	-0.00939941	-0.074585	0.0288696	0.026001	0.00317383	0.00524902	0.0065918
0.398	0.0380249	0.00805664	-0.0271606	-0.0220337	0.0328979	-0.00946045	-0.0735474	0.0291138	0.0263062	0.00360107	0.00561523	0.00665283
0.39825	0.0377808	0.00799561	-0.0271606	-0.0218506	0.0326538	-0.00946045	-0.0725098	0.0292969	0.0264893	0.00408936	0.0057373	0.0065918
0.3985	0.0376587	0.00805664	-0.0268555	-0.0217896	0.0324707	-0.00933838	-0.0717163	0.02948	0.0267944	0.00445557	0.00598145	0.00671387
0.39875	0.0374756	0.00842285	-0.0263672	-0.0216064	0.0321045	-0.0088501	-0.0707397	0.0299072	0.0274658	0.00506592	0.00634766	0.00695801
0.399	0.0372314	0.00866699	-0.0257568	-0.0215454	0.0317383	-0.00854492	-0.0696411	0.0302124	0.0280762	0.00549316	0.00665283	0.00708008
0.39925	0.0369263	0.00897217	-0.0250244	-0.0216064	0.031189	-0.00793457	-0.0686035	0.0308228	0.0288696	0.00616455	0.00714111	0.00726318
0.3995	0.0366821	0.00939941	-0.024353	-0.0216675	0.0306396	-0.00726318	-0.0675659	0.0314941	0.0297852	0.00683594	0.00762939	0.00762939
0.39975	0.0363159	0.0098877	-0.0236206	-0.0217285	0.0300903	-0.00671387	-0.0665283	0.0322266	0.0303955	0.00762939	0.00811768	0.0078125
0.4	0.0360107	0.010498	-0.0227661	-0.0218506	0.029541	-0.00604248	-0.0655518	0.03302	0.0309448	0.00842285	0.00872803	0.00817871
0.40025	0.0356445	0.0110474	-0.0217285	-0.0219727	0.0289307	-0.00537109	-0.0646362	0.0338135	0.0316162	0.00939941	0.00933838	0.00842285
0.4005	0.0352173	0.0118408	-0.0205688	-0.0220947	0.0281372	-0.0043335	-0.0636597	0.0344849	0.0324707	0.0103149	0.0101318	0.0088501
0.40075	0.0349731	0.0127563	-0.0193481	-0.0223389	0.0272827	-0.003479	-0.0626221	0.0352783	0.0333862	0.0112305	0.0107422	0.00909424
0.401	0.0345459	0.0136719	-0.0180664	-0.022583	0.0263062	-0.0022583	-0.0615845	0.0359497	0.0341797	0.012085	0.0114136	0.00958252
0.40125	0.0338745	0.0146484	-0.0164185	-0.0228882	0.0253906	-0.0010376	-0.0603638	0.0366821	0.0350342	0.0130615	0.012146	0.0098877
0.4015	0.0330811	0.015564	-0.0148315	-0.0229492	0.0244141	0.000366211	-0.0593262	0.0372925	0.0358276	0.0139771	0.0128784	0.0101318
0.40175	0.0324097	0.0165405	-0.0130615	-0.0230713	0.0233765	0.00170898	-0.0583496	0.0380859	0.0366211	0.0149536	0.0136108	0.010437
0.402	0.0315552	0.0175781	-0.0111084	-0.0232544	0.0222168	0.00305176	-0.057373	0.0386963	0.0373535	0.0158081	0.0142212	0.010498
0.40225	0.0306396	0.0186768	-0.00915527	-0.0234985	0.0209351	0.00457764	-0.0563965	0.0391846	0.0380249	0.0167847	0.0148315	0.0108643
0.4025	0.0299072	0.0198364	-0.00701904	-0.0236206	0.0194702	0.00622559	-0.0553589	0.0396118	0.0389404	0.0178223	0.0157471	0.0112915
0.40275	0.0291748	0.0211182	-0.00482178	-0.0237427	0.0180664	0.00805664	-0.0543823	0.0401001	0.039917	0.0188599	0.0164795	0.0118408
0.403	0.0282593	0.022583	-0.00256348	-0.0241089	0.0164185	0.0100708	-0.0532837	0.0407104	0.0408325	0.0200195	0.0172119	0.0122681
0.40325	0.0273438	0.0241089	-0.00012207	-0.024353	0.0146484	0.012146	-0.0523071	0.0410767	0.0415039	0.0211182	0.0180664	0.0128784
0.4035	0.0263062	0.0256958	0.0022583	-0.0245972	0.0128174	0.0141602	-0.0513306	0.041626	0.0422363	0.0223389	0.0189819	0.0134277
0.40375	0.0251465	0.0274048	0.00494385	-0.0249023	0.0108643	0.0163574	-0.050293	0.0419922	0.0427856	0.0235596	0.0197754	0.0136719
0.404	0.0239868	0.0290527	0.00769043	-0.0252686	0.00878906	0.0187378	-0.0493774	0.0422974	0.0432739	0.0245972	0.0205688	0.0140991
0.40425	0.0228271	0.0308228	0.0106812	-0.0255737	0.0065918	0.0211182	-0.0483398	0.0427856	0.0437622	0.0258179	0.0215454	0.0146484
0.4045	0.0215454	0.0326538	0.0137939	-0.0257568	0.00439453	0.0236206	-0.0472412	0.0430908	0.0443115	0.0267944	0.0222778	0.0152588
0.40475	0.0202637	0.034668	0.0169678	-0.0261841	0.00213623	0.026062	-0.0462036	0.0435181	0.0447998	0.0279541	0.0231934	0.015564
0.405	0.019043	0.0366211	0.0203247	-0.0265503	0	0.0286255	-0.0454712	0.0438843	0.0454102	0.0291138	0.0240479	0.0159302
0.40525	0.0178833	0.0386963	0.0238647	-0.0270996	-0.00219727	0.0313721	-0.0444946	0.0441895	0.0461426	0.0303955	0.0249634	0.0163574
0.4055	0.0165405	0.0409546	0.0275879	-0.02771	-0.0045166	0.0343628	-0.0435181	0.0445557	0.0467529	0.0316162	0.026001	0.0168457
0.40575	0.0150757	0.0432129	0.03125	-0.0281982	-0.00701904	0.0373535	-0.0424194	0.0449829	0.0474854	0.032959	0.0271606	0.0172729
0.406	0.0136108	0.0454712	0.0349731	-0.0285645	-0.00976562	0.0404053	-0.0412598	0.0452881	0.0480957	0.0341187	0.0280762	0.0176392
0.40625	0.012085	0.0479736	0.0388794	-0.0288696	-0.0125732	0.0437012	-0.0402222	0.0454102	0.048584	0.0352173	0.0292358	0.0182495
0.4065	0.010498	0.0504761	0.0430298	-0.0293579	-0.0154419	0.046936	-0.0392456	0.0454712	0.0488281	0.0363159	0.0302734	0.0186768
0.40675	0.00872803	0.0530396	0.0471802	-0.0299683	-0.0183105	0.050293	-0.038147	0.0455933	0.0490723	0.0374146	0.03125	0.019165
0.407	0.00701904	0.055603	0.0513306	-0.0302124	-0.0211792	0.0536499	-0.0370483	0.0455322	0.0493774	0.0384521	0.0321045	0.0196533
0.40725	0.00512695	0.0579834	0.0556641	-0.0303955	-0.0244141	0.057251	-0.0360107	0.045166	0.0493164	0.0393066	0.0328979	0.0200806
0.4075	0.00311279	0.0606689	0.0600586	-0.0306396	-0.027771	0.06073	-0.0349731	0.0447388	0.0491943	0.0402222	0.0335083	0.0202637
0.40775	0.00115967	0.0632324	0.0646973	-0.0308228	-0.0308838	0.0643311	-0.0341187	0.0442505	0.0487671	0.0411987	0.0343018	0.0206299
0.408	-0.000915527	0.0657349	0.069519	-0.0310669	-0.0343018	0.0678101	-0.032959	0.0437012	0.0484619	0.0419312	0.0350342	0.0209961
0.40825	-0.00335693	0.0682373	0.0745239	-0.0311279	-0.0380249	0.0715332	-0.0317383	0.0427856	0.0481567	0.0427246	0.0357056	0.0213013
0.4085	-0.00567627	0.0708618	0.0795898	-0.0313721	-0.041748	0.0753174	-0.0307007	0.041748	0.0477295	0.0435181	0.036377	0.0216064
0.40875	-0.00817871	0.0735474	0.0847778	-0.0315552	-0.0456543	0.0792236	-0.0296631	0.0407715	0.0469971	0.0440674	0.0368652	0.0219116
0.409	-0.0108643	0.0764771	0.0900879	-0.0317383	-0.0496826	0.0834961	-0.0286255	0.0396729	0.0463257	0.0447998	0.0375977	0.0222778
0.40925	-0.0136108	0.0794678	0.0956421	-0.0316772	-0.0540161	0.0879517	-0.0275879	0.038269	0.0455322	0.0454102	0.038147	0.022522
0.4095	-0.0164185	0.0824585	0.101501	-0.0318604	-0.0582886	0.0922852	-0.0265503	0.0366211	0.0444336	0.0460815	0.0386353	0.0227051
0.40975	-0.0194702	0.0855103	0.107544	-0.0318604	-0.0626831	0.0968628	-0.0256348	0.034729	0.0431519	0.0465698	0.0390015	0.0229492
0.41	-0.022583	0.088562	0.113831	-0.0317993	-0.0671387	0.101318	-0.0244141	0.0325928	0.0415039	0.046875	0.0394287	0.0233154
0.41025	-0.0256958	0.0917358	0.120117	-0.0317383	-0.0716553	0.105957	-0.0234375	0.0302124	0.0394897	0.046875	0.0396729	0.0232544
0.4105	-0.0290527	0.0947266	0.126404	-0.0316772	-0.076355	0.110596	-0.022583	0.02771	0.0374146	0.0467529	0.039856	0.0233154
0.41075	-0.0325317	0.0977173	0.13269	-0.0316162	-0.0812378	0.115295	-0.0214844	0.0249634	0.0350342	0.0466919	0.039856	0.0234375
0.411	-0.0358276	0.100708	0.139099	-0.0314941	-0.0863037	0.120117	-0.0203857	0.0219116	0.0325317	0.0463257	0.0396729	0.0231934
0.41125	-0.0393677	0.103882	0.145691	-0.03125	-0.0914307	0.124939	-0.0192871	0.0187988	0.0299072	0.0459595	0.0394287	0.0229492
0.4115	-0.0430298	0.106812	0.152222	-0.0307617	-0.0966187	0.129639	-0.0181274	0.0155029	0.0271606	0.0455322	0.0391846	0.022644
0.41175	-0.046814	0.109497	0.158936	-0.0302124	-0.101746	0.134277	-0.0169678	0.012085	0.024292	0.045105	0.0388794	0.0223999
0.412	-0.0505371	0.112	0.165466	-0.0296021	-0.106812	0.138855	-0.0158081	0.00866699	0.0210571	0.0443115	0.0385132	0.0219116
0.41225	-0.0543823	0.11438	0.171875	-0.0289917	-0.111938	0.143311	-0.0143433	0.00524902	0.0180664	0.043457	0.038147	0.0217285
0.4125	-0.0582886	0.11676	0.17804	-0.0280151	-0.117065	0.147705	-0.0129395	0.00158691	0.0148926	0.0426025	0.0375977	0.0212402
0.41275	-0.0620728	0.118958	0.184204	-0.0271606	-0.122009	0.151917	-0.0115967	-0.00219727	0.0115967	0.041687	0.0371094	0.020874
0.413	-0.0661011	0.121094	0.190308	-0.0261841	-0.127258	0.156006	-0.0101318	-0.00604248	0.00799561	0.0407104	0.036377	0.0203247
0.41325	-0.0701294	0.123352	0.196411	-0.0252075	-0.132446	0.160156	-0.00854492	-0.00994873	0.00457764	0.0397949	0.0358887	0.0198364
0.4135	-0.0742798	0.125427	0.202454	-0.024353	-0.137512	0.164368	-0.0067749	-0.013855	0.000915527	0.0385742	0.0350342	0.019165
0.41375	-0.0785522	0.127441	0.208679	-0.0234375	-0.1427	0.168396	-0.00524902	-0.0178833	-0.00286865	0.0372925	0.0339966	0.0183105
0.414	-0.0828857	0.129456	0.214905	-0.0222778	-0.147827	0.172485	-0.00372314	-0.0222168	-0.0067749	0.0358276	0.0330811	0.0174561
0.41425	-0.0872803	0.131592	0.221497	-0.0213623	-0.153076	0.176697	-0.0020752	-0.0266724	-0.0108032	0.0341797	0.0320435	0.0166626
0.4145	-0.0916748	0.133545	0.228027	-0.0202637	-0.158447	0.180847	-0.000366211	-0.031311	-0.0149536	0.0324707	0.0309448	0.0158691
0.41475	-0.0963135	0.13562	0.234436	-0.0188599	-0.164062	0.185181	0.0012207	-0.0360107	-0.0193481	0.0306396	0.02948	0.0149536
0.415	-0.101013	0.137451	0.240967	-0.0174561	-0.169617	0.189392	0.00292969	-0.0408936	-0.0239868	0.0288086	0.0280762	0.0137329
0.41525	-0.105652	0.13916	0.247314	-0.0159912	-0.175232	0.193298	0.00463867	-0.0459595	-0.0287476	0.0267334	0.0266113	0.0126343
0.4155	-0.110474	0.140747	0.253723	-0.0144653	-0.180786	0.197327	0.0065918	-0.0510864	-0.0335083	0.0245972	0.0250244	0.0115356
0.41575	-0.115173	0.142273	0.259949	-0.0127563	-0.186218	0.201355	0.00842285	-0.0563354	-0.0385742	0.0223389	0.0232544	0.0103149
0.416	-0.119873	0.143799	0.266052	-0.0110474	-0.191467	0.205139	0.010437	-0.0614624	-0.043457	0.0201416	0.0217285	0.00915527
0.41625	-0.124695	0.145081	0.271912	-0.00927734	-0.196838	0.208618	0.0122681	-0.0668335	-0.048645	0.0177002	0.0197754	0.00750732
0.4165	-0.129395	0.146118	0.277771	-0.00738525	-0.202087	0.211914	0.0141602	-0.0725708	-0.0541382	0.0149536	0.0177002	0.00585938
0.41675	-0.134277	0.146912	0.283447	-0.00524902	-0.207397	0.215088	0.0161743	-0.0784302	-0.0595703	0.012146	0.0155029	0.00415039
0.417	-0.13916	0.147522	0.28894	-0.00323486	-0.212585	0.218323	0.0180664	-0.0841675	-0.0652466	0.00927734	0.0134888	0.00262451
0.41725	-0.143982	0.148254	0.29425	-0.00134277	-0.21759	0.22113	0.0199585	-0.0901489	-0.0708008	0.00634766	0.0111694	0.0010376
0.4175	-0.148621	0.148682	0.299255	0.000671387	-0.222473	0.223999	0.0218506	-0.0961304	-0.0765991	0.0032959	0.00872803	-0.000610352
0.41775	-0.153259	0.148926	0.304199	0.00292969	-0.227234	0.226562	0.0237427	-0.102112	-0.0824585	0.000183105	0.00628662	-0.00256348
0.418	-0.157776	0.148743	0.308838	0.00518799	-0.231812	0.228882	0.0256348	-0.108337	-0.088501	-0.00323486	0.00372314	-0.00439453
0.41825	-0.162231	0.148499	0.313049	0.00756836	-0.236267	0.230957	0.0275269	-0.114563	-0.0944214	-0.00671387	0.000976562	-0.00628662
0.4185	-0.166748	0.148193	0.317322	0.00994873	-0.240662	0.23291	0.02948	-0.120789	-0.100464	-0.0100708	-0.00164795	-0.00830078
0.41875	-0.171265	0.147949	0.321533	0.0122681	-0.244873	0.234741	0.0314331	-0.127075	-0.106262	-0.0136108	-0.00439453	-0.0101929
0.419	-0.17572	0.147522	0.325562	0.0147705	-0.248962	0.23645	0.0335083	-0.13324	-0.112305	-0.0170898	-0.00726318	-0.0119629
0.41925	-0.180359	0.146851	0.329468	0.017395	-0.253174	0.238098	0.0355835	-0.139404	-0.118469	-0.020752	-0.0102539	-0.0139771
0.4195	-0.18512	0.146057	0.333191	0.0202637	-0.257385	0.239563	0.0375977	-0.145691	-0.124695	-0.0246582	-0.0131836	-0.0158691
0.41975	-0.189819	0.14502	0.336792	0.0230713	-0.261353	0.240906	0.0396118	-0.152039	-0.130981	-0.0285645	-0.0162354	-0.0178833
0.42	-0.194397	0.143677	0.340088	0.026062	-0.26532	0.241943	0.0418091	-0.158508	-0.137268	-0.0325317	-0.019165	-0.0198975
0.42025	-0.198669	0.142151	0.342896	0.0289917	-0.269043	0.242676	0.0440674	-0.164978	-0.143555	-0.0363159	-0.0221558	-0.0220337
0.4205	-0.20282	0.140442	0.345459	0.0319214	-0.272522	0.243103	0.0462646	-0.171204	-0.149902	-0.0403442	-0.0254517	-0.024292
0.42075	-0.207092	0.138367	0.347595	0.0350952	-0.275757	0.243103	0.0482788	-0.177856	-0.156555	-0.0447388	-0.0289917	-0.0266113
0.421	-0.211426	0.136047	0.349487	0.0384521	-0.278687	0.242859	0.050415	-0.184326	-0.162964	-0.0490112	-0.0321655	-0.0291138
0.42125	-0.215515	0.133484	0.350952	0.0419922	-0.281372	0.242126	0.0526123	-0.190674	-0.169495	-0.0532837	-0.0355225	-0.0316772
0.4215	-0.219727	0.130615	0.35199	0.0455322	-0.284119	0.241211	0.0547485	-0.197205	-0.176208	-0.0576782	-0.0390625	-0.0342407
0.42175	-0.223633	0.127563	0.353027	0.0490112	-0.286682	0.240112	0.0570679	-0.203613	-0.182739	-0.0620117	-0.0426636	-0.0366821
0.422	-0.227722	0.12439	0.354065	0.0526733	-0.289185	0.239014	0.0592651	-0.209839	-0.189209	-0.0664673	-0.0462036	-0.0390625
0.42225	-0.231506	0.121155	0.354919	0.0561523	-0.291626	0.237732	0.0614014	-0.21637	-0.195496	-0.071106	-0.0499878	-0.041748
0.4225	-0.235352	0.117798	0.355469	0.0595703	-0.293701	0.236511	0.0635986	-0.222595	-0.201721	-0.0754395	-0.053772	-0.0440674
0.42275	-0.239136	0.114441	0.355835	0.0631714	-0.295898	0.234985	0.0658569	-0.22876	-0.207703	-0.079895	-0.0574951	-0.0465698
0.423	-0.243042	0.110962	0.356201	0.0668335	-0.297852	0.233398	0.0681152	-0.234741	-0.213623	-0.0844116	-0.0609741	-0.0490723
0.42325	-0.24707	0.107239	0.356384	0.0705566	-0.299805	0.231628	0.0703735	-0.240662	-0.219727	-0.0887451	-0.0646973	-0.0515747
0.4235	-0.250793	0.103577	0.356323	0.0742798	-0.301575	0.229919	0.0727539	-0.246399	-0.225647	-0.0931396	-0.0680542	-0.0540161
0.42375	-0.254517	0.0997925	0.356262	0.0778198	-0.303406	0.228149	0.0751343	-0.252136	-0.231506	-0.0974121	-0.0714722	-0.0565796
0.424	-0.258179	0.0961914	0.356201	0.081543	-0.305237	0.226318	0.0775757	-0.257812	-0.237305	-0.101685	-0.0748291	-0.05896
0.42425	-0.26178	0.0924072	0.35614	0.085144	-0.307068	0.224365	0.0802002	-0.263123	-0.242859	-0.105774	-0.0783081	-0.0614624
0.4245	-0.265259	0.088562	0.356018	0.0888062	-0.308838	0.222168	0.0827026	-0.268555	-0.248352	-0.109924	-0.0817261	-0.0637817
0.42475	-0.268616	0.0847778	0.355469	0.0925293	-0.310242	0.220032	0.0853882	-0.273621	-0.25354	-0.114197	-0.0852661	-0.0662231
0.425	-0.271851	0.0806885	0.354614	0.0963135	-0.311462	0.217407	0.0877686	-0.278931	-0.258728	-0.11853	-0.0888062	-0.0686035
0.42525	-0.275024	0.0762939	0.353333	0.10022	-0.312378	0.214661	0.0903931	-0.283936	-0.263916	-0.12262	-0.0921021	-0.0709229
0.4255	-0.278076	0.0717773	0.351868	0.104126	-0.313171	0.21167	0.0928345	-0.288818	-0.268921	-0.12677	-0.095459	-0.0734253
0.42575	-0.281189	0.0668945	0.350098	0.108215	-0.313477	0.208374	0.0952148	-0.293823	-0.274109	-0.130981	-0.0991211	-0.0757446
0.426	-0.283997	0.0619507	0.347778	0.112122	-0.313843	0.204712	0.0977173	-0.298584	-0.278992	-0.134888	-0.102417	-0.0778809
0.42625	-0.28656	0.0566406	0.345093	0.115967	-0.313782	0.200684	0.100098	-0.303162	-0.283936	-0.138916	-0.105835	-0.0801392
0.4265	-0.289185	0.0512695	0.342224	0.119873	-0.31366	0.196472	0.102539	-0.307617	-0.288574	-0.142761	-0.109192	-0.0825806
0.42675	-0.291565	0.0457764	0.338989	0.12384	-0.313232	0.192139	0.104858	-0.311829	-0.293091	-0.146606	-0.112366	-0.0849609
0.427	-0.293762	0.0401611	0.33551	0.127747	-0.3125	0.187561	0.107117	-0.31604	-0.297485	-0.150513	-0.115662	-0.0870972
0.42725	-0.295837	0.034668	0.331909	0.131531	-0.311646	0.182983	0.109314	-0.319885	-0.301514	-0.154175	-0.118652	-0.0891113
0.4275	-0.297791	0.0291138	0.328064	0.135254	-0.31073	0.178406	0.111328	-0.323853	-0.305542	-0.157837	-0.121704	-0.0912476
0.42775	-0.299561	0.0234985	0.324158	0.138855	-0.309753	0.173584	0.113159	-0.327515	-0.309448	-0.161621	-0.124817	-0.0932617
0.428	-0.301147	0.0177002	0.320007	0.142456	-0.308472	0.16864	0.114929	-0.330933	-0.313171	-0.165222	-0.127869	-0.0953369
0.42825	-0.30249	0.012085	0.315674	0.145996	-0.306885	0.163635	0.116638	-0.33429	-0.316895	-0.168457	-0.130737	-0.0974731
0.4285	-0.30365	0.00653076	0.31134	0.149414	-0.305237	0.158691	0.118347	-0.337341	-0.32019	-0.171875	-0.133728	-0.0994873
0.42875	-0.30481	0.000915527	0.306885	0.152649	-0.303589	0.153748	0.119995	-0.340454	-0.323486	-0.175171	-0.136475	-0.101685
0.429	-0.305969	-0.0045166	0.302551	0.156006	-0.301941	0.148865	0.121826	-0.343018	-0.326294	-0.177979	-0.138855	-0.103149
0.42925	-0.307068	-0.00994873	0.298096	0.159241	-0.300232	0.143982	0.123169	-0.345642	-0.329224	-0.180847	-0.141296	-0.104858
0.4295	-0.307678	-0.0151367	0.293762	0.162231	-0.29834	0.139282	0.12439	-0.348389	-0.33197	-0.183655	-0.143677	-0.106506
0.42975	-0.30835	-0.0203247	0.289246	0.165283	-0.296448	0.134216	0.125488	-0.35083	-0.334351	-0.186279	-0.145813	-0.10791
0.43	-0.308655	-0.0256958	0.284424	0.168152	-0.294312	0.12915	0.126648	-0.35321	-0.336731	-0.188782	-0.148132	-0.109436
0.43025	-0.308838	-0.0311279	0.279297	0.171082	-0.291992	0.12384	0.127502	-0.355164	-0.339111	-0.191345	-0.150269	-0.11084
0.4305	-0.309082	-0.0366211	0.274048	0.174072	-0.28949	0.118591	0.128296	-0.356995	-0.341248	-0.193787	-0.152344	-0.112061
0.43075	-0.309082	-0.0421753	0.268677	0.176758	-0.286804	0.113159	0.128845	-0.358765	-0.343323	-0.195923	-0.154358	-0.113037
0.431	-0.309021	-0.0474854	0.263245	0.179504	-0.283936	0.107544	0.129211	-0.360413	-0.345215	-0.198059	-0.156189	-0.114319
0.43125	-0.308899	-0.0529785	0.257568	0.182129	-0.281006	0.102051	0.129456	-0.362	-0.346924	-0.200134	-0.157837	-0.115356
0.4315	-0.308655	-0.0584106	0.25177	0.184753	-0.277832	0.0964355	0.129639	-0.363464	-0.348389	-0.201965	-0.159424	-0.116333
0.43175	-0.308167	-0.0637817	0.245972	0.187256	-0.27478	0.0908813	0.1297	-0.365051	-0.349976	-0.203918	-0.161072	-0.11731
0.432	-0.307678	-0.0689697	0.240234	0.189636	-0.271667	0.0854492	0.1297	-0.366333	-0.35144	-0.205505	-0.162476	-0.118164
0.43225	-0.30719	-0.0740967	0.234497	0.191833	-0.268494	0.079834	0.129639	-0.367432	-0.352539	-0.207031	-0.163818	-0.118774
0.4325	-0.306335	-0.0791016	0.22876	0.193787	-0.265137	0.0744629	0.129517	-0.368286	-0.353638	-0.208496	-0.1651	-0.119446
0.43275	-0.305298	-0.0839233	0.2229	0.195618	-0.261719	0.0691528	0.129211	-0.368958	-0.354431	-0.2099	-0.166138	-0.119995
0.433	-0.304138	-0.0888062	0.21698	0.197388	-0.258301	0.0639038	0.128906	-0.36969	-0.355103	-0.211121	-0.167053	-0.120422
0.43325	-0.302917	-0.093689	0.210876	0.19928	-0.254639	0.0585327	0.128662	-0.370239	-0.355774	-0.212341	-0.167969	-0.12085
0.4335	-0.301575	-0.0985107	0.20459	0.20105	-0.250854	0.0529175	0.128174	-0.370789	-0.356262	-0.213379	-0.168823	-0.121155
0.43375	-0.300049	-0.103333	0.198364	0.202698	-0.246826	0.0473633	0.127686	-0.371094	-0.356689	-0.214355	-0.169739	-0.121521
0.434	-0.298462	-0.107971	0.192017	0.204285	-0.242859	0.0418701	0.127136	-0.371155	-0.356934	-0.21521	-0.170654	-0.121765
0.43425	-0.296814	-0.112671	0.185913	0.205811	-0.238831	0.036499	0.126343	-0.371033	-0.356995	-0.215881	-0.171387	-0.121887
0.4345	-0.295044	-0.117126	0.179749	0.207214	-0.234741	0.0310059	0.125488	-0.37085	-0.357056	-0.216492	-0.171936	-0.122192
0.43475	-0.293213	-0.121338	0.173401	0.208374	-0.230774	0.0256348	0.124817	-0.370483	-0.356812	-0.216736	-0.172302	-0.122375
0.435	-0.291138	-0.12561	0.166992	0.209351	-0.226562	0.0205078	0.124207	-0.369751	-0.35614	-0.216858	-0.172607	-0.122192
0.43525	-0.28894	-0.129517	0.160828	0.210449	-0.222351	0.0155029	0.123596	-0.368958	-0.355347	-0.217041	-0.172791	-0.12207
0.4355	-0.286621	-0.133301	0.154785	0.211304	-0.218262	0.0105591	0.122925	-0.368103	-0.354492	-0.21698	-0.172852	-0.12207
0.43575	-0.284241	-0.136902	0.148804	0.211853	-0.21405	0.00579834	0.122131	-0.367004	-0.353577	-0.21698	-0.172913	-0.121887
0.436	-0.281799	-0.140503	0.142822	0.212463	-0.2099	0.000915527	0.121033	-0.365723	-0.352478	-0.216858	-0.172852	-0.121521
0.43625	-0.279419	-0.143921	0.136719	0.212891	-0.205505	-0.00390625	0.119995	-0.364441	-0.351379	-0.216614	-0.172668	-0.121277
0.4365	-0.276611	-0.147095	0.130798	0.213196	-0.201233	-0.00842285	0.118835	-0.362915	-0.350098	-0.216309	-0.172546	-0.120972
0.43675	-0.273682	-0.150208	0.124817	0.21344	-0.196838	-0.0131226	0.117859	-0.361328	-0.348633	-0.21582	-0.172119	-0.120605
0.437	-0.270691	-0.15332	0.118713	0.213501	-0.192505	-0.0177612	0.116882	-0.359558	-0.347046	-0.215271	-0.171692	-0.119934
0.43725	-0.267639	-0.156311	0.112732	0.213379	-0.188171	-0.0223389	0.115845	-0.357727	-0.345398	-0.2146	-0.171326	-0.119507
0.4375	-0.264648	-0.158936	0.106873	0.213196	-0.183716	-0.0265503	0.114624	-0.355835	-0.343567	-0.213867	-0.170837	-0.11908
0.43775	-0.261475	-0.161499	0.101135	0.212769	-0.17926	-0.0306396	0.113403	-0.353699	-0.341492	-0.213135	-0.170288	-0.118408
0.438	-0.25824	-0.16394	0.0956421	0.212402	-0.174561	-0.0346069	0.111877	-0.351562	-0.339417	-0.212219	-0.169678	-0.117798
0.43825	-0.254822	-0.166016	0.0900879	0.211792	-0.170166	-0.0385132	0.110352	-0.349365	-0.337219	-0.211304	-0.169006	-0.117249
0.4385	-0.251587	-0.16803	0.0845947	0.211121	-0.165588	-0.0421753	0.108643	-0.347046	-0.334961	-0.210205	-0.168213	-0.116455
0.43875	-0.248169	-0.169983	0.0791626	0.210388	-0.161011	-0.0458984	0.107056	-0.344482	-0.332642	-0.209106	-0.167419	-0.115662
0.439	-0.244385	-0.171753	0.0737305	0.209412	-0.156433	-0.0493774	0.105225	-0.342041	-0.3302	-0.207947	-0.166443	-0.114685
0.43925	-0.240723	-0.17334	0.0682373	0.208374	-0.151855	-0.0529175	0.103516	-0.339294	-0.327942	-0.206604	-0.165344	-0.113831
0.4395	-0.236816	-0.174988	0.0626831	0.207275	-0.147095	-0.0565186	0.101685	-0.336487	-0.325439	-0.205261	-0.164124	-0.112793
0.43975	-0.23291	-0.176514	0.0574951	0.206055	-0.142639	-0.0599365	0.0997925	-0.333801	-0.322754	-0.203857	-0.162964	-0.111694
0.44	-0.228943	-0.177795	0.0522461	0.204712	-0.138245	-0.0633545	0.0977173	-0.330933	-0.319946	-0.202209	-0.161621	-0.110718
0.44025	-0.225037	-0.178955	0.0472412	0.203186	-0.133789	-0.0662842	0.09552	-0.328125	-0.3172	-0.200684	-0.160217	-0.109436
0.4405	-0.220947	-0.179871	0.0424194	0.20166	-0.129333	-0.0691528	0.0933228	-0.325317	-0.31427	-0.198914	-0.158997	-0.108154
0.44075	-0.216919	-0.180542	0.0377808	0.200073	-0.125	-0.0717773	0.0912476	-0.322205	-0.311157	-0.196899	-0.157288	-0.106689
0.441	-0.213013	-0.181152	0.0333252	0.198364	-0.120667	-0.0741577	0.0891724	-0.319092	-0.308044	-0.194885	-0.155762	-0.105225
0.44125	-0.209106	-0.181519	0.0288696	0.196533	-0.116516	-0.0764771	0.0872192	-0.315857	-0.304871	-0.19281	-0.154053	-0.103699
0.4415	-0.205078	-0.181702	0.0246582	0.194702	-0.112244	-0.0787354	0.0852051	-0.312439	-0.301514	-0.190613	-0.152222	-0.102234
0.44175	-0.200989	-0.181824	0.0202637	0.192749	-0.108215	-0.0809937	0.083252	-0.308838	-0.298157	-0.188354	-0.150574	-0.10083
0.442	-0.196655	-0.18219	0.0160522	0.190735	-0.104065	-0.083252	0.0812378	-0.305298	-0.2948	-0.18634	-0.148743	-0.0994873
0.44225	-0.192566	-0.18219	0.0117798	0.188538	-0.0998535	-0.0854492	0.0790405	-0.301758	-0.291321	-0.184204	-0.146851	-0.0980225
0.4425	-0.188416	-0.182129	0.00769043	0.186401	-0.0960083	-0.0875244	0.0769043	-0.298218	-0.287781	-0.182007	-0.14502	-0.0965576
0.44275	-0.184326	-0.182007	0.00366211	0.184265	-0.09198	-0.0894775	0.0747681	-0.294495	-0.28418	-0.17981	-0.143188	-0.0951538
0.443	-0.180298	-0.181641	-0.00012207	0.182129	-0.0877075	-0.0913696	0.0724487	-0.290771	-0.280823	-0.177368	-0.141296	-0.09375
0.44325	-0.17627	-0.181274	-0.00390625	0.179932	-0.0836182	-0.0930176	0.0703735	-0.28717	-0.277344	-0.17511	-0.139526	-0.0921631
0.4435	-0.171936	-0.180908	-0.00762939	0.177673	-0.0795898	-0.0946655	0.0682373	-0.28363	-0.273743	-0.172791	-0.137634	-0.0906982
0.44375	-0.167603	-0.18042	-0.0113525	0.175293	-0.0756226	-0.0962524	0.0662842	-0.279846	-0.270142	-0.170349	-0.135559	-0.0892334
0.444	-0.16333	-0.179749	-0.0148926	0.172974	-0.0715942	-0.0977173	0.06427	-0.276123	-0.266541	-0.168152	-0.133606	-0.0877686
0.44425	-0.159119	-0.178955	-0.0182495	0.17041	-0.0678711	-0.0990601	0.0625	-0.272339	-0.263	-0.165833	-0.131653	-0.0863037
0.4445	-0.154968	-0.177979	-0.0215454	0.167969	-0.06427	-0.10022	0.0606079	-0.268616	-0.259399	-0.163513	-0.129822	-0.0847778
0.44475	-0.150818	-0.176941	-0.0245972	0.165344	-0.0606689	-0.101379	0.0586548	-0.264832	-0.255737	-0.161255	-0.12793	-0.0831299
0.445	-0.146729	-0.175964	-0.0275879	0.162781	-0.0570679	-0.102417	0.0568848	-0.260986	-0.251953	-0.158691	-0.126099	-0.081604
0.44525	-0.142639	-0.174866	-0.0307007	0.160278	-0.0536499	-0.103516	0.0552979	-0.257202	-0.248291	-0.156372	-0.124207	-0.0803223
0.4455	-0.138611	-0.173706	-0.0336914	0.157593	-0.0501709	-0.104309	0.0535278	-0.253235	-0.244751	-0.153992	-0.122131	-0.0789185
0.44575	-0.134705	-0.172546	-0.036438	0.154907	-0.046936	-0.10498	0.052002	-0.249207	-0.240906	-0.151672	-0.120056	-0.0774536
0.446	-0.130798	-0.171387	-0.0391235	0.152344	-0.0435791	-0.105591	0.0504761	-0.2453	-0.237122	-0.14917	-0.118103	-0.0759277
0.44625	-0.127014	-0.170044	-0.041687	0.149841	-0.0404053	-0.106262	0.0491333	-0.241333	-0.233337	-0.14679	-0.116211	-0.0744629
0.4465	-0.12323	-0.168579	-0.0441284	0.147217	-0.0372314	-0.106628	0.0477295	-0.237427	-0.229614	-0.144287	-0.114319	-0.072876
0.44675	-0.119446	-0.167053	-0.0464478	0.144531	-0.0343018	-0.107117	0.0466309	-0.233521	-0.225891	-0.141724	-0.112366	-0.0713501
0.447	-0.115845	-0.165466	-0.0485229	0.141846	-0.0314941	-0.1073	0.0454712	-0.229675	-0.222168	-0.139282	-0.110352	-0.0698853
0.44725	-0.112183	-0.163818	-0.050415	0.139343	-0.0285645	-0.107544	0.0443115	-0.225891	-0.218262	-0.136719	-0.108337	-0.0683594
0.4475	-0.108582	-0.162109	-0.0523682	0.136597	-0.0258789	-0.107605	0.0430908	-0.221924	-0.214539	-0.134277	-0.106384	-0.0668335
0.44775	-0.104858	-0.160278	-0.0539551	0.133911	-0.0232544	-0.107422	0.0419922	-0.217834	-0.210754	-0.131958	-0.104309	-0.0654297
0.448	-0.101257	-0.158325	-0.055603	0.131226	-0.0206909	-0.107239	0.0408325	-0.213867	-0.20697	-0.129578	-0.102234	-0.0639648
0.44825	-0.0977783	-0.156433	-0.057312	0.128601	-0.0182495	-0.107056	0.0397949	-0.210083	-0.203369	-0.127136	-0.100159	-0.0626221
0.4485	-0.0942993	-0.154602	-0.0587769	0.125854	-0.0157471	-0.106873	0.0387573	-0.206421	-0.199707	-0.124878	-0.0983887	-0.0613403
0.44875	-0.0909424	-0.152771	-0.0603027	0.123291	-0.0133057	-0.10675	0.0378418	-0.202637	-0.195984	-0.122681	-0.0965576	-0.0599365
0.449	-0.0878296	-0.150879	-0.0618286	0.12085	-0.0109863	-0.106506	0.0368652	-0.198914	-0.192383	-0.120422	-0.0947266	-0.0587158
0.44925	-0.0846558	-0.149109	-0.0630493	0.118347	-0.00872803	-0.106262	0.0360718	-0.19519	-0.188782	-0.118164	-0.0929565	-0.0574341
0.4495	-0.081665	-0.1474	-0.064209	0.115906	-0.00665283	-0.105896	0.0354004	-0.191528	-0.185242	-0.115784	-0.0910645	-0.0561523
0.44975	-0.0786743	-0.145508	-0.0653076	0.113403	-0.00463867	-0.10553	0.0346069	-0.187927	-0.181763	-0.113525	-0.0893555	-0.0549316
0.45	-0.0759277	-0.143555	-0.0662842	0.111084	-0.00262451	-0.105164	0.0338745	-0.184387	-0.178345	-0.111389	-0.0876465	-0.0539551
0.45025	-0.0731201	-0.141785	-0.0672607	0.108826	-0.000854492	-0.104675	0.0332642	-0.180725	-0.174805	-0.109192	-0.0857544	-0.0527954
0.4505	-0.0703125	-0.139832	-0.0681763	0.106506	0.000854492	-0.104187	0.0325928	-0.177185	-0.171448	-0.107117	-0.0840454	-0.0516357
0.45075	-0.067627	-0.138	-0.0689087	0.104248	0.00262451	-0.10376	0.0319824	-0.173828	-0.168274	-0.105164	-0.0825195	-0.0506592
0.451	-0.0650024	-0.135986	-0.0697021	0.101929	0.0043335	-0.103271	0.0316772	-0.17041	-0.164917	-0.103149	-0.0808105	-0.0496216
0.45125	-0.062439	-0.134338	-0.0704346	0.0997925	0.00604248	-0.102783	0.0313721	-0.167114	-0.161743	-0.101135	-0.0790405	-0.0485229
0.4515	-0.0601807	-0.132507	-0.0709839	0.0975952	0.00756836	-0.10199	0.0310669	-0.16394	-0.158752	-0.0991211	-0.0773315	-0.0473633
0.45175	-0.0578003	-0.130676	-0.0714722	0.09552	0.0090332	-0.101257	0.0307617	-0.160706	-0.155823	-0.0970459	-0.0757446	-0.0460815
0.452	-0.0553589	-0.128906	-0.0719604	0.0934448	0.010437	-0.100586	0.0305786	-0.157532	-0.152893	-0.0951538	-0.0742798	-0.0448608
0.45225	-0.0532227	-0.127014	-0.0723267	0.0913086	0.0116577	-0.0998535	0.0302734	-0.154602	-0.149963	-0.0933228	-0.072876	-0.0438232
0.4525	-0.0512085	-0.125122	-0.0726318	0.0894165	0.0128174	-0.098938	0.0300903	-0.15155	-0.146912	-0.0914917	-0.0712891	-0.0428467
0.45275	-0.0490723	-0.12323	-0.0728149	0.0875244	0.013855	-0.0980225	0.0297852	-0.148682	-0.144104	-0.0898438	-0.0698853	-0.0418091
0.453	-0.0469971	-0.121582	-0.072937	0.0856323	0.0149536	-0.097229	0.029541	-0.145874	-0.141479	-0.0881958	-0.0685425	-0.0410156
0.45325	-0.0450439	-0.11969	-0.0730591	0.0837402	0.0160522	-0.0964966	0.0292358	-0.142944	-0.138794	-0.0864258	-0.0672607	-0.0401001
0.4535	-0.0432129	-0.117981	-0.0732422	0.0819092	0.0170288	-0.0956421	0.0289917	-0.140198	-0.135986	-0.0846558	-0.065979	-0.0391235
0.45375	-0.0414429	-0.116272	-0.0732422	0.0801392	0.0177612	-0.0949097	0.0289307	-0.137268	-0.133179	-0.0828247	-0.0645142	-0.0379639
0.454	-0.0397949	-0.114502	-0.0731201	0.0783691	0.0184326	-0.09375	0.0286865	-0.134766	-0.130615	-0.0813599	-0.0633545	-0.0374146
0.45425	-0.0380249	-0.112732	-0.072937	0.0766602	0.019104	-0.0928345	0.0286865	-0.132202	-0.128113	-0.0797119	-0.0620117	-0.0368652
0.4545	-0.0365601	-0.111023	-0.0727539	0.0751343	0.0197754	-0.0918579	0.0287476	-0.129517	-0.125977	-0.078186	-0.060791	-0.0361938
0.45475	-0.0350952	-0.109375	-0.0726929	0.0736084	0.0204468	-0.0908813	0.0288086	-0.126892	-0.123596	-0.0765991	-0.0594482	-0.0354614
0.455	-0.0336914	-0.107727	-0.0725098	0.0719604	0.0211792	-0.0900269	0.0287476	-0.124573	-0.121338	-0.0753174	-0.0582886	-0.0349121
0.45525	-0.0322266	-0.105957	-0.0722046	0.0702515	0.0217285	-0.0889893	0.0285645	-0.122314	-0.11908	-0.0737915	-0.0570679	-0.0340576
0.4555	-0.0308228	-0.104309	-0.0718384	0.0687866	0.0223389	-0.0878906	0.0285034	-0.120178	-0.117004	-0.0726318	-0.0559082	-0.0331421
0.45575	-0.029541	-0.102661	-0.0715942	0.0673828	0.0227661	-0.0869751	0.0284424	-0.11792	-0.114929	-0.0714111	-0.0548706	-0.0322876
0.456	-0.0282593	-0.101135	-0.0714111	0.06604	0.0233154	-0.0861206	0.0284424	-0.115967	-0.112854	-0.0702515	-0.053894	-0.0316772
0.45625	-0.0272217	-0.0997314	-0.0710449	0.0647583	0.0238037	-0.0854492	0.0283813	-0.113953	-0.110901	-0.0691528	-0.0528564	-0.0311279
0.4565	-0.0263062	-0.0984497	-0.0708008	0.0635986	0.024292	-0.0847168	0.0282593	-0.112061	-0.108948	-0.0680542	-0.052002	-0.0305176
0.45675	-0.0253296	-0.0971069	-0.0705566	0.0623779	0.0247192	-0.0838013	0.0281372	-0.110107	-0.106995	-0.0668335	-0.0509033	-0.0299072
0.457	-0.0241699	-0.0956421	-0.0702515	0.0611572	0.0251465	-0.0828857	0.0282593	-0.108093	-0.105103	-0.0655518	-0.0501709	-0.0291748
0.45725	-0.0230103	-0.0943604	-0.0699463	0.0600586	0.0255737	-0.0821533	0.0281982	-0.106384	-0.103455	-0.0643311	-0.0493164	-0.0286255
0.4575	-0.0218506	-0.0930176	-0.0695801	0.0588379	0.0258789	-0.0814819	0.0283813	-0.104553	-0.101807	-0.0631714	-0.0484009	-0.0280762
0.45775	-0.020813	-0.0916748	-0.0692139	0.0576172	0.026123	-0.0805664	0.0284424	-0.102844	-0.100098	-0.0623169	-0.0476074	-0.02771
0.458	-0.0198364	-0.090332	-0.0690308	0.0563965	0.0264282	-0.0797729	0.0285034	-0.101013	-0.0985107	-0.0614014	-0.046814	-0.0270996
0.45825	-0.0187378	-0.0890503	-0.0688477	0.0552979	0.0266113	-0.0789185	0.0286255	-0.0993042	-0.0968628	-0.0604248	-0.0458984	-0.0265503
0.4585	-0.0177612	-0.0878296	-0.0686646	0.0543213	0.0269165	-0.078064	0.0287476	-0.0977783	-0.0952148	-0.0596313	-0.0452271	-0.0262451
0.45875	-0.0167847	-0.0866699	-0.0683594	0.0533447	0.0270386	-0.0773926	0.0286865	-0.0964355	-0.093811	-0.0588989	-0.0445557	-0.0258789
0.459	-0.0161133	-0.0855103	-0.0678101	0.0523682	0.0272217	-0.0765991	0.0285645	-0.0950317	-0.0924072	-0.0580444	-0.0439453	-0.0253906
0.45925	-0.0153809	-0.0844116	-0.0673218	0.0513916	0.0274658	-0.0760498	0.0286255	-0.093689	-0.0909424	-0.0570679	-0.043396	-0.0249634
0.4595	-0.0147705	-0.0834961	-0.0670166	0.0505371	0.0275879	-0.0753174	0.0286865	-0.0923462	-0.0896606	-0.0562134	-0.0427246	-0.0244141
0.45975	-0.0143433	-0.0824585	-0.0666504	0.0496826	0.027771	-0.074646	0.0285645	-0.0911255	-0.0883179	-0.0554199	-0.0421753	-0.0241089
0.46	-0.0137329	-0.081543	-0.0663452	0.0488892	0.0278931	-0.0739136	0.0285645	-0.0897827	-0.0869141	-0.0545654	-0.0414429	-0.0236206
0.46025	-0.0131226	-0.0806274	-0.065979	0.0482178	0.0280151	-0.0732422	0.0286255	-0.088562	-0.0857544	-0.0539551	-0.0408936	-0.0233765
0.4605	-0.0125732	-0.0797729	-0.0656128	0.0473633	0.0281372	-0.0727539	0.0284424	-0.0875854	-0.0848389	-0.0534668	-0.0403442	-0.0231323
0.46075	-0.012085	-0.0789185	-0.0651855	0.0467529	0.0281982	-0.0721436	0.0284424	-0.0863647	-0.0837402	-0.0526123	-0.0397339	-0.0227051
0.461	-0.0115967	-0.0778809	-0.0647583	0.0460205	0.0283813	-0.0714722	0.0284424	-0.0852661	-0.0827637	-0.052002	-0.0392456	-0.022583
0.46125	-0.0111694	-0.0770264	-0.0645752	0.0454102	0.0285034	-0.0709229	0.0282593	-0.0843506	-0.081604	-0.0514526	-0.0388184	-0.0223389
0.4615	-0.0107422	-0.076355	-0.06427	0.0448608	0.0286255	-0.0704956	0.0281372	-0.0831909	-0.0805054	-0.0508423	-0.0383301	-0.0221558
0.46175	-0.0102539	-0.0755615	-0.0639038	0.0441895	0.0286865	-0.0698853	0.0280151	-0.0819702	-0.0795288	-0.0502319	-0.0378418	-0.0218506
0.462	-0.00970459	-0.0747681	-0.0634766	0.043457	0.0286865	-0.0692139	0.0279541	-0.0808105	-0.0786743	-0.0496826	-0.0374146	-0.0217285
0.46225	-0.00909424	-0.0740967	-0.0631714	0.0429077	0.0288086	-0.0688477	0.0280762	-0.0797119	-0.0776978	-0.0490112	-0.0370483	-0.0214233
0.4625	-0.00866699	-0.0734253	-0.0630493	0.0422974	0.0288696	-0.0683594	0.0281372	-0.0786743	-0.0769043	-0.0484009	-0.0366211	-0.0211792
[truncated: 11,861 more rows]

## Sheet: Figure 3 AIV
Time	I	II	III	aVR	aVL	aVF	V1	V2	V3	V4	V5	V6
[truncated: 13,712 more rows]

[truncated: 26 more sheets: Figure 3 Line, Figure 3 Metal, SI Figure 14 , SI Figure 10 PreInj, SI Figure 10 4Wks, SI Figure 11 PreInj, SI Figure 11 4Wks, SI Figure 12 PreInj, SI Figure 12 4Wks, SI Figure 13 PreInj, SI Figure 13 4Wks, SI Figure 15, SI Figure 16, SI Figure 17, SI Figure 18, SI Figure 19, SI Figure 20, SI Figure 21, SI Figure 22, SI Figure 23 …]
